# Supplementary material for: Whole Genome Sequencing of Chinese White Dolphin (Sousa chinensis) for High-Throughput Screening of Antihypertensive Peptides
Source: Mar Drugs. 2019 Aug 28;17(9):504. doi: 10.3390/md17090504 (PMC6780146; doi:10.3390/md17090504)
Supplement: Supplementary file 1 [file marinedrugs-17-00504-s001.zip]

Archive with 5 entries (5 files):
- Supplementary Fig1 & Table S1-3,5,9 revised.docx
- Table S4.xlsx
- Table S6.xlsx
- Table S7.xlsx
- Table S8.xlsx
