# Supplementary material for: Whole Genome Sequencing of Chinese White Dolphin (Sousa chinensis) for High-Throughput Screening of Antihypertensive Peptides
Source: Mar Drugs. 2019 Aug 28;17(9):504. doi: 10.3390/md17090504 (PMC6780146; doi:10.3390/md17090504)
Supplement: Supplementary file 1 [file marinedrugs-17-00504-s001.zip › Table S4.xlsx]

## Sheet: Sheet1
ID	seq	length	MW	IC50	source	mice	method	assay	PI	SBP
6718	MFDL	4	524.624	0.01 µM	ND	ND	ND	ND	3.8	ND
6719	MDLA	4	448.526	0.01 µM	ND	ND	ND	ND	3.8	ND
2912	VSV	3	303.36	0.15 µM	Rapeseed (Canola meal defatted)	ND	GPC	HPLC method by Wu,Aluko and Muir	5.49	ND
7017	YVPHWDL	7	929	0.173 µM	Walnuts	ND	ND	ND	5.08	ND
2021	IKW	3	445.56	0.21 µM	Chicken muscle proteins	SHR	RP-HPLC	Cushman and Cheung (1971), Yamamoto and others	8.75	50
1989	LRW	3	473.58	0.23 µM	Legume (Pea proteins)	ND	HPLC	Cushman and Cheung (1971)	9.75	ND
6989	MKP	3	374.5	0.3 µM	bovine casein	SHR	RP-HPLC, MALDI-TOF-MS/MS	Cushman and Cheung (1971)	8.5	40
6698	VVYPW	5	662.766	0.36 µM	Bulfrog (Rana catesbeiana Shaw) muscle protein	ND	ND	ND	5.49	ND
1023	LRIPVA	6	667.85	0.38 µM	Spinach	ND	SEC, RP-HPLC, LC-MS/MS	ACE inhibitory assay kit (ACE kit-WST, Dojindo Lab	9.75	ND
6245	PTHIAW	6	724	0.39 µM	Fish (Tuna (Neothunnus macropterus muscle))	ND	ND	Cushman and Cheung (1971)	6.95	ND
1974	FFGVRCVSP	9	1011.21	0.4 µM	Egg proteins	SHR	LC-MS/MS	Cushman and Cheung (1971), Majumder & Wu (2009)	8.25	ND
2036	FFGRCVSP	8	912.07	0.4 µM	Egg proteins	SHR	RP-HPLC	Cushman and Cheung (1971), Yamamoto and others	8.25	0
2300	GHKIATFQQR	10	1185.35	0.4 µM	ND	ND	ND	ND	11	ND
6403	GHKIATFQER	10	1186.32	0.4 µM	Baker's yeast	ND	ND	ND	8.75	ND
1243	FTDVDFIK	8	984.12	0.42 µM	Sweet-potato tuber thioredoxinh	ND	Ni2+-chelate AC	TLC (Holmquist et al., 1979)	4.21	ND
7012	VPAAPPK	7	678.83	0.45 µM	Haruan (Channa striatus) myofibrillar protein	ND	ND	ND	8.72	ND
6538	VFPS	4	448.507	0.46 µM	Cereals (Finnish)	ND	ND	ND	5.49	ND
4331	LIWKL	5	671.88	0.47 µM	ND	SHR	RP-HPLC	Sentandreu and Toldra (2006)	8.75	25 (approx)
1971	IRY	3	450.54	0.6 µM	Egg proteins	ND	LC-MS/MS	Cushman and Cheung (1971), Majumder & Wu (2009)	8.75	ND
2041	IRW	3	473.58	0.6 µM	Egg proteins	ND	ND	ND	9.75	ND
2574	MRW	3	491.61	0.6 µM	Spinach Rubisco	SHR	HPLC	Cushman and Cheung (1971), Maruyama and Suzuki	9.5	20
7011	NGTWFEPP	8	947.01	0.63 µM	Haruan (Channa striatus) myofibrillar protein	ND	ND	ND	4	ND
1301	KGYGGVSLPEW	11	1192.34	0.7 µM	Whey (Whole whey protein)	SHR	ND	Fuglsang et al.	6	20
2611	RYLGY	5	670.77	0.71 µM	Miso paste with casein	SHR	RP-HPLC-MS/MS	Cushman and Cheung (1971)	8.59	25
6518	LGP	3	285.329	0.72 µM	Fish (Alaska pollack (Theragra chalcogramma))	ND	ND	ND	5.52	ND
2866	GGVIPN	6	555.63	0.74 µM	Synthesized	ND	ND	ND	5.52	ND
2759	MAP	3	317.4	0.8 µM	Cheese	SHR	HPLC, LC/MSD	Cushman and Cheung (1971)	5.28	17
4631	LIY	3	407.51	0.82 µM	Human A2-macroglobulin	ND	RP-HPLC, GFC, IEC	Cushman and Cheung (1971)	5.52	ND
3686	MLLCS	5	565.74	0.828 µM	Sea-squirt body	ND	UF, GFC, RP-HPLC	Cushman and Cheung (1971)	5.27	ND
2705	GAAELPCSADWW	12	1305.43	0.95 µM	Bullfrog muscle (Rana catesbeiana Shaw)	SHR	ESI-MS	Cushman and Cheung (1971), Yamamoto and others	3.67	10
2040	IRWCT	5	677.82	1 µM	Egg proteins	ND	ND	ND	8.25	ND
2570	LRP	3	384.48	1 µM	Fish (Bonito bowel)	ND	HPLC	Cushman and Cheung (1971), Maruyama and Suzuki	9.75	ND
1244	MMEPMVK	7	865.13	1.03 µM	Sweet-potato tuber thioredoxinh	ND	Ni2+-chelate AC	TLC (Holmquist et al., 1979)	5.75	ND
1242	VVGAK	5	472.59	1.14 µM	Sweet-potato tuber thioredoxinh	ND	Ni2+-chelate AC	TLC (Holmquist et al., 1979)	8.72	ND
1975	ERKIKVYL	8	1048.29	1.2 µM	Egg proteins	SHR	LC-MS/MS	Cushman and Cheung (1971), Majumder & Wu (2009)	9.7	ND
2915	IEKPP	5	582.7	1.2 µM	Fish muscle proteins	ND	UF, GF, RP-HPLC	Shalaby et al. (2006)	6	ND
1985	VRF	3	420.51	1.3 µM	Soybean proteins	ND	ND	ND	9.72	ND
6434	GGY	3	295.274	1.3 µM	Sake and sake lees	ND	ND	ND	5.52	ND
1239	CFCTKPC	7	801	1.31 µM	Sweet-potato tuber defensin	ND	Ni2+-chelate AC	TLC (Holmquist et al., 1979)	7.96	ND
2042	IQW	3	445.52	1.4 µM	Egg proteins	ND	ND	ND	5.52	ND
5674	IRPVQ	5	612	1.4 µM	Fish (Bonito (Sarda bowel))	ND	GFC, IEC, RP-HPLC, HIC	Cushman and Cheung (1971)	9.7	ND
6798	SFQPQPLIYP	10	1189.38	1.4 µM	Human (Synthetic peptide of Human beta casein)	ND	RP-HPLC, TLC, FAB-MS	Kasahara and Ashihara (1981)	5.24	ND
1995	VRKGQ	5	586.69	1.5 µM	Legumin	ND	ND	ND	11	ND
2308	AKYSY	5	630.7	1.5 µM	ND	ND	ND	ND	8.54	ND
6249	PTHVAW	6	710	1.5 µM	Fish (Tuna (Neothunnus macropterus muscle))	ND	ND	Cushman and Cheung (1971)	5.33	ND
6191	MLPAY	5	594	1.58 µM	Sesame (Sesamum indicum)	ND	GFC, RP-HPLC	Friedland and Silverstein (1976)	5.65	ND
1972	LKP	3	356.47	1.6 µM	Egg proteins	ND	LC-MS/MS	Cushman and Cheung (1971), Majumder & Wu (2009)	8.75	ND
5673	GVYPHK	6	700	1.6 µM	Fish (Bonito (Sarda bowel))	ND	GFC, IEC, RP-HPLC, HIC	Cushman and Cheung (1971)	5.42	ND
6748	IEP	3	357.393	1.6 µM	ND	ND	ND	ND	4	ND
6519	GLP	3	285.329	1.62 µM	Fish (Alaska pollack (Theragra chalcogramma))	ND	ND	ND	5.52	ND
1831	VLIVP	5	539.72	1.69 µM	Soybean glycinin	ND	RP-HPLC, IEC	Wu and Ding, 2002	5.49	ND
1281	LSP	3	315.37	1.7 µM	Cereals (Maize alpha-zein)	ND	CC, HPLC	Cushman and Cheung (1971)	5.52	ND
2310	AFKAWAVAR	9	1019.21	1.7 µM	ND	ND	ND	ND	11	ND
6515	SKVYPFPGPI	10	1104.3	1.7 µM	Milk and colostrum	ND	ND	ND	8.31	ND
1241	EVPK	4	471.55	1.73 µM	Sweet-potato tuber thioredoxinh	ND	Ni2+-chelate AC	TLC (Holmquist et al., 1979)	6.1	ND
5670	IRP	3	384	1.8 µM	Fish (Bonito (Sarda bowel autolysate))	ND	GFC, IEC, RP-HPLC, HIC	Cushman and Cheung (1971)	9.7	ND
6185	LVY	3	394	1.80 µM	Sesame (Sesamum indicum)	ND	GFC, RP-HPLC	Friedland and Silverstein (1976)	5.65	ND
6235	PTHIKW	6	781	1.8 µM	Fish (Tuna (Neothunnus macropterus muscle))	ND	ND	Cushman and Cheung (1971)	6.95	ND
6797	FQPQPLIYP	9	1102.3	1.8 µM	Human (Synthetic peptide of Human beta casein)	ND	RP-HPLC, TLC, FAB-MS	Kasahara and Ashihara (1981)	5.52	ND
5363	LHLPGP	6	632.76	1.9 µM	ND	ND	ND	ND	6.74	ND
6353	GKKVLQ	6	671.824	1.9 µM	Hemoglobulin	ND	ND	ND	10	ND
2031	VCYNQ	5	625.7	2.0 µM	Fish (Pollock)	ND	ND	ND	5.49	ND
2313	GVHGV	5	467.53	2 µM	ND	ND	ND	ND	6.74	ND
2314	KKIATYQER	9	1136.32	2 µM	ND	ND	ND	ND	9.7	ND
6402	GKKIATYQER	10	1193.35	2 µM	Baker's yeast	ND	ND	ND	9.7	ND
6893	TVPY	4	478.5	2.0 µM	Wheat (Triticum aestivum)	ND	HPLC	2,4,6-trinitrobenzene sulfonate(TNBS) method	6.3	ND
7010	ACPGPNPGRP	10	965.09	2.03 µM	Box jellyfish (Chiropsalmus quadrigatus Haeckel)	ND	ND	ND	8.29	ND
6228	MRWRD	5	763	2.1 µM	Spinach (Spinacia oleracea)	ND	IEC, RP-HPLC	Cushman and Cheung (1971)	9.55	ND
6352	FQKVVAK	7	819.001	2.1 µM	Hemoglobulin	ND	ND	ND	10	ND
2942	FSY	3	415.45	2.2 µM	Shrimp heads and Scales	SHR	CEC, RPC, LC-MS/MS	Vermeirssen et al.	5.52	20 (approx)
5665	VRP	3	370	2.2 µM	Fish (Bonito (Sarda bowel autolysate))	ND	GFC, IEC, RP-HPLC, HIC	Cushman and Cheung (1971)	9.7	ND
1249	TYCQ	4	513.57	2.3 µM	Sweet-potato tuber trypsin inhibitor	ND	TrypsinSepharose-4B AC	TLC (Holmquist et al., 1979)	5.18	ND
2857	TKY	3	410.47	2.3 µM	Synthesized	ND	ND	ND	8.26	ND
5366	LHLPYP	6	738.88	2.3 µM	ND	ND	ND	ND	6.74	ND
2033	LRKKQ	5	671.84	2.4 µM	Fish (chum salmon fish)	ND	ND	ND	11.17	ND
2360	LKPMN	5	601.76	2.4 µM	Dried skipjack tuna muscle	ND	Thermolysin	ND	8.75	ND
2897	IVGRPRHQG	9	1019.17	2.4 µM	Actin	SHR	GFC	Cushman and Cheung (1971)	12	0
5942	PYVRYL	6	810	2.4 µM	Milk (caprine kefir)	ND	RP-HPLC, UF	Cushman and Cheung (1971)	8.64	ND
6453	PRY	3	434.475	2.5 µM	Sake and sake lees	ND	ND	ND	9.18	ND
2320	TYLGS	5	539.59	2.56 µM	ND	ND	ND	ND	5.18	ND
4312	LKKISQ	6	715.89	2.6 µM	Milk-Cheese (Sheep milk and cheeses proteins)	ND	IEC, RP-HPLC	Cushman and Cheung (1971)	10	ND
5575	GPL	3	285	2.65 µM	Fish (Alaska pollack (Theragra chalcogramma))	ND	GFC, IEC, RP-HPLC, UF	Cushman and Cheung (1971)	5.65	ND
1885	IAP	3	299.37	2.7 µM	Cereals (Wheat Gliadin)	SHR	IEC, SEC, RP-HPLC	Friedland and Silverstein (1976)	5.52	70
2014	IHETT	5	599.64	2.7 µM	Meat protein	ND	ND	ND	5.24	ND
6799	PSFQPQPLIYP	11	1286.49	2.7 µM	Human (Synthetic peptide of Human beta casein)	ND	RP-HPLC, TLC, FAB-MS	Kasahara and Ashihara (1981)	5.95	ND
1970	IQY	3	422.48	2.8 µM	Egg proteins	ND	LC-MS/MS	Cushman and Cheung (1971), Majumder & Wu (2009)	5.52	ND
5681	FHERDPTHIKWGD	13	1638	2.8 µM	Fish (Bonito (Sarda))	ND	RP-HPLC, AC	ND	6.43	ND
5682	TKTGRSAHVLSRYRPRA	17	1956	2.8 µM	Fish (Bonito (Sarda))	ND	RP-HPLC, AC	ND	12	ND
2321	VADVYVGK	8	849.98	2.82 µM	ND	ND	ND	ND	5.81	ND
5545	VAW	3	374.17	2.86 µM	Egg (Hen egg white)	ND	RP-HPLC, UPLC鈥揗S/MS	Cushman and Cheung (1971)	5.49	ND
2034	LRCNG	5	561.66	2.9 µM	Fish (chum salmon fish)	ND	ND	ND	8.25	ND
2322	IAYKP	5	590.72	2.93 µM	ND	ND	ND	ND	8.59	ND
1333	ALKAWSVAR	9	1001.2	3 µM	Bovine Serum Albumin	ND	ND	ND	11	ND
1986	ARF	3	392.46	3 µM	Soybean proteins	ND	ND	ND	9.79	ND
6795	PQPLIYP	7	826.99	3 µM	Human (Synthetic peptide of Human beta casein)	ND	RP-HPLC, TLC, FAB-MS	Kasahara and Ashihara (1981)	5.95	ND
7013	MLVFAV	6	678	3.07 µM	Skipjack (Katsuwana pelamis) roe	ND	ND	ND	5.28	ND
6781	MVGSAPGVL	9	829	3.09 µM	Fish (Skin gelatin of skate (Okamejei kenojei))	ND	ND	ND	5.28	ND
6780	VYNEGLPAP	9	959.048	3.1 µM	Red deer plasma	ND	ND	ND	4	ND
6181	AKK	3	345	3.13 µM	Fish (Sardine (Sardina pilchardus muscle))	ND	RP-HPLC	Cushman and Cheung (1971)	10.8	ND
1977	FRAHPFL	7	887.05	3.2 µM	Egg proteins	SHR	LC-MS/MS	Cushman and Cheung (1971), Majumder & Wu (2009)	9.76	ND
2543	FRADHPFL	8	1002.14	3.2 µM	ND	ND	ND	ND	6.74	ND
2325	DIGYY	5	629.67	3.39 µM	ND	ND	ND	ND	3.8	ND
2758	LQP	3	356.42	3.4 µM	Cheese	ND	HPLC, LC/MSD	Cushman and Cheung (1971)	5.52	ND
6152	YGGY	4	458	3.4 µM	Cereals (Sake (Japanese alcoholic beverage made from rice))	ND	RP-HPLC	Cushman and Cheung (1971)	5.65	ND
6197	IFVPAF	6	693	3.4 µM	Shrimp (Acetes chinensis)	ND	GFC, RP-HPLC, UF	Cushman and Cheung (1971)	5.65	ND
2326	VAHINVWK	8	966.15	3.47 µM	ND	ND	ND	ND	8.73	ND
3682	GPAM	4	374.46	3.47 µM	Fish (Pangasius catfish skin, bone)	ND	UF	Wu J et al., 2002	5.52	ND
1075	IWH	3	454.53	3.5 µM	Fish (Dried Bonito)	SHR	HPLC, RP-HPLC	Cushman and Cheung (1971), Yamamoto and others	6.74	70
4627	LAP	3	299.37	3.5 µM	Chicken muscle	SHR	HPLC	Cushman and Cheung (1971), Yamamoto and others	5.52	40
5364	LHLPLL	6	704.91	3.5 µM	ND	ND	ND	ND	6.74	ND
6031	TAP	3	287	3.5 µM	Milk (human casein)	ND	ND	Kasahara and Ashihara (1981)	5.65	ND
6794	QPLIYP	6	729.87	3.6 µM	Human (Synthetic peptide of Human beta casein)	ND	RP-HPLC, TLC, FAB-MS	Kasahara and Ashihara (1981)	5.52	ND
1984	AFPGS	5	477.52	3.7 µM	Soybean proteins	ND	ND	ND	5.57	ND
3696	VKP	3	342.44	3.7 µM	Fresh water clam solid wastes	SHR	SEC, RP-HPLC	Cushman and Cheung (1971)	8.72	37 (approx)
2327	ISHIYVWK	8	1045.25	3.77 µM	ND	ND	ND	ND	8.6	ND
2023	IEF	3	407.47	3.8 µM	Chicken muscle	ND	ND	ND	4	ND
2039	FYTGG	5	543.58	3.8 µM	Egg proteins	ND	ND	ND	5.52	ND
5849	FAP	3	333	3.8 µM	Milk (bovine casein)	ND	ND	Cushman and Cheung (1971)	5.65	ND
6279	IQP	3	356	3.8 µM	Cereals (Wheat (Triticum aestivum wheat bran))	ND	IEC, RP-HPLC, HIC	Cushman and Cheung (1971)	5.65	ND
6183	GWAP	4	429	3.86 µM	Fish (Sardine (Sardina pilchardus muscle))	ND	RP-HPLC	Cushman and Cheung (1971)	5.65	ND
5807	LAY	3	365	3.9 µM	Cereals (Maize (Zea mays))	ND	GFC, IEC, RP-HPLC	Cushman and Cheung (1971)	5.65	ND
5120	YQY	3	472.5	4 µM	Cereals (Buckwheat)	SHR	GPC, HPLC	Modified Lieberman method	5.52	ND
5679	PNRIKYGD	8	962	4 µM	Fish (Bonito (Sarda))	ND	RP-HPLC, AC	ND	8.75	ND
6796	QPQPLIYP	8	955.12	4 µM	Human (Synthetic peptide of Human beta casein)	ND	RP-HPLC, TLC, FAB-MS	Kasahara and Ashihara (1981)	5.52	ND
2328	GVGAGY	6	522.56	4.07 µM	ND	ND	ND	ND	5.52	ND
2609	LRPVAA	6	625.77	4.14 µM	Bovine lactoferrin	SHR	RP-HPLC	NFRI, Tsukuba City, Japan	9.75	14 (approx)
1925	IRYLPRG	7	874.05	4.2 µM	Spinach	SHR	RPC, CC	Cushman and Cheung (1971)	10.84	5 (approx)
6227	IAYKPAG	7	719	4.2 µM	Spinach (Spinacia oleracea)	ND	IEC, RP-HPLC	Cushman and Cheung (1971)	8.75	ND
6782	LGPLGHQ	7	720	4.22 µM	Fish (Skin gelatin of skate (Okamejei kenojei))	ND	ND	ND	6.74	ND
5840	FALPQY	6	738	4.3 µM	Milk (bovine casein)	ND	RP-HPLC	Cushman and Cheung (1971)	5.65	ND
5841	FALPQYLK	8	979	4.3 µM	Milk (bovine casein)	ND	RP-HPLC	Cushman and Cheung (1971)	8.75	ND
3685	IEKP	4	485.58	4.32 µM	Fish (Catfish myofibrillar protein)	ND	UF, GF, RP-HPLC	Shalaby et al. (2006)	6	ND
6793	PLIYP	5	601.74	4.4 µM	Human (Synthetic peptide of Human beta casein)	ND	RP-HPLC, TLC, FAB-MS	Kasahara and Ashihara (1981)	5.95	ND
3756	VWP	3	400.48	4.5 µM	Cereals (rice)	SHR	UF, RP-HPLC	Chen, J., Wang, Y., Zhong, Q., Wu, Y., & Xia, W. (	5.49	38
6441	LYPVK	5	618.754	4.5 µM	Fig (Ficus carica)	ND	ND	ND	8.59	ND
2337	VYPHK	5	642.76	4.59 µM	ND	ND	ND	ND	8.57	ND
4617	QNALIVRYTR	10	1233.44	4.6 µM	Milk (Sheep raw milk cheese (synthesised))	ND	HPLC, IEC, RP-HPLC	Wu J et al., 2002	10.84	ND
4640	APP	3	283.33	4.6 µM	ND	ND	ND	ND	5.57	ND
2016	GPV	3	271.32	4.67 µM	Bovine skin gelatin	ND	GFC, IEC, RP-HPLC	Cushman and Cheung (1971)	5.52	ND
1346	YAEERYPIL	9	1153.3	4.7 µM	Egg (Ovalbumin)	SHR	RP-HPLC	Cushman and Cheung (1971)	4.53	31
6520	PLG	3	285.329	4.74 µM	Fish (Alaska pollack (Theragra chalcogramma))	ND	ND	ND	5.96	ND
1264	DLP	3	343.38	4.8 µM	Soybean Protein	ND	UF, HPLC	Cushman and Cheung (1971)	3.8	ND
6800	YPSFQPQPLIYP	12	1449.67	4.8 µM	Human (Synthetic peptide of Human beta casein)	ND	RP-HPLC, TLC, FAB-MS	Kasahara and Ashihara (1981)	5.52	ND
2638	LGFPTTKTYFPHF	13	1555.8	4.92 µM	Porcine hemoglobin	ND	MALDI-TOF/MS and ESI-MS/MS	RP-HPLC with Cushman and Cheung (1971)	8.6	ND
1153	KVLPLP	6	665.87	5 µM	Bacteria (Lactobacillus helviticus)	ND	ND	ND	8.75	ND
1730	KVLPVP	6	651.85	5 µM	Enzymatic-hydrolysis (Hydrolysis with a proteinase from L. helveticus CP790)	SHR	Spectrophotometric, HPLC, UPLC	Cushman and Cheung (1971)	8.75	32.2
1749	LVYPFPGPIPNSLPQNIPP	19	2060.42	5 µM	Fermented milk with Enterococcus faecalis	SHR	RP-HPLC	Cushman and Cheung (1971)	5.52	21.87
2843	KWLP	4	542.68	5 µM	Synthesized	ND	ND	ND	8.75	ND
2340	APGAGVY	7	633.7	5.1 µM	ND	ND	ND	ND	5.57	ND
6636	LRY	3	450.518	5.1 µM	ND	ND	ND	ND	8.75	ND
2741	IPP	3	325.41	5.15 µM	Milk (Skimmed milk)	SHR	RP-HPLC	Cushman and Cheung (1971)	5.52	29 (approx)
4307	LLLAHLL	7	792.03	5.19 µM	ND	ND	UF, HPLC	HPLC method by Mao et al., 2007	6.74	ND
3645	LVYPFPGPIPNSLP	14	1510.8	5.2 µM	Milk (Fermented Milk)	SHR	RP-HPLC, HPLC-MS	Cushman and Cheung (1971)	5.52	21.87
7009	VELYP	5	619.72	5.22 µM	Cuttlefish (Sepia officinalis)	SHR	ND	ND	4	20
2837	PYKWLP	6	802.97	5.5 µM	Synthesized	ND	ND	ND	9.01	ND
5818	LHLPLP	6	689	5.5 µM	Milk	ND	RP-HPLC, UF	Cushman and Cheung (1971)	6.95	ND
6773	VTVNPYKWLP	10	1216.43	5.5 µM	Chicken (Boneless chicken leg meat)	ND	ND	ND	8.56	ND
1043	GTG	3	233.22	5.54 µM	Shrimp	ND	UF, GFC, RP-HPLC	He et al.	5.52	ND
6521	LPG	3	285.329	5.73 µM	Fish (Alaska pollack (Theragra chalcogramma))	ND	ND	ND	5.52	ND
4223	IWHHT	5	692.78	5.8 µM	Fish (Dried bonito hydrolysate)	SHR	HPLC	Cushman and Cheung (1971), Yamamoto and others	6.92	26
6354	FQKVVA	6	690.827	5.8 µM	Hemoglobulin	ND	ND	ND	8.75	ND
5362	LHLPAP	6	646.79	6 µM	ND	ND	ND	ND	6.74	ND
6856	FFVAP	5	579.7	6 µM	Human (Synthetic peptide of Human beta casein)	ND	RP-HPLC, TLC, FAB-MS	Kasahara and Ashihara (1981)	5.52	ND
1020	VVYPWT	6	763.89	6.02 µM	Porcine hemoglobin	ND	SEC, RP-HPLC, LC-MS/MS	ACE inhibitory assay kit (ACE kit-WST, Dojindo Lab	5.49	ND
2587	KRVIQY	6	805.98	6.1 µM	Porcine myosin B	SHR	RP-HPLC	Cushman and Cheung (1971), Katayama et al. 2004	9.99	23
6992	KRVITY	6	778.95	6.1 µM	Porcine muscle Myosin B	ND	ND	ND	9.99	ND
2545	DHPFL	5	627.7	6.2 µM	ND	ND	ND	ND	5.08	ND
2603	FGRCVSP	7	764.9	6.2 µM	Egg (Ovalbumin)	ND	ND	ND	8.25	ND
3755	VNP	3	328.37	6.4 µM	Cereals (rice)	SHR	UF, RP-HPLC	Chen, J., Wang, Y., Zhong, Q., Wu, Y., & Xia, W. (	5.49	29
5809	IRA	3	358	6.4 µM	Cereals (Maize (Zea mays))	ND	GFC, IEC, RP-HPLC	Cushman and Cheung (1971)	9.7	ND
1983	AWW	3	461.52	6.5 µM	Soybean proteins	ND	ND	ND	5.57	ND
2347	TVVPG	5	471.55	6.5 µM	ND	ND	ND	ND	5.19	ND
5103	VDF	3	379.41	6.59 µM	Egg (cooked egg protein)	ND	CEC, GF, LC-MS	ND	3.8	ND
1719	AYFYPEL	7	902.01	6.6 µM	Enzymatic-hydrolysis (Hydrolysis with pepsin)	SHR	Spectrophotometric, HPLC, UPLC	Cushman and Cheung (1971)	4	21
5069	LYP	3	391.47	6.6 µM	Synthesized	ND	HPLC	Cushman and Cheung (1971), Yamamoto and others	5.52	ND
2349	VAHINVGK	8	836.99	6.76 µM	ND	ND	ND	ND	8.73	ND
2350	GKMVKVVSWY	10	1196.47	6.76 µM	ND	ND	ND	ND	9.7	ND
5079	IKP	3	356.47	6.9 µM	Fish (Bonito muscle)	SHR	RP-HPLC	Cushman and Cheung (1971), Yamamoto and others	8.75	20
6233	FVNPQAGS	8	819	6.9 µM	Sunflower (Helianthus annuus L.)	ND	GFC, RP-HPLC	Hayakari et al. (1978)	5.65	ND
2351	FVNPEAGS	8	819.87	6.92 µM	ND	ND	ND	ND	4	ND
1991	FRC	3	424.52	7 µM	Legume (Pea proteins)	ND	ND	ND	8.25	ND
2352	SAYPGQITSN	10	1037.09	7.08 µM	ND	ND	ND	ND	5.24	ND
6637	MKY	3	440.542	7.3 µM	ND	ND	ND	ND	8.34	ND
6351	FQKVVAG	7	747.879	7.4 µM	Hemoglobulin	ND	ND	ND	8.75	ND
1113	VIF	3	377.48	7.5 µM	Fish (Sea bream scale)	SHR	GF, IEC, RP-HPLC	Cushman and Cheung (1971)	5.49	5 (approx)
6697	VIY	3	393.463	7.5 µM	Bulfrog (Rana catesbeiana Shaw) muscle protein	ND	ND	ND	5.49	ND
6234	PTHIKWG	7	838	7.6 µM	Fish (Tuna (Neothunnus macropterus muscle))	ND	ND	Cushman and Cheung (1971)	9.13	ND
6801	IYPSFQPQPLIYP	13	1562.83	7.6 µM	Human (Synthetic peptide of Human beta casein)	ND	RP-HPLC, TLC, FAB-MS	Kasahara and Ashihara (1981)	5.52	ND
2941	FNVPLYE	7	881	7.72 µM	Fish (Salmon)	ND	GF, PR-HPLC	Cushman and Cheung (1971)	4	ND
6041	YANPAVVRP	9	986	7.8 µM	Milk (human casein)	ND	ND	Kasahara and Ashihara (1981)	9.8	ND
6186	LSA	3	289	7.81 µM	Sesame (Sesamum indicum)	ND	GFC, RP-HPLC	Friedland and Silverstein (1976)	5.65	ND
1077	HERDPTHIKWGD	12	1490.6	8 µM	Fish (Bonito muscle)	ND	HPLC	Cushman and Cheung (1971)	6	ND
1078	PTHIKWGD	8	953.07	8 µM	Fish (Bonito muscle)	ND	HPLC	Cushman and Cheung (1971)	7.17	ND
1312	SAPLRVY	7	804.94	8 µM	Whey protein (Beta Lactoglobulin)	ND	ND	Cushman and Cheung, Gomez-Ruiz et al.	8.46	ND
1993	IDPNG	5	514.54	8.4 µM	Legume (Pea proteins)	ND	ND	ND	3.8	ND
5058	LKA	3	330.43	8.5 µM	Creatine kinase	SHR	HPLC	Cushman and Cheung (1971), Yamamoto and others	8.75	ND
6154	IYPRY	5	711	8.5 µM	Cereals (Sake (Japanese alcoholic beverage made from rice))	ND	RP-HPLC	Cushman and Cheung (1971)	8.64	ND
2006	LQQGG	5	501.54	8.6 µM	Cereals (Barley protein B-Hordein)	ND	ND	ND	5.52	ND
6802	KIYPSFQPQPLIYP	14	1691	8.6 µM	Human (Synthetic peptide of Human beta casein)	ND	RP-HPLC, TLC, FAB-MS	Kasahara and Ashihara (1981)	8.5	ND
2921	VYAP	4	448.52	8.7 µM	Cuttlefish	ND	GFC, RP-HPLC	Cushman and Cheung (1971)	5.49	ND
4643	MIPAY	5	593.74	8.7 µM	ND	ND	ND	ND	5.27	ND
5735	VIIF	4	491	8.7 µM	Cuttlefish (Sepia officinalis)	ND	GFC, RP-HPLC	Cushman and Cheung (1971)	3.9	ND
5106	IPF	3	375.47	8.78 µM	Egg (cooked egg protein)	ND	CEC, GF, LC-MS	ND	5.52	ND
3774	VPP	3	311.38	9 µM	Milk (b-casein)	SHR	Spectrophotometric, HPLC, UPLC	Cushman and Cheung (1971)	5.49	28.3
5367	LHLWLP	6	777.96	9 µM	ND	ND	ND	ND	6.74	ND
1978	KVREEY	6	822.92	9.1 µM	Egg proteins	SHR	LC-MS/MS	Cushman and Cheung (1971), Majumder & Wu (2009)	6.14	ND
2939	VWDPPKFD	8	1003.12	9.10 µM	Fish (Salmon)	ND	GF, PR-HPLC	Cushman and Cheung (1971)	4.21	ND
6554	KVREGT	6	688.768	9.1 µM	Egg (Hen ovotransferrin)	ND	ND	ND	8.75	ND
1994	VIP	3	327.42	9.2 µM	Legume (Pea proteins)	ND	ND	ND	5.49	ND
4639	GAP	3	243.26	9.3 µM	ND	ND	ND	ND	5.52	ND
6148	VWY	3	467	9.4 µM	Cereals (Sake (Japanese alcoholic beverage made from rice))	ND	RP-HPLC	Cushman and Cheung (1971)	5.65	ND
1231	ITP	3	329.4	9.5 µM	Sweet-potato protein isolate	SHR	Absorption Chromatography, RP-HPLC	Cushman and Cheung (1971)	5.52	30 (approx)
2357	LSSSEESTRINKKIEKFQSEEQQQYEDELQDKIHPFAQTQSLVYPFPGPI	81	9176.36	9.5 µM	ND	ND	ND	ND	4.75	ND
2358	FRVPTPN	7	829.95	9.55 µM	ND	ND	ND	ND	9.75	ND
2007	ATF	3	337.38	9.6 µM	Cereals (Barley protein B-Hordein)	ND	ND	ND	5.57	ND
5758	LPP	3	325	9.6 µM	Cereals (Maize (Zea mays))	ND	GFC, IEC, RP-HPLC, UF	Cushman and Cheung (1971)	5.65	ND
6051	MYY	3	476	9.6 µM	Milk (human casein)	ND	ND	Kasahara and Ashihara (1981)	5.65	ND
6855	LLNPPHQIYP	10	1191.4	9.6 µM	Human (Synthetic peptide of Human beta casein)	ND	RP-HPLC, TLC, FAB-MS	Kasahara and Ashihara (1981)	6.74	ND
2928	DDTGHDFEDTGEAM	14	1539.5	9.64 µM	Marine Rotifer	ND	GF, RP-HPLC	Cushman and Cheung (1971)	3.66	ND
2359	LKPDM	5	602.75	9.69 µM	ND	ND	ND	ND	5.84	ND
4306	PKDLREN	7	870.96	9.82 µM	CPN1	ND	UF, HPLC	HPLC method by Mao et al., 2007	6.49	ND
1992	LVP	3	327.42	9.9 µM	Legume (Pea proteins)	ND	ND	ND	5.52	ND
1005	YIPIQY	6	795.2	10 µM	Milk (Ovine milk proteins)	ND	UF, FPLC, RP-HPLC, IT-MS (CE-MS)	Cushman and Cheung (1971)	5.52	ND
5802	VSP	3	301	10 µM	Cereals (Maize (Zea mays))	ND	GFC, IEC, RP-HPLC	Cushman and Cheung (1971)	5.65	ND
6457	IYPR	4	547.635	10 µM	Sake and sake lees	ND	ND	ND	8.75	ND
6509	FVAP	4	432.506	10 µM	Casein	ND	ND	ND	5.52	ND
6792	LIYP	4	504.63	10 µM	Human (Synthetic peptide of Human beta casein)	ND	RP-HPLC, TLC, FAB-MS	Kasahara and Ashihara (1981)	5.52	ND
1735	WQVLPNAVPAK	11	1222.45	10.1 µM	Enzymatic-hydrolysis (Hydrolysis with digestive enzymes)	SHR	Spectrophotometric, HPLC, UPLC	Cushman and Cheung (1971)	8.75	18.4
5649	LKY	3	423	10.1 µM	Antarctic krill (Euphausia superba)	ND	GFC, IEC, RP-HPLC	Holmquist et al. (1979)	8.75	ND
5104	LPF	3	375.47	10.59 µM	Egg (cooked egg protein)	ND	CEC, GF, LC-MS	ND	5.52	ND
2940	FEDYVPLSCF	10	1219.37	10.77 µM	Fish (Salmon)	ND	GF, PR-HPLC	Cushman and Cheung (1971)	3.67	ND
1306	INYWL	5	707.83	11 µM	Whey (Whole whey protein)	SHR	IEC, UF	Cushman and Cheung (1971)	5.52	ND
2363	LKVGVKQY	8	934.15	11 µM	ND	ND	ND	ND	9.7	ND
4618	KALPMHIRLAF	11	1296.64	11 µM	Milk (Sheep raw milk cheese (synthesised))	ND	HPLC, IEC, RP-HPLC	Wu J et al., 2002	11	ND
5062	FCF	3	415.51	11 µM	Egg (Ovalbumin)	SHR	HPLC	Cushman and Cheung (1971), Yamamoto and others	5.52	ND
6984	YQK	3	437.5	11.1 µM	bovine casein	SHR	LC–MS/MS	Zhao	8.59	40
6986	YQKFPQYLQY	10	1377.56	11.1 µM	bovine casein	ND	LC–MS/MS	Zhao	8.43	ND
1087	GDLGKTTTVSNWSPPKYKDTP	21	2292.53	11.28 µM	Fish (Tuna frame protein)	SHR	UF, IEC, HPLC	Cushman and Cheung (1971), Yamamoto and others	8.43	20 (approx)
1869	IAPG	4	356.42	11.4 µM	Algae (Spirulina platensis)	SHR	IEC, GFC, HPLC	Cushman and Cheung (1971)	5.52	40 (approx)
5726	AHSY	4	477	11.6 µM	Cuttlefish (Sepia officinalis)	ND	GFC, RP-HPLC	Cushman and Cheung (1971)	6.95	ND
6885	IHPF	4	512.61	11.6 µM	Human plasma	ND	UF, HPLC	Fluorometric HPLC method	6.74	ND
1069	FQP	3	390.44	12 µM	Fish (Dried Bonito)	ND	HPLC	Cushman and Cheung (1971)	5.52	ND
2364	FLVPP	5	571.72	12.02 µM	ND	ND	ND	ND	5.52	ND
1299	DAQSAPLRVY	10	1119.24	12.2 µM	Whey (Whole whey protein)	SHR	RP-HPLC	Fuglsang et al.	5.84	10
6196	FCVLRP	6	734	12.3 µM	Shrimp (Acetes chinensis)	ND	GFC, RP-HPLC, UF	Cushman and Cheung (1971)	8.32	ND
6395	LVL	3	343.453	12.3 µM	Porcine plasma	ND	ND	ND	5.52	ND
6994	FCVLRP	5	733.93	12.3 µM	Shrimp, Acetes chinensis	ND	ND	ND	8.25	ND
5810	LAA	3	273	13 µM	Cereals (Maize (Zea mays))	ND	GFC, IEC, RP-HPLC	Cushman and Cheung (1971)	5.65	ND
5811	VAA	3	259	13 µM	Cereals (Maize (Zea mays))	ND	GFC, IEC, RP-HPLC	Cushman and Cheung (1971)	5.65	ND
6244	PTHIDW	6	768	13 µM	Fish (Tuna (Neothunnus macropterus muscle))	ND	ND	Cushman and Cheung (1971)	5.36	ND
6447	AVNPIR	6	668.781	13 µM	Cereals (Maize endosperm)	ND	ND	ND	9.79	ND
2839	YKW	3	495.58	13.3 µM	Synthesized	ND	ND	ND	8.59	ND
2697	KLPAGTLF	8	846.04	13.4 µM	Legume (Mung bean protein)	SHR	GPC, MALDI-TOF MS	Modified Lieberman's method	8.75	ND
5685	RPKHPIKHQ	9	1140	13.4 µM	Cheese	ND	HIC	Cushman and Cheung (1971)	11.6	ND
4308	NHRNRMMDHVH	11	1446.63	13.42 µM	ND	ND	UF, HPLC	HPLC method by Mao et al., 2007	9.62	ND
6517	PGL	3	285.329	13.93 µM	Fish (Alaska pollack (Theragra chalcogramma))	ND	ND	ND	5.96	ND
2601	FKGRYYP	7	930.07	14 µM	Chicken muscle	SHR	HPLC, RP-HPLC, fractionation on octadecyl silica (	Cushman and Cheung (1971), Yamamoto and others	9.7	0
2895	FQKPKR	6	802.97	14 µM	Myosin	SHR	GFC	Cushman and Cheung (1971)	11.17	ND
5839	FPQYLQY	7	958	14 µM	Milk (bovine casein)	ND	RP-HPLC	Cushman and Cheung (1971)	5.65	ND
6446	LVR	3	386.481	14 µM	Cereals (Maize endosperm)	ND	ND	ND	9.75	ND
6549	YLAGNQ	6	664.696	14 µM	Soybean (Soy bioactive)	ND	ND	ND	5.52	ND
6694	LVE	3	359.409	14.2 µM	Bulfrog (Rana catesbeiana Shaw) muscle protein	ND	ND	ND	4	ND
1003	EKDERF	6	822.3	14.3 µM	Milk (Ovine milk proteins)	ND	UF, FPLC, RP-HPLC, IT-MS (CE-MS)	Cushman and Cheung (1971)	4.68	ND
1734	YAKPVA	6	647.77	14.3 µM	Enzymatic-hydrolysis (Hydrolysis with digestive enzymes)	SHR	Spectrophotometric, HPLC, UPLC	Cushman and Cheung (1971)	8.59	23.1
4305	YQNPRLGPTGELDPATQPIVAVHNPVIV	28	2996.42	14.53 µM	P-CN	ND	UF, HPLC	HPLC method by Mao et al., 2007	5.32	ND
5577	FGASTRGA	8	766	14.7 µM	Fish (Alaska pollack (Theragra chalcogramma))	ND	GFC, IEC, RP-HPLC	Cushman and Cheung (1971)	9.7	ND
3710	YAP	3	407.2	14.73 µM	Cuttlefish skin gelatin	ND	GFC, RP-HPLC	Nakamura et al. (1995)	5.52	ND
6189	IVY	3	394	14.74 µM	Sesame (Sesamum indicum)	ND	GFC, RP-HPLC	Friedland and Silverstein (1976)	5.65	ND
1709	YPFPGPIPN	9	1001.15	14.8 µM	Cheese (Gouda)	SHR	Spectrophotometric, HPLC, UPLC	Cushman and Cheung (1971)	5.52	7
7020	LPILRYL	7	887.13	14.99 µM	lentil protein hydrolysates	ND	ND	ND	8.75	ND
1773	NLHLPLPLL	9	1029.29	15 µM	Casein	ND	RP-HPLC-MS/MS	Cushman and Cheung (1971)	6.74	ND
5842	TVY	3	381	15 µM	Milk (bovine casein)	ND	RP-HPLC	Cushman and Cheung (1971)	5.65	ND
5844	AVPYPQR	7	830	15 µM	Milk (bovine casein)	ND	GFC, RP-HPLC	Cushman and Cheung (1971)	8.8	ND
6675	NIFYCP	6	772.728	15 µM	ND	ND	ND	ND	5.52	ND
1001	IAK	3	330	15.7 µM	Milk (Ovine milk proteins)	ND	UF, FPLC, RP-HPLC, IT-MS (CE-MS)	Cushman and Cheung (1971)	8.75	ND
2706	MEGAQEAQGD	10	1035.05	15.9 µM	Sea-cucumber (Acaudina molpadioidea)	SHR	ESI-MS/MS, GF, IEC, RP-HPLC	Cushman and Cheung (1971)	3.57	17 (approx)
1324	YGGVSLPEW	9	1007.11	16 µM	Alpha-Lactoglobulin	ND	SEC, RP-HPLC, LC-MS/MS	Shalaby et al. (2006)	4	ND
5806	VAY	3	351	16 µM	Cereals (Maize (Zea mays))	ND	GFC, IEC, RP-HPLC	Cushman and Cheung (1971)	5.65	ND
6686	YLYEIAR	7	927.043	16 µM	ND	ND	ND	ND	6	ND
1052	MAW	3	406.5	16.32 µM	Cuttlefish (Muscle of cuttlefish)	ND	GFC, RP-HPLC	Nakamura et al. (1995)	5.28	ND
6452	YPR	3	434.475	16.5 µM	Sake and sake lees	ND	ND	ND	8.75	ND
1068	LKPNM	5	601.76	17 µM	Fish (Dried Bonito)	ND	HPLC	Cushman and Cheung (1971)	8.75	ND
6647	LFRQ	4	562.656	17 µM	ND	ND	ND	ND	9.75	ND
2838	PYKW	4	592.7	17.2 µM	Synthesized	ND	ND	ND	9.01	ND
2842	YKWLP	5	705.85	17.2 µM	Synthesized	ND	ND	ND	8.59	ND
5072	GPM	3	303.38	17.3 µM	Gelatin hydrolysate	ND	GF, IEC, RP-HPLC	Cushman and Cheung (1971), Yamamoto and others	5.52	ND
4641	YGAP	4	406.44	17.4 µM	ND	ND	ND	ND	5.52	ND
6451	YPRY	4	597.645	17.4 µM	Sake and sake lees	ND	ND	ND	8.59	ND
1907	LIPPGVPY	8	855.04	17.5 µM	Wine	ND	RP-HPLC, SEC	ND	5.52	ND
4619	EGPKLVAS	8	799.92	17.5 µM	Milk (Sheep raw milk cheese (synthesised))	ND	HPLC, IEC, RP-HPLC	Wu J et al., 2002	6.1	ND
5105	MPF	3	393.5	17.98 µM	Egg (cooked egg protein)	ND	CEC, GF, LC-MS	ND	5.28	ND
5756	VHLPP	5	562	18 µM	Cereals (Maize (Zea mays))	ND	GFC, IEC, RP-HPLC, UF	Cushman and Cheung (1971)	6.95	ND
6038	PAVVRP	6	638	18 µM	Milk (human casein)	ND	ND	Kasahara and Ashihara (1981)	9.7	ND
6404	PANLPWGSSNV	11	1141.24	18 µM	Baker's yeast	ND	ND	ND	5.96	ND
1279	TQVY	4	509.56	18.2 µM	Cereals (Rye)	SHR	RP-HPLC	Extraction-free spectrophotometric assay	5.18	40 (approx)
4239	TGVY	4	438.48	18.2 µM	Cereals (Rice protein)	SHR	RP-HPLC, MALDI-TOF MS/MS	Spectrophotometric measurement	5.18	40
1912	AWPF	4	519.6	18.3 µM	Wine	ND	RP-HPLC, SEC	ND	5.57	ND
6153	FWN	3	466	18.3 µM	Cereals (Sake (Japanese alcoholic beverage made from rice))	ND	RP-HPLC	Cushman and Cheung (1971)	5.65	ND
2823	VAP	3	285.34	18.71 µM	Fish (Grass carp muscle)	ND	UF, RP-HPLC	Wu J et al., 2002	5.49	ND
5368	LHLYLP	6	754.93	18.9 µM	ND	ND	ND	ND	6.74	ND
4620	PVGLVQPASATLYDY	15	1593.8	19 µM	Milk (Sheep raw milk cheese (synthesised))	ND	HPLC, IEC, RP-HPLC	Wu J et al., 2002	3.8	ND
5918	IHPFAQTQSLVYP	13	1501	19 µM	Milk (bovine, buffalo and ovine β-casein)	ND	ND	Kasahara and Ashihara (1981)	6.95	ND
6039	NPAVVRP	7	752	19 µM	Milk (human casein)	ND	ND	Kasahara and Ashihara (1981)	9.7	ND
2378	ARPAK	5	541.65	19.05 µM	ND	ND	ND	ND	11	ND
2379	AKYCY	5	646.76	19.95 µM	ND	ND	ND	ND	8.22	ND
4471	RVPSL	5	570.69	20 µM	egg white protein	ND	LC-MS, HPLC	ND	9.75	ND
6179	GRP	3	328	20 µM	Fish (Sardine (Sardina pilchardus muscle))	ND	RP-HPLC	Cushman and Cheung (1971)	9.7	ND
1759	YQKFPQY	7	973.1	20.08 µM	Casein	SHR	RP-HPLC-MS/MS	Cushman and Cheung (1971)	8.5	20
2588	VKAGF	5	520.63	20.3 µM	Porcine myosin B	SHR	RP-HPLC	Cushman and Cheung (1971), Katayama et al. 2004	8.72	17
2381	PRHQG	5	593.64	20.67 µM	ND	ND	ND	ND	10.18	ND
6777	KVLILA	6	655.866	20.85 µM	Milk casein	ND	ND	ND	8.75	ND
1843	NWGPLV	6	684.79	21 µM	Soybean protein isolate	SHR	GFC, RP-HPLC	Kohmura & other (1989)	5.52	50 (approx)
6104	PANIKWGD	8	900	21 µM	Pork (Sus domesticus muscle)	ND	RP-HPLC	Cushman and Cheung (1971)	5.83	ND
6276	YNKL	4	537	21 µM	Wakame (Undaria pinnatifida)	ND	GFC, IEC, RP-HPLC	Cushman and Cheung (1971)	8.75	ND
6564	WSVPQPK	7	840.965	21 µM	Human milk	ND	ND	ND	8.75	ND
1088	WPEAAELMMEVDP	13	1517.73	21.6 µM	Fish (Tuna dark muscle)	SHR	IEC, RP-HPLC,	Cushman and Cheung (1971), Yamamoto and others	3.5	15 (approx)
6488	HHL	3	405.444	21.8 µM	WIPO	ND	ND	ND	6.92	ND
1343	YKVPQL	6	746.9	22 µM	Casein	SHR	RP-HPLC	Cushman and Cheung (1971)	8.59	12.5
1904	VVW	3	402.49	22 µM	Cereals (Rice-koji)	ND	IEC, SEC, RPC	Cushman and Cheung (1971)	5.49	ND
6144	VVY	3	379	22 µM	Cereals (Rice (Oryza sativa red-mold rice))	ND	GFC, IEC, RP-HPLC	Cushman and Cheung (1971)	5.65	ND
6852	PPHQIYP	7	850.97	22 µM	Human (Synthetic peptide of Human beta casein)	ND	RP-HPLC, TLC, FAB-MS	Kasahara and Ashihara (1981)	7.17	ND
6204	CWLPVY	6	780	22.20 µM	Fish (Skipjack tuna (Katsuwonus pelamis-Indonesian dried salted fish))	ND	GFC, RP-HPLC, UF	Cushman and Cheung (1971)	5.65	ND
6491	HLL	3	381.462	22.2 µM	WIPO	ND	ND	ND	6.74	ND
6696	MIFPGGPQL	9	959.164	22.3 µM	Bulfrog (Rana catesbeiana Shaw) muscle protein	ND	ND	ND	5.28	ND
5723	GDAP	4	358	22.5 µM	Cuttlefish (Sepia officinalis)	ND	GFC, RP-HPLC	Cushman and Cheung (1971)	3.95	ND
2390	QVSLNSGYY	9	1030.1	22.91 µM	ND	ND	ND	ND	5.52	ND
4478	RVPSLM	6	701.88	23.07 µM	Egg white protein	ND	LC-MS	HPLC-assay	9.75	ND
6723	GPP	3	269.286	23.1 µM	ND	ND	ND	ND	5.52	ND
1041	KPPETV	6	669.78	24.1 µM	Shrimp	ND	UF, GFC, RP-HPLC	Cushman and Cheung, Nakamura et al. (1995)	6	ND
1338	VRYL	4	549.67	24.1 µM	Cheese (Manchego)	ND	HPLC	Cushman and Cheung (1971)	8.72	ND
2391	WHHTF	5	726.79	24.1 µM	ND	ND	ND	ND	6.92	ND
6995	KPPQYV	6	730.86	24.1 µM	Shrimp, Acetes chinensis	ND	ND	ND	8.59	ND
6543	YPLDLF	6	766.873	24.4 µM	Soybean (Soy bioactive)	ND	ND	ND	3.8	ND
2393	YYPQIMQY	8	1105.27	24.55 µM	ND	ND	ND	ND	5.52	ND
5107	TTI	3	333.38	24.94 µM	Egg (cooked egg protein)	ND	CEC, GF, LC-MS	ND	5.19	ND
5789	FYQQ	4	585	25 µM	Cereals (Maize (Zea mays))	ND	RP-HPLC	Cushman and Cheung (1971)	5.65	ND
5915	FAQTQSLVYP	10	1153	25 µM	Milk (bovine, buffalo and ovine β-casein)	ND	ND	Kasahara and Ashihara (1981)	5.65	ND
6040	ANPAVVRP	8	823	25 µM	Milk (human casein)	ND	ND	Kasahara and Ashihara (1981)	9.7	ND
6854	LNPPHQIYP	9	1078.24	25 µM	Human (Synthetic peptide of Human beta casein)	ND	RP-HPLC, TLC, FAB-MS	Kasahara and Ashihara (1981)	6.74	ND
1303	DKVGINYW	8	994.11	25.4 µM	Whey (Whole whey protein)	SHR	ND	Fuglsang et al.	5.83	15
7021	FLPVLLH	7	838.06	25.66 µM	lentil protein hydrolysates	ND	ND	ND	6.74	ND
1911	WVPSVY	6	749.86	25.7 µM	Wine	ND	RP-HPLC, SEC	ND	5.52	ND
5543	MKR	3	433.19	25.7 µM	Egg (Hen egg white)	ND	RP-HPLC, UPLC-MS/MS	Cushman and Cheung (1971)	11	ND
5917	HPFAQTQSLVYP	12	1388	26 µM	Milk (bovine, buffalo and ovine β-casein)	ND	ND	Kasahara and Ashihara (1981)	6.95	ND
6107	KRQKYD	6	836.95	26.2 µM	Pork (Sus domesticus skeletal muscle troponin)	ND	GFC, IEC, RP-HPLC	Cushman and Cheung (1971)	9.7	ND
1032	FAL	3	349.43	26.3 µM	Algae (Chlorella vulgaris)	SHR	IEC, GFC, HPLC	Cushman and Cheung (1971)	5.52	50 (approx)
1089	MIFPGAGGPEL	11	1088.29	26.3 µM	Fish (Yellowfin sole)	SHR	UF, HPLC, RP-HPLC	Cushman and Cheung (1971)	4	35 (approx)
1909	YYAPF	5	659.74	26.4 µM	Wine	ND	RP-HPLC, SEC	ND	5.52	ND
2695	KDYRL	5	693.8	26.5 µM	Legume (Mung bean protein)	SHR	GPC, MALDI-TOF MS	Modified Lieberman's method	8.59	ND
6541	PGTAVFK	7	718.837	26.5 µM	Soybean (Soy bioactive)	ND	ND	ND	9.18	ND
7005	FQPS	4	477.52	27 µM	Kacang goat (Capra aegagrus hircus)	SHR	ND	ND	5.52	12.6
6232	GYALPHA	7	728	27.3 µM	Squid (Todarodes pacificus)	ND	RP-HPLC, UF, HIC	Hayakari et al. (1978)	5.33	ND
1308	LDIQK	5	615.73	27.6 µM	Whey protein (Beta Lactoglobulin)	ND	ND	ND	5.84	ND
1707	LVYPFPGPIPN	11	1213.44	27.9 µM	Milk (Kefir from caprine milk)	SHR	Spectrophotometric, HPLC, UPLC	Cushman and Cheung (1971)	5.52	28
2615	LVYPFTGPIPN	11	1217.43	27.9 µM	Milk (Caprine Kefir)	ND	RP-HPLC-MS/MS	Cushman and Cheung (1971)	5.52	ND
7007	GIPGAP	6	510.59	27.9 µM	Thornback ray skin’s gelatin	ND	ND	ND	5.52	ND
4247	RIY	3	450.54	28 µM	Rapeseed protein	SHR	HPLC	Cushman and Cheung (1971)	8.75	11.3
7016	FQLPKF	6	778	28.2 µM	Crude barley (Hordeum vulgare)	ND	ND	ND	8.75	ND
6105	VKKVLGNP	8	854	28.5 µM	Pork (Sus domesticus skeletal muscle myosin)	ND	GFC, IEC, RP-HPLC	Cushman and Cheung (1971)	10.8	ND
1006	LPYPY	5	651.7	28.9 µM	Milk (Ovine milk proteins)	ND	UF, FPLC, RP-HPLC, IT-MS (CE-MS)	Cushman and Cheung (1971)	5.52	ND
1736	HPHPHLSF	8	971.09	28.9 µM	Enzymatic-hydrolysis (Hydrolysis with digestive enzymes)	SHR	Spectrophotometric, HPLC, UPLC	Cushman and Cheung (1971)	7.02	15.7
5122	LGI	3	301.39	29 µM	Cereals (Buckwheat)	SHR	GPC, HPLC	Modified Lieberman method	5.52	ND
6815	VMP	3	345.46	29 µM	Human (Synthetic peptide of Human beta casein)	ND	RP-HPLC, TLC, FAB-MS	Kasahara and Ashihara (1981)	5.49	ND
6950	GAPGLPGP	8	664.76	29.4 µM	Chicken(Gallus gallus)	ND	ND	ND	5.52	ND
1035	VECYGPNRPQF	11	1309.46	29.6 µM	Algae	ND	ASF(Ammonium Sulfate fractionation), GFC, IEC, RP-	Cushman and Cheung (1971)	5.97	ND
1325	GVSLPEW	7	786.88	30 µM	Alpha-Lactoglobulin	ND	SEC, RP-HPLC, LC-MS/MS	Shalaby et al. (2006)	4	ND
2399	KVLAGM	6	617.8	30 µM	ND	ND	ND	ND	8.75	ND
4621	KVGTKCCAKP	10	1034.3	30 µM	Milk (Sheep raw milk cheese (synthesised))	ND	HPLC, IEC, RP-HPLC	Wu J et al., 2002	9.39	ND
5850	AAP	3	257	30 µM	Milk (bovine casein)	ND	ND	Cushman and Cheung (1971)	5.65	ND
6033	QKTAP	5	544	30 µM	Milk (human casein)	ND	ND	Kasahara and Ashihara (1981)	9.1	ND
6141	VWIS	4	504	30 µM	Rapeseed (Brassica napus)	ND	RP-HPLC	Cushman and Cheung (1971)	5.65	ND
6851	PHQIYP	6	753.86	30 µM	Human (Synthetic peptide of Human beta casein)	ND	RP-HPLC, TLC, FAB-MS	Kasahara and Ashihara (1981)	7.17	ND
2400	KLKFV	5	633.83	30.2 µM	Antarctic krill	ND	ND	ND	10	ND
2401	VGLPIF	6	644.81	30.9 µM	ND	ND	ND	ND	5.49	ND
6838	VLPIP	5	537.7	31 µM	Human (Synthetic peptide of Human beta casein)	ND	RP-HPLC, TLC, FAB-MS	Kasahara and Ashihara (1981)	5.49	ND
6201	VAWKL	5	616	31.97 µM	Fish (Skipjack tuna (Katsuwonus pelamis-Indonesian dried salted fish))	ND	GFC, RP-HPLC, UF	Cushman and Cheung (1971)	9.1	ND
2964	NAQRP	5	584.63	32 µM	Arachin	ND	RP-HPLC	Jimsheena and Gowda (2009)	9.75	ND
4622	REKVLASS	8	889.02	32 µM	Milk (Sheep raw milk cheese (synthesised))	ND	HPLC, IEC, RP-HPLC	Wu J et al., 2002	8.75	ND
5650	VLAQYK	6	721	32.18 µM	Beef (Biceps femoris)	ND	GFC, UF, RP-HPLC	Cushman and Cheung (1971)	8.75	ND
6975	PNNKPFQ	7	843.94	33 µM	Soybean (Glycine max)	ND	ND	ND	9.18	ND
5113	IVF	3	377.48	33.11 µM	Egg (Ovalbumin)	SHR	ND	ND	5.52	9
4642	IKPVQ	5	583.73	33.5 µM	ND	ND	ND	ND	8.75	ND
5716	RMLGQYPYK	9	1155.38	34 µM	Porcine toroponin C	ND	ND	Cushman and Cheung (1971)	9.7	ND
6526	RMLGQTPWK	9	1116.34	34 µM	Porcine skeletal muscle	ND	ND	ND	11	ND
6693	RMLGQTPTK	9	1031.23	34 µM	Porcine troponin	ND	ND	ND	11	ND
6766	IKY	3	422.504	34 µM	Arachin	ND	ND	ND	8.59	ND
2407	HLPLPLL	7	802.03	34.4 µM	ND	ND	ND	ND	6.74	ND
2899	RADHP	5	594.63	34.44 µM	Egg white	SHR	RP-HPLC	Cushman and Cheung (1971)	6.74	ND
2408	AYIASKGL	8	821.97	34.67 µM	ND	ND	ND	ND	8.63	ND
1866	IAE	3	331.37	34.7 µM	Algae (Spirulina platensis)	SHR	IEC, GFC, HPLC	Cushman and Cheung (1971)	4	40 (approx)
4249	GVGY	4	394.43	35 µM	Silkworm fibroin	SHR	HPLC, LC/MS/MS	Cushman and Cheung (1971)	5.52	33
2938	LLMLDNDLPP	10	1140.36	35.7 µM	Fish skin	ND	FPLC, HPLC	Cushman and Cheung (1971)	3.56	ND
1038	VAF	3	335.4	35.8 µM	Algae (Spirulina platensis)	SHR	IEC, GFC, HPLC	Cushman and Cheung (1971)	5.49	40 (approx)
2245	PLW	3	414.5	36 µM	Milk derived	ND	ND	ND	5.96	ND
6845	VLPYP	5	587.72	36 µM	Human (Synthetic peptide of Human beta casein)	ND	RP-HPLC, TLC, FAB-MS	Kasahara and Ashihara (1981)	5.49	ND
4309	RPK	3	399.49	36.7 µM	Milk-Cheese (Sheep milk and cheeses proteins)	ND	RP-HPLC	Vermeirssen et al.	11	ND
1845	FFL	3	425.53	37 µM	Soybean	SHR	IEC, GFC	Cushman and Cheung (1971)	5.52	15 (approx)
5747	GPAGAPGAA	9	667.72	37 µM	Gelatin	ND	GFC, IEC, AF , PC	Using the synthetic substrate, benzoyl-Gly-Gly-Gly	5.52	ND
6032	KTAP	4	416	37 µM	Milk (human casein)	ND	ND	Kasahara and Ashihara (1981)	9.1	ND
6853	NPPHQIYP	8	965.08	37 µM	Human (Synthetic peptide of Human beta casein)	ND	RP-HPLC, TLC, FAB-MS	Kasahara and Ashihara (1981)	6.74	ND
6988	DERF	4	565.58	37.08 µM	bovine casein	SHR	RP-HPLC, MALDI-TOF-MS/MS	Cushman and Cheung (1971)	4.37	18
5727	AGSP	4	330	37.2 µM	Cuttlefish (Sepia officinalis)	ND	GFC, RP-HPLC	Cushman and Cheung (1971)	5.65	ND
6242	PTHIKWD	7	896	38 µM	Fish (Tuna (Neothunnus macropterus muscle))	ND	ND	Cushman and Cheung (1971)	6.95	ND
6817	TVYTKGRVMP	10	1151.39	38 µM	Human (Synthetic peptide of Human beta casein)	ND	RP-HPLC, TLC, FAB-MS	Kasahara and Ashihara (1981)	9.99	ND
2411	PTHIKWN	7	895.03	38.02 µM	ND	ND	ND	ND	9.18	ND
2841	YKWL	4	608.74	38.7 µM	Synthesized	ND	ND	ND	8.59	ND
2670	VMDKPQG	7	773.9	39 µM	Soybean	SHR	IEC, GF, HPLC	Cushman and Cheung (1971)	5.81	ND
5919	KIHPFAQTQSLVYP	14	1629	39 µM	Milk (bovine, buffalo and ovine β-casein)	ND	ND	Kasahara and Ashihara (1981)	8.78	ND
6510	SLVLPVPE	8	853.016	39 µM	Casein	ND	ND	ND	4	ND
5910	SLVYP	5	578	40 µM	Milk (bovine, buffalo and ovine β-casein)	ND	ND	Kasahara and Ashihara (1981)	5.65	ND
2913	AHLL	4	452.55	40.22 µM	Fish muscle proteins	ND	GPC	HPLC method by Wu,Aluko and Muir	6.79	ND
6081	RPKHPI	6	747	40.3 µM	Milk (Sodium caseinate)	ND	RP-HPLC	Cushman and Cheung (1971)	11.4	ND
2415	NNVMLQW	7	904.05	40.74 µM	ND	ND	ND	ND	5.52	ND
5911	QSLVYP	6	706	41 µM	Milk (bovine, buffalo and ovine β-casein)	ND	ND	Kasahara and Ashihara (1981)	5.65	ND
6826	HLPLP	5	575.71	41 µM	Human (Synthetic peptide of Human beta casein)	ND	RP-HPLC, TLC, FAB-MS	Kasahara and Ashihara (1981)	6.74	ND
1846	IYLL	4	520.67	42 µM	Soybean	SHR	IEC, GFC	Cushman and Cheung (1971)	5.52	15 (approx)
2416	IKPLDY	6	747.89	42.66 µM	ND	ND	ND	ND	5.83	ND
1064	IKPLNY	6	746.9	43 µM	Fish (Dried Bonito)	ND	HPLC	Cushman and Cheung (1971)	8.59	ND
5804	LNP	3	342	43 µM	Cereals (Maize (Zea mays))	ND	GFC, IEC, RP-HPLC	Cushman and Cheung (1971)	5.65	ND
6953	GIPGERGPVGPSG	13	1179.3	43.4 µM	Chicken(Gallus gallus)	ND	ND	ND	6	ND
6638	YKY	3	472.514	43.5 µM	ND	ND	ND	ND	8.5	ND
2840	KWL	3	445.56	43.6 µM	Synthesized	ND	ND	ND	8.75	ND
6217	LVQGS	5	503	43.7 µM	Soybean (Glycine max fermented soybean extract)	ND	GFC, IEC, RP-HPLC, UF	Cushman and Cheung (1971)	5.65	ND
2419	KYPVQPFTESQSLTL	15	1737.97	44 µM	ND	ND	ND	ND	6	ND
6974	YVVFK	5	654.81	44 µM	Soybean (Glycine max)	ND	ND	ND	8.59	ND
5729	DFG	3	337	44.7 µM	Cuttlefish (Sepia officinalis)	ND	GFC, RP-HPLC	Cushman and Cheung (1971)	3.95	ND
6861	IFL	3	391.51	44.8 µM	Soybean (tofuyo fermented soybean food)	ND	GFC, RP-HPLC	Lieberman's method	5.52	ND
5664	DMIPAQK	7	802	45 µM	Fish (Bonito (Sarda - dried bonito (katsuobusi)))	ND	RP-HPLC, HIC	Cushman and Cheung (1971)	5.83	ND
6639	KFY	3	456.521	45 µM	ND	ND	ND	ND	8.59	ND
6812	PAVVLP	6	594.75	45 µM	Human (Synthetic peptide of Human beta casein)	ND	RP-HPLC, TLC, FAB-MS	Kasahara and Ashihara (1981)	5.96	ND
6951	GAPGPAGPGGIPGERG	16	1346.47	45.6 µM	Chicken(Gallus gallus)	ND	ND	ND	6	ND
7014	GMKCAF	6	655	45.7 µM	Lizard fish	ND	ND	ND	8.22	ND
6811	LPQNILP	7	793.96	46 µM	Human (Synthetic peptide of Human beta casein)	ND	RP-HPLC, TLC, FAB-MS	Kasahara and Ashihara (1981)	5.52	ND
6125	KAPVA	5	485	46.56 µM	Pork (Sus domesticus)	ND	RP-HPLC	Sentandreu and Toldra (2006)	9.1	ND
6993	AQGERHR	7	852.91	47.1 µM	freshwater rotifer (B. calyciflorus)	ND	HPLC	ND	9.65	ND
5752	FGGIDDINQIGQSD	14	1478.53	47.34 µM	Jellyfish Stomolophus nomurai	ND	RP-HPLC	Cushman and Cheung (1971)	3.42	ND
5123	ITF	3	379.46	49 µM	Cereals (Buckwheat)	SHR	GPC, HPLC	Modified Lieberman method	5.52	ND
6237	THIKWGD	7	865	50 µM	Fish (Tuna (Neothunnus macropterus muscle))	ND	ND	Cushman and Cheung (1971)	6.95	ND
6238	HIKWGD	6	755	50 µM	Fish (Tuna (Neothunnus macropterus muscle))	ND	ND	Cushman and Cheung (1971)	5.44	ND
7000	GLSDGEWQ	8	890.9	50.5 µM	Beef muscle	ND	ND	ND	3.67	ND
7001	ASL	3	289.33	50.5 µM	Silkworm pupa(Bombyx mori) protein	ND	RP-HPLC, IT-MS/MS	ND	5.57	ND
5906	TTMPLW	6	748	51 µM	Milk (bovine)	ND	GFC, RP-HPLC	Cushman and Cheung (1971)	5.65	ND
6542	YPLDL	5	619.696	51 µM	Soybean (Soy bioactive)	ND	ND	ND	3.8	ND
6828	NLHLPLP	7	802.97	51 µM	Human (Synthetic peptide of Human beta casein)	ND	RP-HPLC, TLC, FAB-MS	Kasahara and Ashihara (1981)	6.74	ND
6996	AKGANGAPGIAGAPGFPGARGPSGPQGPSGPP	32	2753	51.1 µM	Bovine tendon 395-426 Collagen α -1 (I)	ND	ND	ND	11	ND
7018	PGQLQSF	7	775.86	51.75 µM	lentil protein hydrolysates	ND	ND	ND	5.96	ND
1768	VTSTAV	6	576.65	52 µM	Casein	ND	UF, RP-HPLC, HPLC-MS/MS	ND	5.49	ND
1822	RLPSEFDLSAFLRA	14	1621.86	52 µM	Fungi (Mushroom (Pleurotus cornucopiae))	SHR	UF, SEC, strong cation-exchange solid-phase extrac	Cushman and Cheung (1971)	6.07	50 (approx)
1233	GQY	3	366.37	52.3 µM	Sweet-potato protein isolate	SHR	Absorption Chromatography, RP-HPLC	Cushman and Cheung (1971)	5.52	30 (approx)
6999	FHG	3	359.38	52.9 µM	Beef muscle	ND	ND	ND	6.74	ND
6941	NENLLRFFVAPFPEVFG	17	1996.3	55 µM	Bovine (Bos taurus)	ND	ND	ND	4.53	ND
6965	WYSLAM	6	769.91	56.3 µM	Bovine (Bos taurus)	ND	ND	ND	5.52	ND
4332	RPYL	4	547.65	56.5 µM	ND	SHR	RP-HPLC	Sentandreu and Toldra (2006)	8.75	19 (approx)
1326	VSLPEW	6	729.83	57 µM	Alpha-Lactoglobulin	ND	SEC, RP-HPLC, LC-MS/MS	Shalaby et al. (2006)	4	ND
5805	LLP	3	341	57 µM	Cereals (Maize (Zea mays))	ND	GFC, IEC, RP-HPLC	Cushman and Cheung (1971)	5.65	ND
1033	AEL	3	331.37	57.1 µM	Algae (Chlorella vulgaris)	SHR	IEC, GFC, HPLC	Cushman and Cheung (1971)	4	50 (approx)
2594	YYRA	4	571.63	59.3 µM	Chicken bone	SHR	GF, HPLC, RP-HPLC	Cushman and Cheung (1971)	8.59	20 (approx)
2943	FTY	3	429.47	59.3 µM	Shrimp heads and Scales	SHR	CEC, RPC, LC-MS/MS	Vermeirssen et al.	5.52	20 (approx)
6966	WYSLAMA	7	840.99	59.9 µM	Bovine (Bos taurus)	ND	ND	ND	5.52	ND
2425	HQAAGW	6	668.71	60 µM	ND	ND	ND	ND	6.74	ND
5836	NMAINPSK	8	874	60 µM	Milk (bovine casein)	ND	RP-HPLC	Cushman and Cheung (1971)	9.1	ND
6952	GLPGSRGERGLPG	13	1252.4	60.8 µM	Chicken(Gallus gallus)	ND	ND	ND	9.6	ND
6791	IYP	3	391.47	61 µM	Human (Synthetic peptide of Human beta casein)	ND	RP-HPLC, TLC, FAB-MS	Kasahara and Ashihara (1981)	5.52	ND
1238	GPCSR	5	518.59	61.67 µM	Sweet-potato tuber defensin	ND	Ni2+-chelate AC	TLC (Holmquist et al., 1979)	8.25	ND
5544	RGY	3	394.19	61.9 µM	Egg (Hen egg white)	ND	RP-HPLC, HPLC-MS/MS	Cushman and Cheung (1971)	8.75	ND
1071	DYGLYP	6	726.78	62 µM	Fish (Dried Bonito)	ND	HPLC	Cushman and Cheung (1971)	3.8	ND
4328	ALPMHIR	7	837.05	62.6 µM	Milk-Cheese (Sheep milk and cheeses proteins)	ND	SEC, RP-HPLC	Cushman and Cheung (1971)	9.8	ND
3738	AHEPVK	6	679.53	63 µM	Fungi (Agaricus bisporus)	ND	SEC, RP-HPLC, LC-MS/MS	ACE inhibitory assay kit (ACE kit-WST, Dojindo Lab	6.79	ND
4303	LQKY	4	550.66	63.02 µM	Whey	ND	RP-HPLC	Cushman and Cheung (1971)	8.59	ND
2427	SPPPFYL	7	819.96	63.1 µM	ND	ND	ND	ND	5.24	ND
5751	IGDEPLANYL	10	1104.22	63.39 µM	Jellyfish Stomolophus nomurai	ND	RP-HPLC	Cushman and Cheung (1971)	3.67	ND
5912	TQSLVYP	7	807	64 µM	Milk (bovine, buffalo and ovine β-casein)	ND	ND	Kasahara and Ashihara (1981)	5.65	ND
6977	IPPGVPYWT	9	1029.2	64 µM	Soybean (Glycine max)	ND	ND	ND	5.52	ND
1027	YKYY	4	635.72	64.2 µM	Wakame (Undaria pinnatifida)	SHR	IEC, GFC	Cushman and Cheung (1971)	8.43	50 (approx)
6998	DFHING	6	701.74	64.3 µM	Beef muscle	ND	ND	ND	5.08	ND
5907	LAYFYP	6	773	65 µM	Milk (bovine)	ND	GFC, RP-HPLC	Cushman and Cheung (1971)	5.65	ND
6200	AFL	3	349	65.2 µM	Shrimp (Acetes chinensis)	ND	GFC, RP-HPLC, UF	Cushman and Cheung (1971)	5.65	ND
6987	RYPSYG	6	741.8	65.71 µM	bovine casein	SHR	RP-HPLC, MALDI-TOF-MS/MS	Cushman and Cheung (1971)	8.59	18
2739	VVYPWTQRF	9	1195.39	66 µM	Oyster(Crassostrea talienwhanensis Crosse)	SHR	LC-MS (LCAPCI-QQQ-MS), GF, RP-HPLC	Cushman and Cheung (1971)	8.72	ND
6990	VVYPWYERF	7	954.09	66 µM	Oyster, Crassostrea talienwhanensis Crosse	ND	ND	ND	5.49	ND
2428	GKEIIVKAQR	10	1141.38	66.07 µM	ND	ND	ND	ND	9.99	ND
5085	MNP	3	360.43	66.6 µM	Porcine skeletal muscle protein	ND	RP-HPLC	Cushman and Cheung (1971)	5.28	ND
5731	AVV	3	287	66.6 µM	Cuttlefish (Sepia officinalis)	ND	GFC, RP-HPLC	Cushman and Cheung (1971)	5.65	ND
6393	PSKIKWGD	8	930.059	68 µM	Casein (Beta Casein)	ND	ND	ND	9.01	ND
5753	YYAPFE	6	788.85	69.72 µM	Jellyfish Stomolophus nomurai	ND	RP-HPLC	Cushman and Cheung (1971)	4	ND
4458	TNGIIR	6	672.78	70 µM	Egg (Ovalbumin of egg white protein)	ND	LC/MS/MS, TMS	Liu et al., 2010	9.41	ND
6221	LAIPVNKP	8	851	70 µM	Soybean (Glycine max)	ND	IEC, RP-HPLC, UF	Cushman and Cheung (1971)	5.8	ND
4329	IIVTQTMK	8	933.17	70.8 µM	Milk-Cheese (Sheep milk and cheeses proteins)	ND	RP-HPLC	Cushman and Cheung (1971)	8.75	ND
3641	LVYPFPGPIHNSLP	14	1550.82	71 µM	Milk (Fermented Milk)	SHR	RP-HPLC	Holmquist et al. (1979)	6.74	13 (approx)
4330	IDALNENK	8	916	71.2 µM	Milk-Cheese (Sheep milk and cheeses proteins)	ND	RP-HPLC	Cushman and Cheung (1971)	4.37	ND
1307	MKG	3	334.43	71.8 µM	Whey protein (Beta Lactoglobulin)	ND	ND	ND	8.5	ND
5728	GVHHA	5	520	71.8 µM	Cuttlefish (Sepia officinalis)	ND	GFC, RP-HPLC	Cushman and Cheung (1971)	7.16	ND
2430	IELPLG	6	640.78	72.44 µM	ND	ND	ND	ND	4	ND
5913	QTQSLVYP	8	935	73 µM	Milk (bovine, buffalo and ovine β-casein)	ND	ND	Kasahara and Ashihara (1981)	5.65	ND
6790	PSFQP	5	574.63	73 µM	Human (Synthetic peptide of Human beta casein)	ND	RP-HPLC, TLC, FAB-MS	Kasahara and Ashihara (1981)	5.96	ND
6037	AVVRP	5	541	74 µM	Milk (human casein)	ND	ND	Kasahara and Ashihara (1981)	9.7	ND
7019	PSFLSGF	7	753.85	74.03 µM	lentil protein hydrolysates	ND	ND	ND	5.96	ND
6203	SKVPP	5	527	74.22 µM	Fish (Skipjack tuna (Katsuwonus pelamis-Indonesian dried salted fish))	ND	GFC, RP-HPLC, UF	Cushman and Cheung (1971)	9.1	ND
4472	QIGLF	5	576.69	75 µM	ND	ND	LC-MS, HPLC	ND	5.52	ND
4644	LHGPYP	6	682.78	75.4 µM	ND	ND	ND	ND	6.74	ND
2434	DRVYIHPFHL	10	1296.49	75.86 µM	ND	ND	ND	ND	6.92	ND
1240	MCESASSK	8	841.95	75.93 µM	Sweet-potato tuber defensin	ND	Ni2+-chelate AC	TLC (Holmquist et al., 1979)	5.75	ND
5914	AQTQSLVYP	9	1006	76 µM	Milk (bovine, buffalo and ovine β-casein)	ND	ND	Kasahara and Ashihara (1981)	5.65	ND
1910	SWSF	4	525.56	76.3 µM	Wine	ND	RP-HPLC, SEC	ND	5.24	ND
1332	WLAHK	5	653.78	77 µM	Alpha-Lactoglobulin	ND	SDS-PAGE, RP-HPLC	Vermeirssen et al.	8.76	ND
1716	FFVAPFPGVFGK	12	1312.58	77 µM	Enzymatic-hydrolysis (Hydrolysis with trypsin)	SHR	Spectrophotometric, HPLC, UPLC	Cushman and Cheung (1971)	8.75	34
2010	FFVAPFEVFGK	11	1287.52	77 µM	Casein hydrolysate	SHR	ND	ND	6	34
5846	FFVAPFPEVFGK	12	1385	77 µM	Milk (bovine casein)	ND	GFC, IEC, TLC	Cushman and Cheung (1971)	5.96	ND
6415	FFVAPFPFEVFGK	13	1531.81	77 µM	Casein	ND	ND	ND	6	ND
3621	KKYNVPQL	8	989.18	77.2 µM	Cheese (Manchego)	ND	IEC, RP-HPLC	Cushman and Cheung (1971)	9.7	ND
5672	ALPHA	5	508	79 µM	Fish (Bonito (Sarda bowel))	ND	GFC, IEC, RP-HPLC, HIC	Cushman and Cheung (1971)	4.2	ND
6640	KYY	3	472.514	79 µM	ND	ND	ND	ND	8.5	ND
1865	VVPPA	5	481.59	79.5 µM	Algae (Chlorella vulgaris)	SHR	IEC, GFC, HPLC	Cushman and Cheung (1971)	5.49	50 (approx
6997	PAGNPGADGQPGAKGANGAP	20	1703	79.85 µM	Bovine tendon 385-402 Collagen α -1 (I)	ND	ND	ND	6.26	ND
5857	AVPYP	5	546	80 µM	Milk (bovine casein)	ND	ND	Cushman and Cheung (1971)	5.65	ND
1232	IIP	3	341.45	80.8 µM	Sweet-potato protein isolate	SHR	Absorption Chromatography, RP-HPLC	Cushman and Cheung (1971)	5.52	30 (approx)
5065	LNY	3	408.45	81 µM	Synthesized	ND	HPLC	Cushman and Cheung (1971), Yamamoto and others	5.52	ND
6036	VVRP	4	470	81 µM	Milk (human casein)	ND	ND	Kasahara and Ashihara (1981)	9.7	ND
1046	EVMAGNLYPG	10	1050.19	81.91 µM	Blue mussel (Mytilus edulis)	SHR	GFC, IOC, RP-HPLC	Cushman and Cheung (1971)	4	20 (approx)
5671	SVAKLEK	7	774	82 µM	Fish (Bonito (Sarda bowel))	ND	GFC, IEC, RP-HPLC, HIC	Cushman and Cheung (1971)	8.95	ND
1765	ENLLRF	6	790.92	82.4 µM	Casein	ND	RP-HPLC-MS/MS	Cushman and Cheung (1971)	6.1	ND
2012	LQKW	4	573.69	82.4 µM	beta-lactoglobulin	SHR	RP-HPLC-MS/MS	Cushman and Cheung (1971)	8.75	20
4327	LLF	3	391.51	82.4 µM	Milk-Cheese (Sheep milk and cheeses proteins)	ND	SEC, RP-HPLC	ND	5.52	ND
6096	VTPALR	6	656	82.4 µM	Legume (Mung bean (Phaseolus radiatus L.))	ND	GFC, RP-HPLC, HIC	Li et al (2005)	9.7	ND
5730	FGG	3	279	82.5 µM	Cuttlefish (Sepia officinalis)	ND	GFC, RP-HPLC	Cushman and Cheung (1971)	5.65	ND
1323	LKGYGGVSLPEW	12	1305.5	83 µM	Alpha-Lactoglobulin	ND	SEC, RP-HPLC, LC-MS/MS	Shalaby et al. (2006)	6	ND
1908	YYAPFDGIL	9	1058.2	83 µM	Wine	ND	RP-HPLC, SEC	ND	3.8	ND
5877	MPFPKYPVEP	10	1204	83 µM	Milk (bovine sodium caseinate)	ND	RP-HPLC, UF	Cushman and Cheung (1971)	5.96	ND
1237	IMVAEAR	7	788.96	84.12 µM	Sweet-potato tuber defensin	ND	Ni2+-chelate AC	TLC (Holmquist et al., 1979)	6	ND
6687	YLYEIARR	8	1083.23	86 µM	ND	ND	ND	ND	8.59	ND
6830	LENLHLPLP	9	1045.25	86 µM	Human (Synthetic peptide of Human beta casein)	ND	RP-HPLC, TLC, FAB-MS	Kasahara and Ashihara (1981)	5.24	ND
6964	WYSLA	5	638.72	86.9 µM	Bovine (Bos taurus)	ND	ND	ND	5.52	ND
2266	PAP	3	283.33	87 µM	Milk derived	ND	ND	ND	5.96	ND
6641	NKL	3	373.438	88 µM	ND	ND	ND	ND	8.75	ND
6768	GPLGLLGFLGPLGLS	15	1410.71	90.03 µM	Squid gelatin hydrolysate	ND	ND	ND	5.52	ND
1028	KFYG	4	513.59	90.5 µM	Wakame (Undaria pinnatifida)	SHR	IEC, GFC	Cushman and Cheung (1971)	8.59	40 (approx)
1014	YPYY	4	604.66	90.9 µM	Milk	SHR	UF	Hayakari et al. (1978)	5.52	15.9
5879	SQSKVLPVPQ	10	1082	92 µM	Milk (bovine sodium caseinate)	ND	RP-HPLC, UF	Cushman and Cheung (1971)	9.1	ND
4318	VPKVK	5	569.75	93.7 µM	Milk-Cheese (Sheep milk and cheeses proteins)	ND	ND	ND	10	ND
1235	GFR	3	378.43	94.25 µM	Sweet-potato tuber defensin	ND	Ni2+-chelate AC	TLC (Holmquist et al., 1979)	9.75	ND
2930	PGPLGLTGP	9	807.94	95 µM	Fish skin	ND	RP-HPLC, SEC	Cushman and Cheung (1971)	5.96	ND
7015	ILDL	4	472.58	96.39 µM	Brewers’ spent grain	ND	ND	ND	3.8	ND
1764	DAYPSGAW	8	865.9	98 µM	Casein	ND	SEC, RP-HPLC	Cushman and Cheung (1971)	3.8	ND
1302	DKVGINY	7	807.9	99.9 µM	Whey (Whole whey protein)	ND	RP-HPLC	Sentandreu and Toldra (2006)	5.83	ND
6476	LQQ	3	387.422	100 µM	Alpha-zein	ND	ND	ND	5.52	ND
7004	TLS	3	319.36	102.1 µM	Sweet sorghum grain	ND	ND	ND	5.19	ND
2610	KVREGTTY	8	953.06	102.8 µM	Hen ovotransferrin	SHR	RP-HPLC	NFRI, Tsukuba City, Japan	8.59	10 (approx)
4623	PKIDAMREKVLA	12	1370.67	103 µM	Milk (Sheep raw milk cheese (synthesised))	ND	HPLC, IEC, RP-HPLC	Wu J et al., 2002	9	ND
6765	IEW	3	446.489	104 µM	Arachin	ND	ND	ND	4	ND
4276	QNLLRF	6	789.93	104.31 µM	Milk-Cheese (Goat milk protein and cheeses)	ND	ND	ND	9.75	ND
2446	AYFTPE	6	726.78	104.71 µM	ND	ND	ND	ND	4	ND
4333	LNNSRAP	7	770.84	105.3 µM	ND	SHR	RP-HPLC	Sentandreu and Toldra (2006)	9.75	14 (approx)
6420	AYFYPE	6	788.829	106 µM	Casein	ND	ND	ND	4	ND
6803	DKIYPSFQPQPLIYP	15	1806.09	107 µM	Human (Synthetic peptide of Human beta casein)	ND	RP-HPLC, TLC, FAB-MS	Kasahara and Ashihara (1981)	5.83	ND
5763	PPPVHL	6	659	110 µM	Cereals (Maize (Zea mays))	ND	GFC, IEC, RP-HPLC, UF	Cushman and Cheung (1971)	6.95	ND
6714	VWIG	4	473.558	110 µM	ND	ND	ND	ND	5.49	ND
6814	PVPQP	5	536.63	110 µM	Human (Synthetic peptide of Human beta casein)	ND	RP-HPLC, TLC, FAB-MS	Kasahara and Ashihara (1981)	5.96	ND
6835	PQTLALP	7	738.88	110 µM	Human (Synthetic peptide of Human beta casein)	ND	RP-HPLC, TLC, FAB-MS	Kasahara and Ashihara (1981)	5.96	ND
6850	HQIYP	5	656.74	110 µM	Human (Synthetic peptide of Human beta casein)	ND	RP-HPLC, TLC, FAB-MS	Kasahara and Ashihara (1981)	6.74	ND
6970	PRVF	4	517.63	110 µM	Soybean (Glycine max)	ND	ND	ND	10.18	ND
4313	DKIHP	5	608.7	113 µM	Milk-Cheese (Sheep milk and cheeses proteins)	ND	IEC, RP-HPLC	Cushman and Cheung (1971)	6.74	ND
3739	RIGLF	5	605.3	116 µM	Fungi (Agaricus bisporus)	ND	SEC, RP-HPLC, LC-MS/MS	ACE inhibitory assay kit (ACE kit-WST, Dojindo Lab	9.75	ND
1053	GHS	3	299.29	122 µM	Cuttlefish (Muscle of cuttlefish)	ND	RP-HPLC	Nakamura et al. (1995)	6.74	ND
5722	GHG	3	269	122 µM	Cuttlefish (Sepia officinalis)	ND	GFC, RP-HPLC	Cushman and Cheung (1971)	6.95	ND
6960	GPIGPP	6	536.63	123.4 µM	Bovine (Bos taurus)	ND	ND	ND	5.52	ND
6961	GPVGPA	6	496.56	123.4 µM	Bovine (Bos taurus)	ND	ND	ND	5.52	ND
6642	YNK	3	423.448	125 µM	ND	ND	ND	ND	8.59	ND
7002	ACKEP	5	546.64	126 µM	pistachio protein	ND	ND	ND	6.04	ND
2927	VEGY	4	466.49	128.4 µM	Marine algae	ND	UF, GF, RP-HPLC	Kim et al. 2001	4	ND
3740	PSSNK	5	532.3	129 µM	Fungi (Agaricus bisporus)	ND	SEC, RP-HPLC, LC-MS/MS	ACE inhibitory assay kit (ACE kit-WST, Dojindo Lab	9.18	ND
4453	LVYPFP	6	734.89	132 µM	ND	ND	RP-HPLC, LC-MS	Cushman and Cheung (1971), Gonzalez-Gonzalez et al	5.52	ND
6414	YIPIQYVLSR	10	1251.47	132.5 µM	A-casein	ND	ND	ND	8.59	ND
5930	KIHPFAQAQ	9	1039	132.6 µM	Milk (caprine kefir)	ND	RP-HPLC, UF	Cushman and Cheung (1971)	9.13	ND
5652	GFHI	4	473	135.31 µM	Beef (Biceps femoris)	ND	ND	Cushman and Cheung (1971)	6.95	ND
1714	VLGPVRGPFP	10	1038.26	137 µM	Fermentation with E. faecalis	SHR	Spectrophotometric, HPLC, UPLC	Cushman and Cheung (1971)	9.72	16.2
5851	FPEVFGK	7	823	140 µM	Milk (bovine casein)	ND	ND	Cushman and Cheung (1971)	5.96	ND
1300	IPA	3	299.37	141 µM	Whey (Whole whey protein)	SHR	HIC, RP-HPLC	Yamamoto et al.	5.52	31
5127	IPN	3	342.4	141 µM	Casein β-lg f	SHR	RP-HPLC	Yamamoto et al.	5.52	31
4624	PRKEKLCTTS	10	1162.37	142 µM	Milk (Sheep raw milk cheese (synthesised))	ND	HPLC, IEC, RP-HPLC	Wu J et al., 2002	9.37	ND
6100	DLTDY	5	625.63	143 µM	Oyster Crassostrea gigas	ND	RP-HPLC	Cushman and Cheung (1971)	3.56	ND
4315	PFP	3	359.43	144 µM	Milk-Cheese (Sheep milk and cheeses proteins)	ND	HPLC-MS/MS	ND	5.96	ND
2931	QLGFLGPR	8	887.05	148 µM	Fish skin	ND	RP-HPLC, SEC	Cushman and Cheung (1971)	9.75	ND
2754	VFER	4	549.63	152.8 µM	Antarctic krill (Euphausia superba)	SHR	SEC, UPLC-ESI-MS	Holmquist et al. (1979)	5.97	ND
1063	IAV	3	301.39	153.4 µM	Cuttlefish (Muscle of cuttlefish)	ND	RP-HPLC	Nakamura et al. (1995)	5.52	ND
6829	ENLHLPLP	8	932.09	155 µM	Human (Synthetic peptide of Human beta casein)	ND	RP-HPLC, TLC, FAB-MS	Kasahara and Ashihara (1981)	5.24	ND
6202	WSKVVL	6	731	156.28 µM	Fish (Skipjack tuna (Katsuwonus pelamis-Indonesian dried salted fish))	ND	GFC, RP-HPLC, UF	Cushman and Cheung (1971)	9.1	ND
2453	YGLYP	5	611.7	159.27 µM	ND	ND	ND	ND	5.52	ND
5813	IRAQQ	5	615	160 µM	Cereals (Maize (Zea mays))	ND	GFC, IEC, RP-HPLC	Cushman and Cheung (1971)	9.7	ND
6361	FGK	3	350.403	160 µM	Casein	ND	ND	ND	8.75	ND
6633	GYK	3	366.396	160 µM	ND	ND	ND	ND	8.59	ND
6972	QVVF	4	491.59	160 µM	Soybean (Glycine max)	ND	ND	ND	5.52	ND
6985	INNQFLPYPY	10	1268.43	163.4 µM	bovine casein	ND	LC–MS/MS	Zhao	5.52	ND
2454	ALAFQ	5	548.64	165.96 µM	ND	ND	ND	ND	5.57	ND
2455	RPQIPP	6	706.84	166 µM	ND	ND	ND	ND	9.75	ND
4634	LVYP	4	490.6	170 µM	Casein (B-casein)	ND	Synthetic	Kasahara and Ashihara (1981)	5.52	ND
6847	PVRAVP	6	637.78	170 µM	Human (Synthetic peptide of Human beta casein)	ND	RP-HPLC, TLC, FAB-MS	Kasahara and Ashihara (1981)	10.18	ND
7006	APGAP	5	411.46	170.28 µM	Thornback ray skin’s gelatin	ND	ND	ND	5.57	ND
6337	YLLF	4	554.667	172 µM	Alpha-lactalbumin and Beta Lactoglobulin	ND	ND	ND	5.52	ND
2457	VIEKYP	6	747.89	173 µM	ND	ND	ND	ND	5.97	ND
3647	NIPPLTQTPV	10	1079.6	173.3 µM	Milk (Fermented Milk)	ND	RP-FPLC, MS	Cushman and Cheung (1971)	5.52	ND
6946	VENLHLPLPLL	11	1257.54	175 µM	Bovine (Bos taurus)	ND	ND	ND	5.24	ND
6643	IYK	3	422.504	177 µM	ND	ND	ND	ND	8.59	ND
5937	KFAWPQ	6	776	177.1 µM	Milk (caprine kefir)	ND	RP-HPLC, UF	Cushman and Cheung (1971)	9.1	ND
6806	EPIPYGFLP	9	1032.2	180 µM	Human (Synthetic peptide of Human beta casein)	ND	RP-HPLC, TLC, FAB-MS	Kasahara and Ashihara (1981)	4	ND
2463	LVYPFPGP	8	889.06	181.97 µM	ND	ND	ND	ND	5.52	ND
6764	IEY	3	423.446	182 µM	Arachin	ND	ND	ND	4	ND
6087	TVDQHQ	6	727	183.5 µM	Milk (Sodium caseinate)	ND	RP-HPLC	Cushman and Cheung (1971)	5.36	ND
6349	LKL	3	372.494	188 µM	Fish (Sardine)	ND	ND	ND	8.75	ND
2464	RDMPIQAF	8	977.15	197.46 µM	ND	ND	ND	ND	5.84	ND
5755	VHLPPP	6	659	200 µM	Cereals (Maize (Zea mays))	ND	GFC, IEC, RP-HPLC, UF	Cushman and Cheung (1971)	6.95	ND
6034	YVP	3	377	200 µM	Milk (human casein)	ND	ND	Kasahara and Ashihara (1981)	5.65	ND
6973	TPRVF	5	618.73	200 µM	Soybean (Glycine max)	ND	ND	ND	9.41	ND
1340	ERVL	4	515.61	200.3 µM	ND	ND	HPLC	Cushman and Cheung (1971)	6.1	ND
2466	IPAQK	5	555.67	201 µM	ND	ND	ND	ND	8.75	ND
6182	RVY	3	437	205.6 µM	Fish (Sardine (Sardina pilchardus muscle))	ND	RP-HPLC	Cushman and Cheung (1971)	8.8	ND
2259	IPY	3	391.47	206 µM	Milk derived	ND	ND	ND	5.52	ND
7003	PVNNPQIH	8	918.02	206.7 µM	small red bean Phaseolus vulgaris	ND	ND	ND	7.17	ND
5090	TNP	3	330.34	207.4 µM	Porcine skeletal muscle protein	ND	RP-HPLC	Cushman and Cheung (1971)	5.19	ND
1248	VRL	3	386.49	208.6 µM	Sweet-potato tuber trypsin inhibitor	ND	TrypsinSepharose-4B AC	TLC (Holmquist et al., 1979)	9.72	ND
6819	LHLP	4	478.59	210 µM	Human (Synthetic peptide of Human beta casein)	ND	RP-HPLC, TLC, FAB-MS	Kasahara and Ashihara (1981)	6.74	ND
1026	AIYK	4	493.6	213 µM	Wakame (Undaria pinnatifida)	SHR	IEC, GFC	Cushman and Cheung (1971)	8.63	40 (approx)
5837	ALNEINQFY	9	1111	219 µM	Milk (bovine casein)	ND	RP-HPLC	Cushman and Cheung (1971)	4.15	ND
5855	PYP	3	375	220 µM	Milk (bovine casein)	ND	ND	Cushman and Cheung (1971)	5.65	ND
1727	VYPFPG	6	678.79	221 µM	Enzymatic-hydrolysis (Hydrolysis with proteinase K)	SHR	Spectrophotometric, HPLC, UPLC	Cushman and Cheung (1971)	5.49	22
5934	GVPKVKETMVPKH	13	1450	223.2 µM	Milk (caprine kefir)	ND	RP-HPLC, UF	Cushman and Cheung (1971)	10.5	ND
2469	AKLEK	5	587.72	227.46 µM	ND	ND	ND	ND	8.64	ND
6772	MNVKHWPWMK	10	1356.67	228 µM	Chicken (Boneless chicken leg meat)	ND	ND	ND	10	ND
1247	SNIP	4	429.47	228.3 µM	Sweet-potato tuber trypsin inhibitor	ND	TrypsinSepharose-4B AC	TLC (Holmquist et al., 1979)	5.24	ND
2753	ITRY	4	551.64	236.9 µM	Antarctic krill (Euphausia superba)	SHR	SEC, UPLC-ESI-MS	Holmquist et al. (1979)	8.75	ND
3651	GVW	3	360.41	240 µM	Milk (Fermented Milk)	SHR	GFC, RP-HPLC	Cushman and Cheung (1971)	5.52	21.5
5068	ALP	3	299.37	240 µM	Synthesized	ND	HPLC	Cushman and Cheung (1971), Yamamoto and others	5.57	ND
5133	GAW	3	332.36	240 µM	Casein (Αs1-casein f)	ND	ND	ND	5.52	ND
5871	ASP	3	273	242.3 µM	Milk (bovine lactoglobulin)	ND	ND	Cushman and Cheung (1971)	5.65	ND
1339	VPSERYL	7	862.98	249.5 µM	Cheese (Manchego)	ND	HPLC	Cushman and Cheung (1971)	5.97	ND
6816	GRVMP	5	558.7	250 µM	Human (Synthetic peptide of Human beta casein)	ND	RP-HPLC, TLC, FAB-MS	Kasahara and Ashihara (1981)	9.75	ND
6942	ENLLRFFVAPFPEVFG	16	1882.19	250 µM	Bovine (Bos taurus)	ND	ND	ND	4.53	ND
6947	ENLHLPLPLL	10	1158.41	250 µM	Bovine (Bos taurus)	ND	ND	ND	5.24	ND
2736	GEGGP	5	415.4	254 µM	Pholiota adiposa	SHR	MALDI-TOF-MS, UF, RP-HPLC	Cushman and Cheung (1971)	4	ND
6126	PTPVP	5	510	256.41 µM	Pork (Sus domesticus)	ND	RP-HPLC	Sentandreu and Toldra (2006)	5.65	ND
6503	DKIHPF	6	755.859	257 µM	Whey protein hydrolysate	ND	ND	ND	6.74	ND
6778	VVPP	4	410.5	258.21 µM	Milk casein	ND	ND	ND	5.49	ND
5980	YGFLPILP	8	919	260 µM	Milk (human β casein)	ND	ND	Kasahara and Ashihara (1981)	3.9	ND
6052	VAV	3	287	260 µM	Milk (human casein)	ND	ND	Kasahara and Ashihara (1981)	5.65	ND
6805	YGFLP	5	595.7	260 µM	Human (Synthetic peptide of Human beta casein)	ND	RP-HPLC, TLC, FAB-MS	Kasahara and Ashihara (1981)	5.52	ND
6980	NAPHMR	6	724.84	260.22 µM	sea cucumber (Stichopus japonicus) gonad hydrolysate	ND	RP-HPLC, MALDI-TOF-MS/MS	Chen et al	9.76	ND
5838	ALNEINQFYQK	11	1368	264 µM	Milk (bovine casein)	ND	RP-HPLC	Cushman and Cheung (1971)	5.96	ND
6807	ILP	3	341.45	270 µM	Human (Synthetic peptide of Human beta casein)	ND	RP-HPLC, TLC, FAB-MS	Kasahara and Ashihara (1981)	5.52	ND
1250	GTEKC	5	536.6	275.8 µM	Sweet-potato tuber trypsin inhibitor	ND	TrypsinSepharose-4B AC	TLC (Holmquist et al., 1979)	5.99	ND
1245	HDHM	4	538.58	276.2 µM	Sweet-potato tuber trypsin inhibitor	ND	TrypsinSepharose-4B AC	TLC (Holmquist et al., 1979)	5.97	ND
1016	GPSMR	5	546.36	277.5 µM	Fungi (Mushroom (P.Cystidiosus))	ND	SEC, RP-HPLC, LC-MS/MS	ACE inhibitory assay kit (ACE kit-WST, Dojindo Lab	9.75	ND
5904	YQQPVL	6	747	280 µM	Milk (bovine)	ND	GFC, RP-HPLC	Cushman and Cheung (1971)	5.65	ND
6042	SHP	3	339	280 µM	Milk (human casein)	ND	ND	Kasahara and Ashihara (1981)	6.95	ND
6648	YQEPVL	6	747.827	280 µM	ND	ND	ND	ND	4	ND
6836	ALPP	4	396.49	280 µM	Human (Synthetic peptide of Human beta casein)	ND	RP-HPLC, TLC, FAB-MS	Kasahara and Ashihara (1981)	5.57	ND
6940	LNENLLRFFVAPFPEVFG	18	2109.46	280 µM	Bovine (Bos taurus)	ND	ND	ND	4.53	ND
2474	VVVPP	5	509.65	284.4 µM	ND	ND	ND	ND	5.49	ND
1726	VYP	3	377.44	288 µM	Enzymatic-hydrolysis (Hydrolysis with proteinase K)	SHR	Spectrophotometric, HPLC, UPLC	Cushman and Cheung (1971)	5.49	21
6833	VPQPIP	6	649.79	290 µM	Human (Synthetic peptide of Human beta casein)	ND	RP-HPLC, TLC, FAB-MS	Kasahara and Ashihara (1981)	5.49	ND
5086	NPP	3	326.35	290.5 µM	Porcine skeletal muscle protein	ND	RP-HPLC	Cushman and Cheung (1971)	5.52	ND
1076	IVGRPRH	7	833.99	300 µM	Fish (Dried Bonito)	SHR	HPLC, RP-HPLC	Cushman and Cheung (1971), Yamamoto and others	12	25
1723	MKPWIQPK	8	1027.29	300 µM	Enzymatic-hydrolysis (Hydrolysis with a proteinase from L. helveticus CP790)	SHR	Spectrophotometric, HPLC, UPLC	Cushman and Cheung (1971)	10	2.9
2478	YQQPVLGPVR	10	1156.35	300 µM	ND	ND	ND	ND	8.75	ND
2479	YQEPVLQPVR	10	1228.41	300 µM	ND	ND	ND	ND	6	ND
3648	LNVPGEIVE	9	969.5	300.1 µM	Milk (Fermented Milk)	ND	RP-FPLC, MS	Cushman and Cheung (1971)	3.79	ND
1234	STYQT	5	598.61	300.4 µM	Sweet-potato protein isolate	SHR	Absorption Chromatography, RP-HPLC	Cushman and Cheung (1971)	5.24	30 (approx)
2555	KGYGGVSL	8	779.89	300.9 µM	ND	ND	ND	ND	8.59	ND
2480	IVGRPR	6	696.85	302 µM	ND	ND	ND	ND	12	ND
3741	KVAGPK	6	598.42	305 µM	Fungi (Agaricus bisporus)	SHR	UF, RP-HPLC, Col. Chromatography,	ND	10	ND
5785	LNPA	4	414	312 µM	Cereals (Maize (Zea mays))	ND	RP-HPLC	Cushman and Cheung (1971)	5.65	ND
5786	LSPA	4	386	315 µM	Cereals (Maize (Zea mays))	ND	RP-HPLC	Cushman and Cheung (1971)	5.65	ND
1861	IVVE	4	458.56	315.3 µM	Algae (Chlorella vulgaris)	SHR	IEC, GFC, HPLC	Cushman and Cheung (1971)	4	50 (approx
5961	TGPIPN	6	598	316 µM	Milk (goat)	ND	RP-HPLC	Cushman and Cheung (1971)	5.65	ND
5667	YRPY	4	598	320 µM	Fish (Bonito (Sarda bowel autolysate))	ND	GFC, IEC, RP-HPLC, HIC	Cushman and Cheung (1971)	8.64	ND
6840	VLP	3	327.42	320 µM	Human (Synthetic peptide of Human beta casein)	ND	RP-HPLC, TLC, FAB-MS	Kasahara and Ashihara (1981)	5.49	ND
3744	APSAK	5	473.2	326 µM	Fungi (Agaricus bisporus)	SHR	UF, RP-HPLC, Col. Chromatography,	ND	8.8	ND
1331	VGINYWLAHKHK	12	1465.72	327 µM	Alpha-Lactoglobulin	ND	SDS-PAGE, RP-HPLC	Vermeirssen et al.	9.7	ND
6479	VGINYWLAHK	10	1200.39	327 µM	Whey protein	ND	ND	ND	8.57	ND
5962	SLPQ	4	444	330 µM	Milk (goat)	ND	RP-HPLC	Cushman and Cheung (1971)	5.65	ND
6180	RFH	3	459	330 µM	Fish (Sardine (Sardina pilchardus muscle))	ND	RP-HPLC	Cushman and Cheung (1971)	9.73	ND
6625	LTF	3	379.442	330 µM	ND	ND	ND	ND	5.52	ND
1290	LSMGSASLSP	10	567.3	334.92 µM	Fungi (Mushroom (Hypsizygus marmoreus))	SHR	UF, EC, RP-HPLC	Cushman and Cheung (1971)	5.52	ND
5767	FNQ	3	407	335 µM	Cereals (Maize (Zea mays))	ND	RP-HPLC	Cushman and Cheung (1971)	5.65	ND
6284	VPFGVG	6	575	336 µM	Fish (Wheat (Triticum sp sour dough))	ND	RP-HPLC, UF	Cushman and Cheung (1971)	5.65	ND
2249	AVP	3	285.34	340 µM	Milk derived	ND	ND	ND	5.57	ND
6832	PQPIP	5	550.66	340 µM	Human (Synthetic peptide of Human beta casein)	ND	RP-HPLC, TLC, FAB-MS	Kasahara and Ashihara (1981)	5.96	ND
6983	IGPR	4	441.53	340 µM	salmo salar collagen alpha-1(VII) chain-like isoform X5	ND	in silico enzymatic digestion	ND	9.75	ND
5931	QLLKLK	6	742	342.4 µM	Milk (caprine kefir)	ND	RP-HPLC, UF	Cushman and Cheung (1971)	10.8	ND
2481	PSGQYY	6	713.74	344.1 µM	ND	ND	ND	ND	5.95	ND
6981	EIYR	4	633	347.55 µM	sea cucumber (Stichopus japonicus) gonad hydrolysate	ND	RP-HPLC, MALDI-TOF-MS/MS	Chen et al	6.1	ND
1663	GKP	3	300.36	352 µM	Microglobulin	SHR	Enzymatic Hydrolysis of milk proteins	ND	8.75	26
5963	SQPK	4	459	354 µM	Milk (goat)	ND	RP-HPLC	Cushman and Cheung (1971)	9.1	ND
2482	RMLGQ	5	603.74	354.81 µM	ND	ND	ND	ND	9.75	ND
5874	ACHP	4	427	360.7 µM	Milk (bovine lactoglobulin)	ND	ND	Cushman and Cheung (1971)	6.95	ND
1770	VAPFPEVF	8	905.06	362.5 µM	Casein	ND	RP-HPLC-MS/MS	Cushman and Cheung (1971)	4	ND
5933	GVPKVKETMVPK	12	1313	376.1 µM	Milk (caprine kefir)	ND	RP-HPLC, UF	Cushman and Cheung (1971)	10.5	ND
6789	TDQHQDKIYP	10	1244.33	380 µM	Human (Synthetic peptide of Human beta casein)	ND	RP-HPLC, TLC, FAB-MS	Kasahara and Ashihara (1981)	5.18	ND
2716	VGPR	4	427.5	382 µM	Pork meat	ND	LC-ESI-MS/MS	Sentandreu and Toldra (2006)	9.72	ND
6123	RPR	3	428	382 µM	Pork (Sus domesticus)	ND	RP-HPLC	Sentandreu and Toldra (2006)	12	ND
1724	TKVIP	5	556.7	400 µM	Enzymatic-hydrolysis (Hydrolysis with a proteinase from L. helveticus CP790)	SHR	Spectrophotometric, HPLC, UPLC	Cushman and Cheung (1971)	8.41	9.2
2487	TKIVP	5	556.7	400 µM	ND	ND	ND	ND	8.41	ND
2836	WLP	3	414.5	400 µM	Synthesized	ND	ND	ND	5.52	ND
6358	PQR	3	399.436	401 µM	Casein	ND	ND	ND	10.18	ND
2253	GPA	3	243.26	405 µM	Milk derived	ND	ND	ND	5.52	ND
1328	YGL	3	351.4	409 µM	Alpha-Lactoglobulin	ND	SDS-PAGE, RP-HPLC	Vermeirssen et al.	5.52	ND
6818	PFFDPQIP	8	960.1	410 µM	Human (Synthetic peptide of Human beta casein)	ND	RP-HPLC, TLC, FAB-MS	Kasahara and Ashihara (1981)	3.8	ND
1849	VAND	4	417.42	411 µM	Soybean	SHR	IEC, GFC	Cushman and Cheung (1971)	3.8	15 (approx)
4625	YQEPVLGPVRG	11	1214.39	412 µM	Milk (Sheep raw milk cheese (synthesised))	ND	HPLC, IEC, RP-HPLC	Wu J et al., 2002	6	ND
6820	NLHLP	5	592.7	420 µM	Human (Synthetic peptide of Human beta casein)	ND	RP-HPLC, TLC, FAB-MS	Kasahara and Ashihara (1981)	6.74	ND
6846	VLPYPV	6	686.85	420 µM	Human (Synthetic peptide of Human beta casein)	ND	RP-HPLC, TLC, FAB-MS	Kasahara and Ashihara (1981)	5.49	ND
5936	GPFPILV	7	742	424 µM	Milk (caprine kefir)	ND	RP-HPLC, UF	Cushman and Cheung (1971)	5.65	ND
4455	PLP	3	325.41	430 µM	Milk (Fermented Milk)	ND	RP-HPLC, LC-MS	Cushman and Cheung (1971), Gonzalez-Gonzalez et al	5.96	ND
5935	IPAIN	5	527	432.6 µM	Milk (caprine kefir)	ND	RP-HPLC, UF	Cushman and Cheung (1971)	5.65	ND
6551	LHLPLPL	7	802.016	432.7 µM	Milk (Fermented Milk)	ND	ND	ND	6.74	ND
5713	GFPGTPGLPGF	11	1046	436 µM	Chicken (Gallus gallus domesticus)	ND	RP-HPLC, UF	Cushman and Cheung (1971)	3.9	ND
6810	PQNILP	6	680.8	440 µM	Human (Synthetic peptide of Human beta casein)	ND	RP-HPLC, TLC, FAB-MS	Kasahara and Ashihara (1981)	5.96	ND
5889	NIPPLTQTPVVVPPFIQ	17	1860	450 µM	Milk (bovine sodium caseinate)	ND	RP-HPLC, UF	Cushman and Cheung (1971)	5.65	ND
1298	GTW	3	362.39	464.4 µM	Whey (Whole whey protein)	SHR	GFC, RP-HPLC	Cushman and Cheung (1971)	5.52	22
5940	HPFAQ	5	599	465 µM	Milk (caprine kefir)	ND	RP-HPLC, UF	Cushman and Cheung (1971)	6.95	ND
6045	IAIP	4	413	470 µM	Milk (human casein)	ND	ND	Kasahara and Ashihara (1981)	5.65	ND
2499	FVAPFPEV	8	905.06	475.89 µM	ND	ND	ND	ND	4	ND
6982	PGAR	4	399.45	478 µM	salmo salar collagen alpha-1(VII) chain-like isoform X5	ND	in silico enzymatic digestion	ND	10.18	ND
5537	IIAMK	5	574.78	498 µM	Buffalo colostrum Beta Lactoglobulin	ND	HPLC, LC-MS	Jimsheena and Gowda (2009)	8.75	ND
1729	LQSW	4	532.6	500 µM	Enzymatic-hydrolysis (Hydrolysis with a proteinase from L. helveticus CP790)	SHR	Spectrophotometric, HPLC, UPLC	Cushman and Cheung (1971)	5.52	2
5091	WYS	3	454.48	500 µM	Casein β-lg f	ND	ND	Cushman and Cheung (1971)	5.52	ND
6118	KLP	3	356	500 µM	Pork (Sus domesticus)	ND	RP-HPLC	Sentandreu and Toldra (2006)	9.1	ND
6502	VYPFPGPI	8	889.043	500 µM	Whey protein hydrolysate	ND	ND	ND	5.49	ND
6511	YPFPGPIP	8	887.027	500 µM	Casein	ND	ND	ND	5.52	ND
6651	YPFPGPI	7	789.91	500 µM	ND	ND	ND	ND	5.52	ND
6688	YLYEIA	6	770.855	500 µM	ND	ND	ND	ND	4	ND
6774	RMLGQTP	7	801.951	503 µM	Porcine troponin	ND	ND	ND	9.75	ND
2698	PPEIN	5	568.63	510 µM	Milk (Yak milk casein)	ND	UF, GF, HPLC, LC-MS, LC-ESI-MS/MS	HPLC with Cushman and Cheung (1971)	4	ND
1321	ALPMH	5	567.7	521 µM	Whey protein (Beta Lactoglobulin)	ND	SDS-PAGE, RP-HPLC	Vermeirssen et al.	6.79	ND
5724	AGS	3	233	527.9 µM	Cuttlefish (Sepia officinalis)	ND	GFC, RP-HPLC	Cushman and Cheung (1971)	5.65	ND
5714	ITTNP	5	544.61	549 µM	Porcine myosin	ND	ND	Cushman and Cheung (1971)	5.52	ND
6106	EKERERQ	7	974	552.5 µM	Pork (Sus domesticus skeletal muscle troponin)	ND	GFC, IEC, RP-HPLC	Cushman and Cheung (1971)	6.17	ND
1310	LAMA	4	404.52	556 µM	Whey protein (Beta Lactoglobulin)	ND	SDS-PAGE, RP-HPLC	Vermeirssen et al.	5.52	ND
5678	AGP	3	243	560 µM	Fish (Bonito (sarda fermented sauce))	ND	GFC, IEC, RP-HPLC	Cushman and Cheung (1971)	5.65	ND
6808	NILP	4	455.55	560 µM	Human (Synthetic peptide of Human beta casein)	ND	RP-HPLC, TLC, FAB-MS	Kasahara and Ashihara (1981)	5.52	ND
5903	EMPFPK	6	734	576.29 µM	Milk (bovine)	ND	GFC, RP-HPLC	Cushman and Cheung (1971)	5.83	ND
1296	GLDIQK	6	672.78	580 µM	Whey (Whole whey protein)	ND	RP-HPLC	ND	5.84	ND
1722	AMPKPW	6	728.91	580 µM	Enzymatic-hydrolysis (Hydrolysis with a proteinase from L. helveticus CP790)	SHR	Spectrophotometric, HPLC, UPLC	Cushman and Cheung (1971)	8.8	4.6
2510	AMKPW	5	631.79	580 µM	ND	ND	ND	ND	8.8	ND
2512	PQAFP	5	558.63	585 µM	ND	ND	ND	ND	5.96	ND
5692	VRGPFP	6	672	592 µM	Cheese (Manchego cheese)	ND	IEC, RP-HPLC	Cushman and Cheung (1971)	9.7	ND
2513	PKAIP	5	524.66	592.2 µM	ND	ND	ND	ND	9.18	ND
1715	VRGPFPIIV	9	997.25	599 µM	Fermentation with E. faecalis	SHR	Spectrophotometric, HPLC, UPLC	Cushman and Cheung (1971)	9.72	16.1
6048	IAIPP	5	510	600 µM	Milk (human casein)	ND	ND	Kasahara and Ashihara (1981)	5.65	ND
6507	AMKPWIQPK	9	1098.36	600 µM	Whey protein hydrolysate	ND	ND	ND	10	ND
2267	AFP	3	333.39	610 µM	Milk derived	ND	ND	ND	5.57	ND
5900	LAHKAL	6	652	621 µM	Milk (bovine)	ND	GFC, RP-HPLC	Cushman and Cheung (1971)	9.13	ND
2515	APVPP	5	479.58	630.96 µM	ND	ND	ND	ND	5.57	ND
1311	LDAQSAPLR	9	970.09	635 µM	Whey protein (Beta Lactoglobulin)	ND	SDS-PAGE, RP-HPLC	Vermeirssen et al.	5.84	ND
6128	MYPGIA	6	651	641.02 µM	Pork (Sus domesticus)	ND	RP-HPLC	Sentandreu and Toldra (2006)	5.65	ND
6834	QVPQPIP	7	777.92	660 µM	Human (Synthetic peptide of Human beta casein)	ND	RP-HPLC, TLC, FAB-MS	Kasahara and Ashihara (1981)	5.52	ND
6991	WSVPQPK	6	840.4	667.96 µM	human milk b-casein	ND	ND	ND	8.47	ND
6218	LPHF	4	513	670 µM	Soybean (Glycine max)	ND	IEC, RP-HPLC, UF	Cushman and Cheung (1971)	6.95	ND
6473	AIP	3	299.356	670 µM	Casein (Beta Casein)	ND	ND	ND	5.57	ND
5725	AGSS	4	320	672.1 µM	Cuttlefish (Sepia officinalis)	ND	GFC, RP-HPLC	Cushman and Cheung (1971)	5.65	ND
5089	TTN	3	334.33	672.7 µM	Porcine skeletal muscle protein	ND	RP-HPLC	Cushman and Cheung (1971)	5.19	ND
5088	ITT	3	333.38	678.5 µM	Porcine skeletal muscle protein	ND	RP-HPLC	Cushman and Cheung (1971)	5.52	ND
6844	IPQEVLP	7	794.95	690 µM	Human (Synthetic peptide of Human beta casein)	ND	RP-HPLC, TLC, FAB-MS	Kasahara and Ashihara (1981)	4	ND
3742	FALPC	5	550.2	690.9 µM	Fungi (Agaricus bisporus)	ND	SEC, RP-HPLC, LC-MS/MS	ACE inhibitory assay kit (ACE kit-WST, Dojindo Lab	5.52	ND
5749	VRK	3	402	700 µM	Hard clam (Meretrix lusoria)	ND	GFC, RP-HPLC	Cushman and Cheung (1971)	11.4	ND
4316	PKHP	4	477.56	709.1 µM	Milk-Cheese (Sheep milk and cheeses proteins)	ND	HPLC-MS/MS	ND	9.18	ND
6825	LPLP	4	438.57	720 µM	Human (Synthetic peptide of Human beta casein)	ND	RP-HPLC, TLC, FAB-MS	Kasahara and Ashihara (1981)	5.52	ND
3743	EGEPR	5	587.3	728.2 µM	Fungi (Agaricus bisporus)	ND	SEC, RP-HPLC, LC-MS/MS	ACE inhibitory assay kit (ACE kit-WST, Dojindo Lab	4.53	ND
6976	EDENNPFYLR	10	1296.36	730 µM	Soybean (Glycine max)	ND	ND	ND	4.14	ND
1329	YGLF	4	498.58	733 µM	Alpha-Lactoglobulin	SHR, WKY	ND	Cushman and Cheung (1971)	5.52	23.4
3745	GVQGPM	6	589.3	736.7 µM	Fungi (Agaricus bisporus)	ND	SEC, RP-HPLC, LC-MS/MS	ACE inhibitory assay kit (ACE kit-WST, Dojindo Lab	5.52	ND
5066	HQG	3	340.34	745 µM	Synthesized	ND	HPLC	Cushman and Cheung (1971), Yamamoto and others	6.74	ND
1728	TPVVVPPFLQP	11	1193.45	749 µM	Enzymatic-hydrolysis (Hydrolysis with proteinase K)	SHR	Spectrophotometric, HPLC, UPLC	Cushman and Cheung (1971)	5.19	8
2517	TPWVPPFLQP	10	1181.4	749 µM	ND	ND	ND	ND	5.19	ND
5892	IGSENSEKTTMP	12	1293	773.10 µM	Milk (bovine sodium caseinate)	ND	RP-HPLC, UF	Cushman and Cheung (1971)	4.56	ND
1319	CMENSA	6	653.72	788 µM	Whey protein (Beta Lactoglobulin)	ND	SDS-PAGE, RP-HPLC	Vermeirssen et al.	4	ND
5880	EPVLGPVRGPFP	12	1265	790 µM	Milk (bovine sodium caseinate)	ND	RP-HPLC, UF	Cushman and Cheung (1971)	4.39	ND
6837	LALPP	5	509.65	790 µM	Human (Synthetic peptide of Human beta casein)	ND	RP-HPLC, TLC, FAB-MS	Kasahara and Ashihara (1981)	5.52	ND
6763	VIPEL	5	569.686	799.24 µM	Pork meat	ND	ND	ND	4	ND
2856	LEK	3	388.46	800 µM	Synthesized	ND	ND	ND	6	ND
5067	HHT	3	393.4	800 µM	Synthesized	ND	HPLC	Cushman and Cheung (1971), Yamamoto and others	6.92	ND
1106	TFPHGP	6	654.72	833 µM	Fish (Seaweed pipefish)	ND	FPLC AND RP-HPLC	Cushman and Cheung (1971)	6.4	ND
5873	AHHP	4	461	847.6 µM	Milk (bovine lactoglobulin)	ND	ND	Cushman and Cheung (1971)	7.16	ND
1004	KDERF	5	693.3	848 µM	Milk (Ovine milk proteins)	ND	UF, FPLC, RP-HPLC, IT-MS (CE-MS)	Cushman and Cheung (1971)	6.07	ND
1254	KIEL	4	501.62	849.7 µM	Sweet-potato tuber trypsin inhibitor	ND	TrypsinSepharose-4B AC	TLC (Holmquist et al., 1979)	6	ND
6219	SPYP	4	463	850 µM	Soybean (Glycine max)	ND	IEC, RP-HPLC, UF	Cushman and Cheung (1971)	5.65	ND
5795	YSQQQQ	6	781	860 µM	Cereals (Maize (Zea mays))	ND	RP-HPLC	Cushman and Cheung (1971)	5.65	ND
6831	QPIP	4	453.54	860 µM	Human (Synthetic peptide of Human beta casein)	ND	RP-HPLC, TLC, FAB-MS	Kasahara and Ashihara (1981)	5.52	ND
4278	RPKHPIKH	8	1012.23	882.04 µM	Milk-Cheese (Goat milk protein and cheeses)	ND	RP-HPLC	Vermeirssen et al.	11.17	ND
2524	SVAKL	5	516.64	891.25 µM	ND	ND	ND	ND	8.47	ND
6047	AIPP	4	397	900 µM	Milk (human casein)	ND	ND	Kasahara and Ashihara (1981)	5.65	ND
6843	PQEVLP	6	681.79	910 µM	Human (Synthetic peptide of Human beta casein)	ND	RP-HPLC, TLC, FAB-MS	Kasahara and Ashihara (1981)	4	ND
6971	ASYDTKF	7	830.89	920 µM	Soybean (Glycine max)	ND	ND	ND	5.88	ND
1320	ALPM	4	430.56	928 µM	Whey protein (Beta Lactoglobulin)	SHR	RP-HPLC	Abubakar et al.	5.57	21.4
2018	MNPPK	5	585.72	945.5 µM	Pork skeletal muscle proteins	ND	RP-HPLC	Cushman and Cheung (1971)	8.5	ND
1315	VLDTDYK	7	852.94	946 µM	Whey protein (Beta Lactoglobulin)	ND	SEC, MALDI-TOF, SDS-PAGE	ND	4.21	ND
2248	HIR	3	424.5	953 µM	Milk derived	ND	ND	ND	9.76	ND
2953	RALP	4	455.56	970 µM	Rapeseed proteins	SHR	GPC, RP-HPLC	Holmquist et al. (1979)	9.75	16 (approx)
1731	KVLPVPQ	7	779.98	1000 µM	Enzymatic-hydrolysis (Hydrolysis with a proteinase from L. helveticus CP790)	SHR	Spectrophotometric, HPLC, UPLC	Cushman and Cheung (1971)	8.75	31.5
2528	RELEEL	6	787.87	1000 µM	ND	ND	ND	ND	4.25	ND
2529	VIGSPPQIN	9	924.06	1000 µM	ND	ND	ND	ND	5.49	ND
3677	KVLPVQ	6	682.86	1000 µM	Casein (Beta Casein)	SHR	RP-HPLC	Cushman and Cheung (1971)	8.75	31.5
5087	PPK	3	340.42	1000 µM	Porcine skeletal muscle protein	ND	RP-HPLC	Cushman and Cheung (1971)	9.18	ND
6359	PFPE	4	488.527	1000 µM	Casein	ND	ND	ND	4	ND
2530	PNSHP	5	550.57	1001 µM	ND	ND	ND	ND	7.17	ND
6438	AYFYP	5	659.713	1001 µM	A-casein	ND	ND	ND	5.57	ND
6626	IFG	3	335.389	1001 µM	ND	ND	ND	ND	5.52	ND
6634	YGG	3	295.274	1001 µM	ND	ND	ND	ND	5.52	ND
6652	LLYQQPV	7	860.002	1001 µM	ND	ND	ND	ND	5.52	ND
6657	QAFT	4	465.492	1001 µM	ND	ND	ND	ND	5.52	ND
6658	SSIQSQPQAFT	11	1193.27	1001 µM	ND	ND	ND	ND	5.24	ND
6659	HSSIQSQPQAFT	12	1330.41	1001 µM	ND	ND	ND	ND	6.74	ND
6660	VHSSIQSQPQAFT	13	1429.55	1001 µM	ND	ND	ND	ND	6.71	ND
6661	KVHSSIQSQPQAFT	14	1557.72	1001 µM	ND	ND	ND	ND	8.76	ND
6662	HSGIQSEPKAIP	12	1263.41	1001 µM	ND	ND	ND	ND	6.75	ND
6663	KFHSGIQSEPKAIP	14	1538.76	1001 µM	ND	ND	ND	ND	8.6	ND
1314	VKF	3	392.5	1029 µM	Whey protein (Beta Lactoglobulin)	ND	SDS-PAGE, RP-HPLC	Vermeirssen et al.	8.72	ND
6499	VFK	3	392.484	1029 µM	Whey protein	ND	ND	ND	8.72	ND
3697	VKK	3	373.5	1045 µM	Fresh water clam solid wastes	SHR	SEC, RP-HPLC	Cushman and Cheung (1971)	10	38 (approx)
1309	VAGTW	5	532.6	1054 µM	Whey protein (Beta Lactoglobulin)	ND	SDS-PAGE, RP-HPLC	Vermeirssen et al.	5.49	ND
1823	RLSGQTIEVTSEYLFRH	17	2036.27	1079 µM	Fungi (Mushroom (Pleurotus cornucopiae))	SHR	UF, SEC, strong cation-exchange solid-phase extrac	Cushman and Cheung (1971)	6.76	50 (approx)
5668	GHF	3	359	1100 µM	Fish (Bonito (Sarda bowel autolysate))	ND	GFC, IEC, RP-HPLC, HIC	Cushman and Cheung (1971)	6.95	ND
6083	HPIKH	5	631	1269.2 µM	Milk (Sodium caseinate)	ND	RP-HPLC	Cushman and Cheung (1971)	9.15	ND
1107	HWTTQR	6	827.9	1570 µM	Fish (Seaweed pipefish)	ND	FPLC AND RP-HPLC	Cushman and Cheung (1971)	9.76	ND
1297	VAGTWY	6	695.77	1682 µM	Whey (Whole whey protein)	ND	SEC, RPC	Cushman and Cheung (1971)	5.49	ND
5071	AQK	3	345.4	1800 µM	Synthesized	ND	HPLC	Cushman and Cheung (1971), Yamamoto and others	8.8	ND
6779	VRSP	4	457.518	2018.27 µM	Milk casein	ND	ND	ND	9.72	ND
5720	AVF	3	335	2123 µM	Cotton leafworm (Spodoptera littoralis)	ND	GFC, RP-HPLC	Cushman and Cheung (1971)	5.65	ND
2536	SVAKLE	6	645.75	2187.76 µM	ND	ND	ND	ND	5.72	ND
2835	PYK	3	406.48	2400 µM	Synthesized	ND	ND	ND	9.01	ND
5926	LVRT	4	488	2470 µM	Milk (caprine lactoglobulin)	ND	RP-HPLC	Cushman and Cheung (1971)	9.7	ND
2537	GVYPH	5	571.63	2511.89 µM	ND	ND	ND	ND	6.74	ND
2538	LKPTPEGN	8	854.96	2691.53 µM	ND	ND	ND	ND	6	ND
5070	DYG	3	353.33	2700 µM	Synthesized	ND	HPLC	Cushman and Cheung (1971), Yamamoto and others	3.8	ND
1291	LVNDLVTPVFDNL	13	1458.67	2742.22 µM	Fungi (Mushroom)	SHR	UF, EC, RP-HPLC	Cushman and Cheung (1971)	3.56	ND
1821	GEP	3	301.3	3200 µM	Fungi (Mushroom (Tricholoma giganteum))	SHR	UF, SEC, RPC	Cushman and Cheung (1971)	4	40 (approx)
1737	MAIPPKK	7	784.03	4785 µM	Enzymatic-hydrolysis (Hydrolysis with trypsin (casein macropeptide))	SHR	Spectrophotometric, HPLC, UPLC	Cushman and Cheung (1971)	10	28
6839	VLPIPQ	6	665.83	5300 µM	Human (Synthetic peptide of Human beta casein)	ND	RP-HPLC, TLC, FAB-MS	Kasahara and Ashihara (1981)	5.49	ND
6757	ALEP	4	428.472	6320 µM	Amaranth (Amaranthus hypochondriacus)	ND	ND	ND	4	ND
