# Supplementary material for: Whole Genome Sequencing of Chinese White Dolphin (Sousa chinensis) for High-Throughput Screening of Antihypertensive Peptides
Source: Mar Drugs. 2019 Aug 28;17(9):504. doi: 10.3390/md17090504 (PMC6780146; doi:10.3390/md17090504)
Supplement: Supplementary file 1 [file marinedrugs-17-00504-s001.zip › Table S6.xlsx]

## Sheet: Minke whale
Protein ID	Protein start	Protein end	AHTP sequences	AHTP start	AHTP end
NP_001277683.1 ornithine decarboxylase antizyme 3 isoform 2 [Balaenoptera acutorostrata scammoni]	1	191	LRP	22	24
NP_001288566.1 ornithine decarboxylase antizyme 3 isoform 1 [Balaenoptera acutorostrata scammoni]	1	235	LRP	66	68
NP_944646.1 NADH dehydrogenase subunit 1 (mitochondrion) [Balaenoptera acutorostrata]	1	319	LRP	61	63
NP_944647.1 NADH dehydrogenase subunit 2 (mitochondrion) [Balaenoptera acutorostrata]	1	348	LIY	206	208
NP_944647.1 NADH dehydrogenase subunit 2 (mitochondrion) [Balaenoptera acutorostrata]	1	348	GLP	253	255
NP_944648.1 cytochrome c oxidase subunit I (mitochondrion) [Balaenoptera acutorostrata]	1	517	IKW	332	334
NP_944648.1 cytochrome c oxidase subunit I (mitochondrion) [Balaenoptera acutorostrata]	1	517	MKP	171	173
NP_944649.1 cytochrome c oxidase subunit II (mitochondrion) [Balaenoptera acutorostrata]	1	228	LKP	128	130
NP_944655.1 NADH dehydrogenase subunit 4 (mitochondrion) [Balaenoptera acutorostrata]	1	460	LGP	455	457
NP_944655.1 NADH dehydrogenase subunit 4 (mitochondrion) [Balaenoptera acutorostrata]	1	460	GGY	239	241
NP_944656.1 NADH dehydrogenase subunit 5 (mitochondrion) [Balaenoptera acutorostrata]	1	607	VRF	261	263
NP_944657.1 NADH dehydrogenase subunit 6 (mitochondrion) [Balaenoptera acutorostrata]	1	176	LIY	58	60
NP_944658.1 cytochrome b (mitochondrion) [Balaenoptera acutorostrata]	1	380	IRY	79	81
XP_007163994.1 complement decay-accelerating factor isoform X1 [Balaenoptera acutorostrata scammoni]	1	640	GLP	37	39
XP_007163995.1 complement decay-accelerating factor isoform X3 [Balaenoptera acutorostrata scammoni]	1	617	GLP	37	39
XP_007163996.1 complement decay-accelerating factor isoform X4 [Balaenoptera acutorostrata scammoni]	1	571	GLP	37	39
XP_007163997.1 complement decay-accelerating factor isoform X5 [Balaenoptera acutorostrata scammoni]	1	571	GLP	37	39
XP_007163998.1 complement decay-accelerating factor isoform X6 [Balaenoptera acutorostrata scammoni]	1	564	GLP	37	39
XP_007163999.1 complement decay-accelerating factor isoform X7 [Balaenoptera acutorostrata scammoni]	1	444	GLP	37	39
XP_007164000.1 complement receptor type 1 [Balaenoptera acutorostrata scammoni]	1	1332	VRF	261	263
XP_007164000.1 complement receptor type 1 [Balaenoptera acutorostrata scammoni]	1	1332	VRF	711	713
XP_007164000.1 complement receptor type 1 [Balaenoptera acutorostrata scammoni]	1	1332	VRF	966	968
XP_007164001.1 complement receptor type 2 isoform X1 [Balaenoptera acutorostrata scammoni]	1	1472	GGY	475	477
XP_007164002.1 complement receptor type 2 isoform X2 [Balaenoptera acutorostrata scammoni]	1	1460	GGY	475	477
XP_007164003.1 complement receptor type 2 isoform X3 [Balaenoptera acutorostrata scammoni]	1	1422	GGY	475	477
XP_007164004.1 complement receptor type 2 isoform X4 [Balaenoptera acutorostrata scammoni]	1	1413	GGY	475	477
XP_007164005.1 complement receptor type 2 isoform X5 [Balaenoptera acutorostrata scammoni]	1	1336	GGY	339	341
XP_007164006.1 complement receptor type 2 isoform X6 [Balaenoptera acutorostrata scammoni]	1	1222	GGY	225	227
XP_007164007.1 complement receptor type 2 isoform X7 [Balaenoptera acutorostrata scammoni]	1	1095	GGY	98	100
XP_007164008.1 complement receptor type 2 isoform X8 [Balaenoptera acutorostrata scammoni]	1	1036	GGY	98	100
XP_007164009.1 membrane cofactor protein-like isoform X1 [Balaenoptera acutorostrata scammoni]	1	393	IRY	118	120
XP_007164010.1 membrane cofactor protein-like isoform X2 [Balaenoptera acutorostrata scammoni]	1	376	IRY	118	120
XP_007164011.1 membrane cofactor protein-like isoform X3 [Balaenoptera acutorostrata scammoni]	1	363	IRY	118	120
XP_007164014.1 plexin-A2 isoform X1 [Balaenoptera acutorostrata scammoni]	1	1847	VSV	473	475
XP_007164014.1 plexin-A2 isoform X1 [Balaenoptera acutorostrata scammoni]	1	1847	VSV	1020	1022
XP_007164014.1 plexin-A2 isoform X1 [Balaenoptera acutorostrata scammoni]	1	1847	VSV	1022	1024
XP_007164014.1 plexin-A2 isoform X1 [Balaenoptera acutorostrata scammoni]	1	1847	VSV	1178	1180
XP_007164014.1 plexin-A2 isoform X1 [Balaenoptera acutorostrata scammoni]	1	1847	LGP	1015	1017
XP_007164014.1 plexin-A2 isoform X1 [Balaenoptera acutorostrata scammoni]	1	1847	LIY	1130	1132
XP_007164014.1 plexin-A2 isoform X1 [Balaenoptera acutorostrata scammoni]	1	1847	IEP	1046	1048
XP_007164015.1 plexin-A2 isoform X2 [Balaenoptera acutorostrata scammoni]	1	1895	VSV	473	475
XP_007164015.1 plexin-A2 isoform X2 [Balaenoptera acutorostrata scammoni]	1	1895	VSV	1020	1022
XP_007164015.1 plexin-A2 isoform X2 [Balaenoptera acutorostrata scammoni]	1	1895	VSV	1022	1024
XP_007164015.1 plexin-A2 isoform X2 [Balaenoptera acutorostrata scammoni]	1	1895	VSV	1226	1228
XP_007164015.1 plexin-A2 isoform X2 [Balaenoptera acutorostrata scammoni]	1	1895	LGP	1015	1017
XP_007164015.1 plexin-A2 isoform X2 [Balaenoptera acutorostrata scammoni]	1	1895	LIY	1130	1132
XP_007164015.1 plexin-A2 isoform X2 [Balaenoptera acutorostrata scammoni]	1	1895	IEP	1046	1048
XP_007164016.1 plexin-A2 isoform X3 [Balaenoptera acutorostrata scammoni]	1	521	VSV	473	475
XP_007164017.1 calcium/calmodulin-dependent protein kinase type 1G [Balaenoptera acutorostrata scammoni]	1	477	LKP	144	146
XP_007164019.1 laminin subunit beta-3 [Balaenoptera acutorostrata scammoni]	1	1173	MDLA	194	197
XP_007164019.1 laminin subunit beta-3 [Balaenoptera acutorostrata scammoni]	1	1173	MRW	92	94
XP_007164019.1 laminin subunit beta-3 [Balaenoptera acutorostrata scammoni]	1	1173	LGP	1022	1024
XP_007164020.1 laminin subunit beta-3 [Balaenoptera acutorostrata scammoni]	1	1173	MDLA	194	197
XP_007164020.1 laminin subunit beta-3 [Balaenoptera acutorostrata scammoni]	1	1173	MRW	92	94
XP_007164020.1 laminin subunit beta-3 [Balaenoptera acutorostrata scammoni]	1	1173	LGP	1022	1024
XP_007164021.1 laminin subunit beta-3 [Balaenoptera acutorostrata scammoni]	1	1173	MDLA	194	197
XP_007164021.1 laminin subunit beta-3 [Balaenoptera acutorostrata scammoni]	1	1173	MRW	92	94
XP_007164021.1 laminin subunit beta-3 [Balaenoptera acutorostrata scammoni]	1	1173	LGP	1022	1024
XP_007164022.1 laminin subunit beta-3 [Balaenoptera acutorostrata scammoni]	1	1173	MDLA	194	197
XP_007164022.1 laminin subunit beta-3 [Balaenoptera acutorostrata scammoni]	1	1173	MRW	92	94
XP_007164022.1 laminin subunit beta-3 [Balaenoptera acutorostrata scammoni]	1	1173	LGP	1022	1024
XP_007164023.1 laminin subunit beta-3 [Balaenoptera acutorostrata scammoni]	1	1173	MDLA	194	197
XP_007164023.1 laminin subunit beta-3 [Balaenoptera acutorostrata scammoni]	1	1173	MRW	92	94
XP_007164023.1 laminin subunit beta-3 [Balaenoptera acutorostrata scammoni]	1	1173	LGP	1022	1024
XP_007164024.1 laminin subunit beta-3 [Balaenoptera acutorostrata scammoni]	1	1173	MDLA	194	197
XP_007164024.1 laminin subunit beta-3 [Balaenoptera acutorostrata scammoni]	1	1173	MRW	92	94
XP_007164024.1 laminin subunit beta-3 [Balaenoptera acutorostrata scammoni]	1	1173	LGP	1022	1024
XP_007164026.1 UPF0739 protein C1orf74 homolog [Balaenoptera acutorostrata scammoni]	1	264	LKP	44	46
XP_007164027.1 UPF0739 protein C1orf74 homolog [Balaenoptera acutorostrata scammoni]	1	264	LKP	44	46
XP_007164028.1 UPF0739 protein C1orf74 homolog [Balaenoptera acutorostrata scammoni]	1	264	LKP	44	46
XP_007164029.1 TRAF3-interacting JNK-activating modulator [Balaenoptera acutorostrata scammoni]	1	554	GLP	148	150
XP_007164030.1 TRAF3-interacting JNK-activating modulator [Balaenoptera acutorostrata scammoni]	1	554	GLP	148	150
XP_007164031.1 interferon regulatory factor 6 isoform X1 [Balaenoptera acutorostrata scammoni]	1	473	LGP	261	263
XP_007164031.1 interferon regulatory factor 6 isoform X1 [Balaenoptera acutorostrata scammoni]	1	473	LKP	10	12
XP_007164032.1 interferon regulatory factor 6 isoform X1 [Balaenoptera acutorostrata scammoni]	1	473	LGP	261	263
XP_007164032.1 interferon regulatory factor 6 isoform X1 [Balaenoptera acutorostrata scammoni]	1	473	LKP	10	12
XP_007164033.1 interferon regulatory factor 6 isoform X1 [Balaenoptera acutorostrata scammoni]	1	473	LGP	261	263
XP_007164033.1 interferon regulatory factor 6 isoform X1 [Balaenoptera acutorostrata scammoni]	1	473	LKP	10	12
XP_007164034.1 interferon regulatory factor 6 isoform X1 [Balaenoptera acutorostrata scammoni]	1	473	LGP	261	263
XP_007164034.1 interferon regulatory factor 6 isoform X1 [Balaenoptera acutorostrata scammoni]	1	473	LKP	10	12
XP_007164035.1 interferon regulatory factor 6 isoform X1 [Balaenoptera acutorostrata scammoni]	1	473	LGP	261	263
XP_007164035.1 interferon regulatory factor 6 isoform X1 [Balaenoptera acutorostrata scammoni]	1	473	LKP	10	12
XP_007164036.1 interferon regulatory factor 6 isoform X2 [Balaenoptera acutorostrata scammoni]	1	410	LGP	261	263
XP_007164036.1 interferon regulatory factor 6 isoform X2 [Balaenoptera acutorostrata scammoni]	1	410	LKP	10	12
XP_007164037.1 digestive organ expansion factor homolog isoform X1 [Balaenoptera acutorostrata scammoni]	1	766	LIY	624	626
XP_007164038.1 digestive organ expansion factor homolog isoform X2 [Balaenoptera acutorostrata scammoni]	1	753	LIY	611	613
XP_007164039.1 digestive organ expansion factor homolog isoform X3 [Balaenoptera acutorostrata scammoni]	1	693	LIY	551	553
XP_007164040.1 digestive organ expansion factor homolog isoform X4 [Balaenoptera acutorostrata scammoni]	1	642	LIY	500	502
XP_007164041.1 digestive organ expansion factor homolog isoform X5 [Balaenoptera acutorostrata scammoni]	1	625	LIY	483	485
XP_007164042.1 synaptotagmin-14 isoform X1 [Balaenoptera acutorostrata scammoni]	1	556	VRF	343	345
XP_007164043.1 synaptotagmin-14 isoform X2 [Balaenoptera acutorostrata scammoni]	1	575	VRF	343	345
XP_007164044.1 SERTA domain-containing protein 4 [Balaenoptera acutorostrata scammoni]	1	358	GLP	54	56
XP_007164047.1 potassium voltage-gated channel subfamily H member 1 isoform X1 [Balaenoptera acutorostrata scammoni]	1	989	LGP	821	823
XP_007164047.1 potassium voltage-gated channel subfamily H member 1 isoform X1 [Balaenoptera acutorostrata scammoni]	1	989	LIY	607	609
XP_007164048.1 potassium voltage-gated channel subfamily H member 1 isoform X2 [Balaenoptera acutorostrata scammoni]	1	962	LGP	794	796
XP_007164048.1 potassium voltage-gated channel subfamily H member 1 isoform X2 [Balaenoptera acutorostrata scammoni]	1	962	LIY	580	582
XP_007164049.2 REST corepressor 3 isoform X1 [Balaenoptera acutorostrata scammoni]	1	468	LGP	363	365
XP_007164049.2 REST corepressor 3 isoform X1 [Balaenoptera acutorostrata scammoni]	1	468	LRP	390	392
XP_007164050.1 TNF receptor-associated factor 5 [Balaenoptera acutorostrata scammoni]	1	559	LRP	342	344
XP_007164051.1 zinc transporter 1 [Balaenoptera acutorostrata scammoni]	1	506	IEP	105	107
XP_007164051.1 zinc transporter 1 [Balaenoptera acutorostrata scammoni]	1	506	GLP	156	158
XP_007164052.1 serine/threonine-protein kinase Nek2 isoform X1 [Balaenoptera acutorostrata scammoni]	1	446	LKP	142	144
XP_007164053.1 serine/threonine-protein kinase Nek2 isoform X2 [Balaenoptera acutorostrata scammoni]	1	391	LKP	142	144
XP_007164054.1 zona pellucida-like domain-containing protein 1 [Balaenoptera acutorostrata scammoni]	1	416	IRY	247	249
XP_007164054.1 zona pellucida-like domain-containing protein 1 [Balaenoptera acutorostrata scammoni]	1	416	GLP	208	210
XP_007164056.1 NXPE family member 3 isoform X1 [Balaenoptera acutorostrata scammoni]	1	491	LGP	420	422
XP_007164056.1 NXPE family member 3 isoform X1 [Balaenoptera acutorostrata scammoni]	1	491	GGY	266	268
XP_007164057.1 NXPE family member 3 isoform X1 [Balaenoptera acutorostrata scammoni]	1	491	LGP	420	422
XP_007164057.1 NXPE family member 3 isoform X1 [Balaenoptera acutorostrata scammoni]	1	491	GGY	266	268
XP_007164058.1 NXPE family member 3 isoform X2 [Balaenoptera acutorostrata scammoni]	1	560	LGP	489	491
XP_007164058.1 NXPE family member 3 isoform X2 [Balaenoptera acutorostrata scammoni]	1	560	GGY	266	268
XP_007164059.1 centrosomal protein of 97 kDa isoform X1 [Balaenoptera acutorostrata scammoni]	1	862	MAP	163	165
XP_007164059.1 centrosomal protein of 97 kDa isoform X1 [Balaenoptera acutorostrata scammoni]	1	862	VRF	621	623
XP_007164060.1 centrosomal protein of 97 kDa isoform X2 [Balaenoptera acutorostrata scammoni]	1	803	MAP	163	165
XP_007164060.1 centrosomal protein of 97 kDa isoform X2 [Balaenoptera acutorostrata scammoni]	1	803	VRF	562	564
XP_007164061.1 centrosomal protein of 97 kDa isoform X3 [Balaenoptera acutorostrata scammoni]	1	746	MAP	47	49
XP_007164061.1 centrosomal protein of 97 kDa isoform X3 [Balaenoptera acutorostrata scammoni]	1	746	VRF	505	507
XP_007164062.1 centrosomal protein of 97 kDa isoform X4 [Balaenoptera acutorostrata scammoni]	1	700	MAP	1	3
XP_007164062.1 centrosomal protein of 97 kDa isoform X4 [Balaenoptera acutorostrata scammoni]	1	700	VRF	459	461
XP_007164063.1 zinc finger and BTB domain-containing protein 11 isoform X1 [Balaenoptera acutorostrata scammoni]	1	1047	LGP	80	82
XP_007164063.1 zinc finger and BTB domain-containing protein 11 isoform X1 [Balaenoptera acutorostrata scammoni]	1	1047	GGY	507	509
XP_007164064.1 zinc finger and BTB domain-containing protein 11 isoform X2 [Balaenoptera acutorostrata scammoni]	1	913	GGY	373	375
XP_007164065.1 zinc finger and BTB domain-containing protein 11 isoform X2 [Balaenoptera acutorostrata scammoni]	1	913	GGY	373	375
XP_007164066.1 zinc finger and BTB domain-containing protein 11 isoform X2 [Balaenoptera acutorostrata scammoni]	1	913	GGY	373	375
XP_007164070.1 tRNA methyltransferase 10 homolog C [Balaenoptera acutorostrata scammoni]	1	420	MKP	211	213
XP_007164070.1 tRNA methyltransferase 10 homolog C [Balaenoptera acutorostrata scammoni]	1	420	LRP	8	10
XP_007164071.1 tRNA methyltransferase 10 homolog C [Balaenoptera acutorostrata scammoni]	1	420	MKP	211	213
XP_007164071.1 tRNA methyltransferase 10 homolog C [Balaenoptera acutorostrata scammoni]	1	420	LRP	8	10
XP_007164073.1 sentrin-specific protease 7 isoform X2 [Balaenoptera acutorostrata scammoni]	1	1023	VSV	895	897
XP_007164074.1 interphotoreceptor matrix proteoglycan 2 [Balaenoptera acutorostrata scammoni]	1	1258	GGY	879	881
XP_007164074.1 interphotoreceptor matrix proteoglycan 2 [Balaenoptera acutorostrata scammoni]	1	1258	GLP	498	500
XP_007164075.1 target of Nesh-SH3 isoform X1 [Balaenoptera acutorostrata scammoni]	1	1786	VSV	1397	1399
XP_007164075.1 target of Nesh-SH3 isoform X1 [Balaenoptera acutorostrata scammoni]	1	1786	IRY	158	160
XP_007164075.1 target of Nesh-SH3 isoform X1 [Balaenoptera acutorostrata scammoni]	1	1786	LRP	48	50
XP_007164075.1 target of Nesh-SH3 isoform X1 [Balaenoptera acutorostrata scammoni]	1	1786	LRP	936	938
XP_007164075.1 target of Nesh-SH3 isoform X1 [Balaenoptera acutorostrata scammoni]	1	1786	LRP	1147	1149
XP_007164075.1 target of Nesh-SH3 isoform X1 [Balaenoptera acutorostrata scammoni]	1	1786	LRP	1415	1417
XP_007164075.1 target of Nesh-SH3 isoform X1 [Balaenoptera acutorostrata scammoni]	1	1786	LRP	1460	1462
XP_007164075.1 target of Nesh-SH3 isoform X1 [Balaenoptera acutorostrata scammoni]	1	1786	LKP	184	186
XP_007164075.1 target of Nesh-SH3 isoform X1 [Balaenoptera acutorostrata scammoni]	1	1786	LKP	560	562
XP_007164075.1 target of Nesh-SH3 isoform X1 [Balaenoptera acutorostrata scammoni]	1	1786	LKP	1097	1099
XP_007164075.1 target of Nesh-SH3 isoform X1 [Balaenoptera acutorostrata scammoni]	1	1786	LKP	1231	1233
XP_007164075.1 target of Nesh-SH3 isoform X1 [Balaenoptera acutorostrata scammoni]	1	1786	LKP	1611	1613
XP_007164075.1 target of Nesh-SH3 isoform X1 [Balaenoptera acutorostrata scammoni]	1	1786	IEP	716	718
XP_007164077.1 target of Nesh-SH3 isoform X2 [Balaenoptera acutorostrata scammoni]	1	1783	VSV	1394	1396
XP_007164077.1 target of Nesh-SH3 isoform X2 [Balaenoptera acutorostrata scammoni]	1	1783	IRY	158	160
XP_007164077.1 target of Nesh-SH3 isoform X2 [Balaenoptera acutorostrata scammoni]	1	1783	LRP	48	50
XP_007164077.1 target of Nesh-SH3 isoform X2 [Balaenoptera acutorostrata scammoni]	1	1783	LRP	936	938
XP_007164077.1 target of Nesh-SH3 isoform X2 [Balaenoptera acutorostrata scammoni]	1	1783	LRP	1147	1149
XP_007164077.1 target of Nesh-SH3 isoform X2 [Balaenoptera acutorostrata scammoni]	1	1783	LRP	1412	1414
XP_007164077.1 target of Nesh-SH3 isoform X2 [Balaenoptera acutorostrata scammoni]	1	1783	LRP	1457	1459
XP_007164077.1 target of Nesh-SH3 isoform X2 [Balaenoptera acutorostrata scammoni]	1	1783	LKP	184	186
XP_007164077.1 target of Nesh-SH3 isoform X2 [Balaenoptera acutorostrata scammoni]	1	1783	LKP	560	562
XP_007164077.1 target of Nesh-SH3 isoform X2 [Balaenoptera acutorostrata scammoni]	1	1783	LKP	1097	1099
XP_007164077.1 target of Nesh-SH3 isoform X2 [Balaenoptera acutorostrata scammoni]	1	1783	LKP	1228	1230
XP_007164077.1 target of Nesh-SH3 isoform X2 [Balaenoptera acutorostrata scammoni]	1	1783	LKP	1608	1610
XP_007164077.1 target of Nesh-SH3 isoform X2 [Balaenoptera acutorostrata scammoni]	1	1783	IEP	716	718
XP_007164078.1 target of Nesh-SH3 isoform X4 [Balaenoptera acutorostrata scammoni]	1	1759	VSV	1370	1372
XP_007164078.1 target of Nesh-SH3 isoform X4 [Balaenoptera acutorostrata scammoni]	1	1759	IRY	158	160
XP_007164078.1 target of Nesh-SH3 isoform X4 [Balaenoptera acutorostrata scammoni]	1	1759	LRP	48	50
XP_007164078.1 target of Nesh-SH3 isoform X4 [Balaenoptera acutorostrata scammoni]	1	1759	LRP	936	938
XP_007164078.1 target of Nesh-SH3 isoform X4 [Balaenoptera acutorostrata scammoni]	1	1759	LRP	1388	1390
XP_007164078.1 target of Nesh-SH3 isoform X4 [Balaenoptera acutorostrata scammoni]	1	1759	LRP	1433	1435
XP_007164078.1 target of Nesh-SH3 isoform X4 [Balaenoptera acutorostrata scammoni]	1	1759	LKP	184	186
XP_007164078.1 target of Nesh-SH3 isoform X4 [Balaenoptera acutorostrata scammoni]	1	1759	LKP	560	562
XP_007164078.1 target of Nesh-SH3 isoform X4 [Balaenoptera acutorostrata scammoni]	1	1759	LKP	1097	1099
XP_007164078.1 target of Nesh-SH3 isoform X4 [Balaenoptera acutorostrata scammoni]	1	1759	LKP	1204	1206
XP_007164078.1 target of Nesh-SH3 isoform X4 [Balaenoptera acutorostrata scammoni]	1	1759	LKP	1584	1586
XP_007164078.1 target of Nesh-SH3 isoform X4 [Balaenoptera acutorostrata scammoni]	1	1759	IEP	716	718
XP_007164079.1 target of Nesh-SH3 isoform X6 [Balaenoptera acutorostrata scammoni]	1	1734	VSV	1345	1347
XP_007164079.1 target of Nesh-SH3 isoform X6 [Balaenoptera acutorostrata scammoni]	1	1734	IRY	158	160
XP_007164079.1 target of Nesh-SH3 isoform X6 [Balaenoptera acutorostrata scammoni]	1	1734	LRP	48	50
XP_007164079.1 target of Nesh-SH3 isoform X6 [Balaenoptera acutorostrata scammoni]	1	1734	LRP	936	938
XP_007164079.1 target of Nesh-SH3 isoform X6 [Balaenoptera acutorostrata scammoni]	1	1734	LRP	1363	1365
XP_007164079.1 target of Nesh-SH3 isoform X6 [Balaenoptera acutorostrata scammoni]	1	1734	LRP	1408	1410
XP_007164079.1 target of Nesh-SH3 isoform X6 [Balaenoptera acutorostrata scammoni]	1	1734	LKP	184	186
XP_007164079.1 target of Nesh-SH3 isoform X6 [Balaenoptera acutorostrata scammoni]	1	1734	LKP	560	562
XP_007164079.1 target of Nesh-SH3 isoform X6 [Balaenoptera acutorostrata scammoni]	1	1734	LKP	1179	1181
XP_007164079.1 target of Nesh-SH3 isoform X6 [Balaenoptera acutorostrata scammoni]	1	1734	LKP	1559	1561
XP_007164079.1 target of Nesh-SH3 isoform X6 [Balaenoptera acutorostrata scammoni]	1	1734	IEP	716	718
XP_007164080.1 target of Nesh-SH3 isoform X7 [Balaenoptera acutorostrata scammoni]	1	1677	VSV	1288	1290
XP_007164080.1 target of Nesh-SH3 isoform X7 [Balaenoptera acutorostrata scammoni]	1	1677	IRY	158	160
XP_007164080.1 target of Nesh-SH3 isoform X7 [Balaenoptera acutorostrata scammoni]	1	1677	LRP	48	50
XP_007164080.1 target of Nesh-SH3 isoform X7 [Balaenoptera acutorostrata scammoni]	1	1677	LRP	936	938
XP_007164080.1 target of Nesh-SH3 isoform X7 [Balaenoptera acutorostrata scammoni]	1	1677	LRP	1306	1308
XP_007164080.1 target of Nesh-SH3 isoform X7 [Balaenoptera acutorostrata scammoni]	1	1677	LRP	1351	1353
XP_007164080.1 target of Nesh-SH3 isoform X7 [Balaenoptera acutorostrata scammoni]	1	1677	LKP	184	186
XP_007164080.1 target of Nesh-SH3 isoform X7 [Balaenoptera acutorostrata scammoni]	1	1677	LKP	560	562
XP_007164080.1 target of Nesh-SH3 isoform X7 [Balaenoptera acutorostrata scammoni]	1	1677	LKP	1122	1124
XP_007164080.1 target of Nesh-SH3 isoform X7 [Balaenoptera acutorostrata scammoni]	1	1677	LKP	1502	1504
XP_007164080.1 target of Nesh-SH3 isoform X7 [Balaenoptera acutorostrata scammoni]	1	1677	IEP	716	718
XP_007164084.1 target of Nesh-SH3 isoform X9 [Balaenoptera acutorostrata scammoni]	1	1075	VSV	686	688
XP_007164084.1 target of Nesh-SH3 isoform X9 [Balaenoptera acutorostrata scammoni]	1	1075	IRY	158	160
XP_007164084.1 target of Nesh-SH3 isoform X9 [Balaenoptera acutorostrata scammoni]	1	1075	LRP	48	50
XP_007164084.1 target of Nesh-SH3 isoform X9 [Balaenoptera acutorostrata scammoni]	1	1075	LRP	704	706
XP_007164084.1 target of Nesh-SH3 isoform X9 [Balaenoptera acutorostrata scammoni]	1	1075	LRP	749	751
XP_007164084.1 target of Nesh-SH3 isoform X9 [Balaenoptera acutorostrata scammoni]	1	1075	LKP	184	186
XP_007164084.1 target of Nesh-SH3 isoform X9 [Balaenoptera acutorostrata scammoni]	1	1075	LKP	511	513
XP_007164084.1 target of Nesh-SH3 isoform X9 [Balaenoptera acutorostrata scammoni]	1	1075	LKP	561	563
XP_007164084.1 target of Nesh-SH3 isoform X9 [Balaenoptera acutorostrata scammoni]	1	1075	LKP	900	902
XP_007164085.1 protein TFG isoform X1 [Balaenoptera acutorostrata scammoni]	1	401	MAP	349	351
XP_007164086.1 protein TFG isoform X2 [Balaenoptera acutorostrata scammoni]	1	400	MAP	348	350
XP_007164087.1 protein TFG isoform X5 [Balaenoptera acutorostrata scammoni]	1	345	MAP	293	295
XP_007164092.1 mitochondrial import receptor subunit TOM70 [Balaenoptera acutorostrata scammoni]	1	610	LRP	431	433
XP_007164092.1 mitochondrial import receptor subunit TOM70 [Balaenoptera acutorostrata scammoni]	1	610	LKP	604	606
XP_007164092.1 mitochondrial import receptor subunit TOM70 [Balaenoptera acutorostrata scammoni]	1	610	GLP	36	38
XP_007164093.1 TBC1 domain family member 23 isoform X1 [Balaenoptera acutorostrata scammoni]	1	702	VRF	337	339
XP_007164093.1 TBC1 domain family member 23 isoform X1 [Balaenoptera acutorostrata scammoni]	1	702	LKP	133	135
XP_007164094.1 TBC1 domain family member 23 isoform X2 [Balaenoptera acutorostrata scammoni]	1	697	VRF	337	339
XP_007164094.1 TBC1 domain family member 23 isoform X2 [Balaenoptera acutorostrata scammoni]	1	697	LKP	133	135
XP_007164095.1 TBC1 domain family member 23 isoform X3 [Balaenoptera acutorostrata scammoni]	1	687	VRF	337	339
XP_007164095.1 TBC1 domain family member 23 isoform X3 [Balaenoptera acutorostrata scammoni]	1	687	LKP	133	135
XP_007164096.1 TBC1 domain family member 23 isoform X4 [Balaenoptera acutorostrata scammoni]	1	564	VRF	199	201
XP_007164097.1 cell cycle control protein 50C-like [Balaenoptera acutorostrata scammoni]	1	345	GLP	11	13
XP_007164097.1 cell cycle control protein 50C-like [Balaenoptera acutorostrata scammoni]	1	345	GLP	269	271
XP_007164098.1 filamin A-interacting protein 1-like isoform X1 [Balaenoptera acutorostrata scammoni]	1	1184	MDLA	95	98
XP_007164098.1 filamin A-interacting protein 1-like isoform X1 [Balaenoptera acutorostrata scammoni]	1	1184	LRP	778	780
XP_007164100.1 filamin A-interacting protein 1-like isoform X2 [Balaenoptera acutorostrata scammoni]	1	1172	MDLA	95	98
XP_007164100.1 filamin A-interacting protein 1-like isoform X2 [Balaenoptera acutorostrata scammoni]	1	1172	LRP	778	780
XP_007164101.1 filamin A-interacting protein 1-like isoform X3 [Balaenoptera acutorostrata scammoni]	1	1134	MDLA	95	98
XP_007164101.1 filamin A-interacting protein 1-like isoform X3 [Balaenoptera acutorostrata scammoni]	1	1134	LRP	778	780
XP_007164102.1 filamin A-interacting protein 1-like isoform X4 [Balaenoptera acutorostrata scammoni]	1	947	LRP	541	543
XP_007164106.1 collagen alpha-1(VIII) chain [Balaenoptera acutorostrata scammoni]	1	745	LGP	371	373
XP_007164106.1 collagen alpha-1(VIII) chain [Balaenoptera acutorostrata scammoni]	1	745	LGP	425	427
XP_007164106.1 collagen alpha-1(VIII) chain [Balaenoptera acutorostrata scammoni]	1	745	LGP	479	481
XP_007164106.1 collagen alpha-1(VIII) chain [Balaenoptera acutorostrata scammoni]	1	745	LGP	550	552
XP_007164106.1 collagen alpha-1(VIII) chain [Balaenoptera acutorostrata scammoni]	1	745	LRP	708	710
XP_007164106.1 collagen alpha-1(VIII) chain [Balaenoptera acutorostrata scammoni]	1	745	GLP	136	138
XP_007164106.1 collagen alpha-1(VIII) chain [Balaenoptera acutorostrata scammoni]	1	745	GLP	203	205
XP_007164106.1 collagen alpha-1(VIII) chain [Balaenoptera acutorostrata scammoni]	1	745	GLP	214	216
XP_007164106.1 collagen alpha-1(VIII) chain [Balaenoptera acutorostrata scammoni]	1	745	GLP	249	251
XP_007164106.1 collagen alpha-1(VIII) chain [Balaenoptera acutorostrata scammoni]	1	745	GLP	267	269
XP_007164106.1 collagen alpha-1(VIII) chain [Balaenoptera acutorostrata scammoni]	1	745	GLP	337	339
XP_007164106.1 collagen alpha-1(VIII) chain [Balaenoptera acutorostrata scammoni]	1	745	GLP	340	342
XP_007164106.1 collagen alpha-1(VIII) chain [Balaenoptera acutorostrata scammoni]	1	745	GLP	366	368
XP_007164106.1 collagen alpha-1(VIII) chain [Balaenoptera acutorostrata scammoni]	1	745	GLP	393	395
XP_007164106.1 collagen alpha-1(VIII) chain [Balaenoptera acutorostrata scammoni]	1	745	GLP	453	455
XP_007164106.1 collagen alpha-1(VIII) chain [Balaenoptera acutorostrata scammoni]	1	745	GLP	468	470
XP_007164106.1 collagen alpha-1(VIII) chain [Balaenoptera acutorostrata scammoni]	1	745	GLP	471	473
XP_007164106.1 collagen alpha-1(VIII) chain [Balaenoptera acutorostrata scammoni]	1	745	GLP	522	524
XP_007164106.1 collagen alpha-1(VIII) chain [Balaenoptera acutorostrata scammoni]	1	745	GLP	557	559
XP_007164106.1 collagen alpha-1(VIII) chain [Balaenoptera acutorostrata scammoni]	1	745	GLP	569	571
XP_007164107.1 collagen alpha-1(VIII) chain [Balaenoptera acutorostrata scammoni]	1	745	LGP	371	373
XP_007164107.1 collagen alpha-1(VIII) chain [Balaenoptera acutorostrata scammoni]	1	745	LGP	425	427
XP_007164107.1 collagen alpha-1(VIII) chain [Balaenoptera acutorostrata scammoni]	1	745	LGP	479	481
XP_007164107.1 collagen alpha-1(VIII) chain [Balaenoptera acutorostrata scammoni]	1	745	LGP	550	552
XP_007164107.1 collagen alpha-1(VIII) chain [Balaenoptera acutorostrata scammoni]	1	745	LRP	708	710
XP_007164107.1 collagen alpha-1(VIII) chain [Balaenoptera acutorostrata scammoni]	1	745	GLP	136	138
XP_007164107.1 collagen alpha-1(VIII) chain [Balaenoptera acutorostrata scammoni]	1	745	GLP	203	205
XP_007164107.1 collagen alpha-1(VIII) chain [Balaenoptera acutorostrata scammoni]	1	745	GLP	214	216
XP_007164107.1 collagen alpha-1(VIII) chain [Balaenoptera acutorostrata scammoni]	1	745	GLP	249	251
XP_007164107.1 collagen alpha-1(VIII) chain [Balaenoptera acutorostrata scammoni]	1	745	GLP	267	269
XP_007164107.1 collagen alpha-1(VIII) chain [Balaenoptera acutorostrata scammoni]	1	745	GLP	337	339
XP_007164107.1 collagen alpha-1(VIII) chain [Balaenoptera acutorostrata scammoni]	1	745	GLP	340	342
XP_007164107.1 collagen alpha-1(VIII) chain [Balaenoptera acutorostrata scammoni]	1	745	GLP	366	368
XP_007164107.1 collagen alpha-1(VIII) chain [Balaenoptera acutorostrata scammoni]	1	745	GLP	393	395
XP_007164107.1 collagen alpha-1(VIII) chain [Balaenoptera acutorostrata scammoni]	1	745	GLP	453	455
XP_007164107.1 collagen alpha-1(VIII) chain [Balaenoptera acutorostrata scammoni]	1	745	GLP	468	470
XP_007164107.1 collagen alpha-1(VIII) chain [Balaenoptera acutorostrata scammoni]	1	745	GLP	471	473
XP_007164107.1 collagen alpha-1(VIII) chain [Balaenoptera acutorostrata scammoni]	1	745	GLP	522	524
XP_007164107.1 collagen alpha-1(VIII) chain [Balaenoptera acutorostrata scammoni]	1	745	GLP	557	559
XP_007164107.1 collagen alpha-1(VIII) chain [Balaenoptera acutorostrata scammoni]	1	745	GLP	569	571
XP_007164108.1 type 2 lactosamine alpha-2,3-sialyltransferase [Balaenoptera acutorostrata scammoni]	1	332	LIY	219	221
XP_007164109.1 type 2 lactosamine alpha-2,3-sialyltransferase [Balaenoptera acutorostrata scammoni]	1	332	LIY	219	221
XP_007164110.1 type 2 lactosamine alpha-2,3-sialyltransferase [Balaenoptera acutorostrata scammoni]	1	332	LIY	219	221
XP_007164111.1 type 2 lactosamine alpha-2,3-sialyltransferase [Balaenoptera acutorostrata scammoni]	1	332	LIY	219	221
XP_007164112.1 type 2 lactosamine alpha-2,3-sialyltransferase [Balaenoptera acutorostrata scammoni]	1	332	LIY	219	221
XP_007164113.1 type 2 lactosamine alpha-2,3-sialyltransferase [Balaenoptera acutorostrata scammoni]	1	332	LIY	219	221
XP_007164114.1 type 2 lactosamine alpha-2,3-sialyltransferase [Balaenoptera acutorostrata scammoni]	1	332	LIY	219	221
XP_007164115.1 type 2 lactosamine alpha-2,3-sialyltransferase [Balaenoptera acutorostrata scammoni]	1	332	LIY	219	221
XP_007164116.1 discoidin, CUB and LCCL domain-containing protein 2 [Balaenoptera acutorostrata scammoni]	1	715	LGP	16	18
XP_007164116.1 discoidin, CUB and LCCL domain-containing protein 2 [Balaenoptera acutorostrata scammoni]	1	715	GLP	633	635
XP_007164117.1 G-protein coupled receptor 15 [Balaenoptera acutorostrata scammoni]	1	360	GLP	166	168
XP_007164118.1 claudin domain-containing protein 1 isoform X1 [Balaenoptera acutorostrata scammoni]	1	277	VSV	12	14
XP_007164124.1 very large A-kinase anchor protein [Balaenoptera acutorostrata scammoni]	1	2970	VSV	290	292
XP_007164124.1 very large A-kinase anchor protein [Balaenoptera acutorostrata scammoni]	1	2970	LRP	2829	2831
XP_007164124.1 very large A-kinase anchor protein [Balaenoptera acutorostrata scammoni]	1	2970	LKP	2741	2743
XP_007164124.1 very large A-kinase anchor protein [Balaenoptera acutorostrata scammoni]	1	2970	LKP	2809	2811
XP_007164124.1 very large A-kinase anchor protein [Balaenoptera acutorostrata scammoni]	1	2970	GLP	1604	1606
XP_007164126.1 ribosomal oxygenase 2 isoform X1 [Balaenoptera acutorostrata scammoni]	1	465	LKP	226	228
XP_007164126.1 ribosomal oxygenase 2 isoform X1 [Balaenoptera acutorostrata scammoni]	1	465	GLP	175	177
XP_007164127.1 ribosomal oxygenase 2 isoform X1 [Balaenoptera acutorostrata scammoni]	1	465	LKP	226	228
XP_007164127.1 ribosomal oxygenase 2 isoform X1 [Balaenoptera acutorostrata scammoni]	1	465	GLP	175	177
XP_007164128.1 ribosomal oxygenase 2 isoform X2 [Balaenoptera acutorostrata scammoni]	1	465	LKP	226	228
XP_007164128.1 ribosomal oxygenase 2 isoform X2 [Balaenoptera acutorostrata scammoni]	1	465	GLP	175	177
XP_007164129.1 ribosomal oxygenase 2 isoform X3 [Balaenoptera acutorostrata scammoni]	1	464	LKP	226	228
XP_007164129.1 ribosomal oxygenase 2 isoform X3 [Balaenoptera acutorostrata scammoni]	1	464	GLP	175	177
XP_007164130.1 ribosomal oxygenase 2 isoform X4 [Balaenoptera acutorostrata scammoni]	1	455	LKP	226	228
XP_007164130.1 ribosomal oxygenase 2 isoform X4 [Balaenoptera acutorostrata scammoni]	1	455	GLP	175	177
XP_007164131.1 ribosomal oxygenase 2 isoform X5 [Balaenoptera acutorostrata scammoni]	1	425	LKP	186	188
XP_007164132.1 ribosomal oxygenase 2 isoform X6 [Balaenoptera acutorostrata scammoni]	1	378	LKP	226	228
XP_007164132.1 ribosomal oxygenase 2 isoform X6 [Balaenoptera acutorostrata scammoni]	1	378	GLP	175	177
XP_007164133.1 ribosomal oxygenase 2 isoform X7 [Balaenoptera acutorostrata scammoni]	1	342	LKP	103	105
XP_007164133.1 ribosomal oxygenase 2 isoform X7 [Balaenoptera acutorostrata scammoni]	1	342	GLP	52	54
XP_007164134.1 ADP-ribosylation factor-like protein 6 isoform X1 [Balaenoptera acutorostrata scammoni]	1	194	LKP	37	39
XP_007164135.1 ADP-ribosylation factor-like protein 6 isoform X2 [Balaenoptera acutorostrata scammoni]	1	187	LKP	37	39
XP_007164136.1 ADP-ribosylation factor-like protein 6 isoform X3 [Balaenoptera acutorostrata scammoni]	1	184	LKP	37	39
XP_007164137.1 ephrin type-A receptor 6 [Balaenoptera acutorostrata scammoni]	1	1130	VSV	290	292
XP_007164137.1 ephrin type-A receptor 6 [Balaenoptera acutorostrata scammoni]	1	1130	IRW	933	935
XP_007164137.1 ephrin type-A receptor 6 [Balaenoptera acutorostrata scammoni]	1	1130	LKP	598	600
XP_007164138.1 tRNA (cytosine(34)-C(5))-methyltransferase, mitochondrial [Balaenoptera acutorostrata scammoni]	1	339	LRW	169	171
XP_007164138.1 tRNA (cytosine(34)-C(5))-methyltransferase, mitochondrial [Balaenoptera acutorostrata scammoni]	1	339	LRP	255	257
XP_007164141.1 ADP-ribosylation factor-like protein 13B isoform X1 [Balaenoptera acutorostrata scammoni]	1	431	IEP	162	164
XP_007164143.1 ADP-ribosylation factor-like protein 13B isoform X2 [Balaenoptera acutorostrata scammoni]	1	406	IEP	137	139
XP_007164144.1 vitamin K-dependent protein S [Balaenoptera acutorostrata scammoni]	1	676	VSV	386	388
XP_007164144.1 vitamin K-dependent protein S [Balaenoptera acutorostrata scammoni]	1	676	VSV	551	553
XP_007164144.1 vitamin K-dependent protein S [Balaenoptera acutorostrata scammoni]	1	676	GGY	261	263
XP_007164144.1 vitamin K-dependent protein S [Balaenoptera acutorostrata scammoni]	1	676	GLP	620	622
XP_007164145.1 ephrin type-A receptor 3 [Balaenoptera acutorostrata scammoni]	1	985	VSV	193	195
XP_007164145.1 ephrin type-A receptor 3 [Balaenoptera acutorostrata scammoni]	1	985	IRW	789	791
XP_007164145.1 ephrin type-A receptor 3 [Balaenoptera acutorostrata scammoni]	1	985	VRF	380	382
XP_007164145.1 ephrin type-A receptor 3 [Balaenoptera acutorostrata scammoni]	1	985	LKP	499	501
XP_007164146.1 zinc finger protein 654 isoform X3 [Balaenoptera acutorostrata scammoni]	1	1059	LIY	263	265
XP_007164146.1 zinc finger protein 654 isoform X3 [Balaenoptera acutorostrata scammoni]	1	1059	VRF	321	323
XP_007164146.1 zinc finger protein 654 isoform X3 [Balaenoptera acutorostrata scammoni]	1	1059	VRF	359	361
XP_007164146.1 zinc finger protein 654 isoform X3 [Balaenoptera acutorostrata scammoni]	1	1059	IEP	852	854
XP_007164150.1 CGG triplet repeat-binding protein 1 [Balaenoptera acutorostrata scammoni]	1	168	VSV	101	103
XP_007164152.1 5-hydroxytryptamine receptor 1F [Balaenoptera acutorostrata scammoni]	1	366	LIY	344	346
XP_007164160.1 cell adhesion molecule 2 isoform X1 [Balaenoptera acutorostrata scammoni]	1	445	IRW	166	168
XP_007164161.1 cell adhesion molecule 2 isoform X2 [Balaenoptera acutorostrata scammoni]	1	436	IRW	157	159
XP_007164162.1 cell adhesion molecule 2 isoform X3 [Balaenoptera acutorostrata scammoni]	1	405	IRW	166	168
XP_007164164.1 roundabout homolog 1 isoform X1 [Balaenoptera acutorostrata scammoni]	1	1612	IRY	473	475
XP_007164164.1 roundabout homolog 1 isoform X1 [Balaenoptera acutorostrata scammoni]	1	1612	IRY	807	809
XP_007164164.1 roundabout homolog 1 isoform X1 [Balaenoptera acutorostrata scammoni]	1	1612	GGY	1595	1597
XP_007164164.1 roundabout homolog 1 isoform X1 [Balaenoptera acutorostrata scammoni]	1	1612	LKP	585	587
XP_007164165.1 roundabout homolog 1 isoform X2 [Balaenoptera acutorostrata scammoni]	1	1535	IRY	396	398
XP_007164165.1 roundabout homolog 1 isoform X2 [Balaenoptera acutorostrata scammoni]	1	1535	IRY	730	732
XP_007164165.1 roundabout homolog 1 isoform X2 [Balaenoptera acutorostrata scammoni]	1	1535	GGY	1518	1520
XP_007164165.1 roundabout homolog 1 isoform X2 [Balaenoptera acutorostrata scammoni]	1	1535	LKP	508	510
XP_007164166.1 roundabout homolog 1 isoform X3 [Balaenoptera acutorostrata scammoni]	1	1532	IRY	393	395
XP_007164166.1 roundabout homolog 1 isoform X3 [Balaenoptera acutorostrata scammoni]	1	1532	IRY	727	729
XP_007164166.1 roundabout homolog 1 isoform X3 [Balaenoptera acutorostrata scammoni]	1	1532	GGY	1515	1517
XP_007164166.1 roundabout homolog 1 isoform X3 [Balaenoptera acutorostrata scammoni]	1	1532	LKP	505	507
XP_007164167.1 roundabout homolog 2 isoform X1 [Balaenoptera acutorostrata scammoni]	1	1535	LRP	589	591
XP_007164168.1 roundabout homolog 2 isoform X2 [Balaenoptera acutorostrata scammoni]	1	1533	LRP	589	591
XP_007164169.1 roundabout homolog 2 isoform X3 [Balaenoptera acutorostrata scammoni]	1	1474	LRP	589	591
XP_007164170.1 roundabout homolog 2 isoform X4 [Balaenoptera acutorostrata scammoni]	1	1444	LRP	589	591
XP_007164171.1 roundabout homolog 2 isoform X5 [Balaenoptera acutorostrata scammoni]	1	1383	LRP	589	591
XP_007164172.1 serine/arginine-rich splicing factor 6 [Balaenoptera acutorostrata scammoni]	1	352	GGY	95	97
XP_007164175.1 multidrug resistance-associated protein 1-like isoform X1 [Balaenoptera acutorostrata scammoni]	1	1299	VSV	672	674
XP_007164175.1 multidrug resistance-associated protein 1-like isoform X1 [Balaenoptera acutorostrata scammoni]	1	1299	LGP	257	259
XP_007164175.1 multidrug resistance-associated protein 1-like isoform X1 [Balaenoptera acutorostrata scammoni]	1	1299	LIY	197	199
XP_007164176.1 multidrug resistance-associated protein 1-like isoform X2 [Balaenoptera acutorostrata scammoni]	1	1292	VSV	665	667
XP_007164176.1 multidrug resistance-associated protein 1-like isoform X2 [Balaenoptera acutorostrata scammoni]	1	1292	LGP	257	259
XP_007164176.1 multidrug resistance-associated protein 1-like isoform X2 [Balaenoptera acutorostrata scammoni]	1	1292	LIY	197	199
XP_007164178.1 SAM domain-containing protein SAMSN-1 isoform X1 [Balaenoptera acutorostrata scammoni]	1	481	MKP	1	3
XP_007164181.1 nuclear receptor-interacting protein 1 [Balaenoptera acutorostrata scammoni]	1	1157	IKW	573	575
XP_007164181.1 nuclear receptor-interacting protein 1 [Balaenoptera acutorostrata scammoni]	1	1157	IKW	1040	1042
XP_007164182.1 nuclear receptor-interacting protein 1 [Balaenoptera acutorostrata scammoni]	1	1157	IKW	573	575
XP_007164182.1 nuclear receptor-interacting protein 1 [Balaenoptera acutorostrata scammoni]	1	1157	IKW	1040	1042
XP_007164183.1 nuclear receptor-interacting protein 1 [Balaenoptera acutorostrata scammoni]	1	1157	IKW	573	575
XP_007164183.1 nuclear receptor-interacting protein 1 [Balaenoptera acutorostrata scammoni]	1	1157	IKW	1040	1042
XP_007164184.1 nuclear receptor-interacting protein 1 [Balaenoptera acutorostrata scammoni]	1	1157	IKW	573	575
XP_007164184.1 nuclear receptor-interacting protein 1 [Balaenoptera acutorostrata scammoni]	1	1157	IKW	1040	1042
XP_007164186.1 coxsackievirus and adenovirus receptor [Balaenoptera acutorostrata scammoni]	1	366	LGP	45	47
XP_007164187.1 protein BTG3 isoform X1 [Balaenoptera acutorostrata scammoni]	1	253	GLP	87	89
XP_007164190.1 chondrolectin isoform X1 [Balaenoptera acutorostrata scammoni]	1	254	LIY	197	199
XP_007164191.1 chondrolectin isoform X2 [Balaenoptera acutorostrata scammoni]	1	253	LIY	197	199
XP_007164192.1 chondrolectin isoform X4 [Balaenoptera acutorostrata scammoni]	1	233	LIY	176	178
XP_007164197.1 neural cell adhesion molecule 2 isoform X1 [Balaenoptera acutorostrata scammoni]	1	838	VSV	67	69
XP_007164198.1 neural cell adhesion molecule 2 isoform X2 [Balaenoptera acutorostrata scammoni]	1	728	VSV	67	69
XP_007164199.1 39S ribosomal protein L39, mitochondrial isoform X2 [Balaenoptera acutorostrata scammoni]	1	328	LIY	206	208
XP_007164201.1 GA-binding protein alpha chain [Balaenoptera acutorostrata scammoni]	1	455	IQW	187	189
XP_007164201.1 GA-binding protein alpha chain [Balaenoptera acutorostrata scammoni]	1	455	IEP	104	106
XP_007164202.1 GA-binding protein alpha chain [Balaenoptera acutorostrata scammoni]	1	455	IQW	187	189
XP_007164202.1 GA-binding protein alpha chain [Balaenoptera acutorostrata scammoni]	1	455	IEP	104	106
XP_007164203.1 GA-binding protein alpha chain [Balaenoptera acutorostrata scammoni]	1	455	IQW	187	189
XP_007164203.1 GA-binding protein alpha chain [Balaenoptera acutorostrata scammoni]	1	455	IEP	104	106
XP_007164204.1 GA-binding protein alpha chain [Balaenoptera acutorostrata scammoni]	1	455	IQW	187	189
XP_007164204.1 GA-binding protein alpha chain [Balaenoptera acutorostrata scammoni]	1	455	IEP	104	106
XP_007164205.1 GA-binding protein alpha chain [Balaenoptera acutorostrata scammoni]	1	455	IQW	187	189
XP_007164205.1 GA-binding protein alpha chain [Balaenoptera acutorostrata scammoni]	1	455	IEP	104	106
XP_007164206.1 GA-binding protein alpha chain [Balaenoptera acutorostrata scammoni]	1	455	IQW	187	189
XP_007164206.1 GA-binding protein alpha chain [Balaenoptera acutorostrata scammoni]	1	455	IEP	104	106
XP_007164215.1 A disintegrin and metalloproteinase with thrombospondin motifs 1 [Balaenoptera acutorostrata scammoni]	1	946	LRP	810	812
XP_007164216.1 leucine-rich repeat and fibronectin type-III domain-containing protein 5 isoform X1 [Balaenoptera acutorostrata scammoni]	1	720	IRY	550	552
XP_007164218.1 protein furry homolog isoform X1 [Balaenoptera acutorostrata scammoni]	1	3022	VSV	1834	1836
XP_007164218.1 protein furry homolog isoform X1 [Balaenoptera acutorostrata scammoni]	1	3022	LGP	214	216
XP_007164218.1 protein furry homolog isoform X1 [Balaenoptera acutorostrata scammoni]	1	3022	GLP	2234	2236
XP_007164219.1 protein furry homolog isoform X2 [Balaenoptera acutorostrata scammoni]	1	3013	VSV	1834	1836
XP_007164219.1 protein furry homolog isoform X2 [Balaenoptera acutorostrata scammoni]	1	3013	LGP	214	216
XP_007164219.1 protein furry homolog isoform X2 [Balaenoptera acutorostrata scammoni]	1	3013	GLP	2234	2236
XP_007164220.1 protein furry homolog isoform X3 [Balaenoptera acutorostrata scammoni]	1	2972	VSV	1784	1786
XP_007164220.1 protein furry homolog isoform X3 [Balaenoptera acutorostrata scammoni]	1	2972	LGP	164	166
XP_007164220.1 protein furry homolog isoform X3 [Balaenoptera acutorostrata scammoni]	1	2972	GLP	2184	2186
XP_007164222.1 LOW QUALITY PROTEIN: heat shock protein 105 kDa [Balaenoptera acutorostrata scammoni]	1	867	VRF	712	714
XP_007164225.1 SUMO-specific isopeptidase USPL1 isoform X1 [Balaenoptera acutorostrata scammoni]	1	1101	VSV	555	557
XP_007164225.1 SUMO-specific isopeptidase USPL1 isoform X1 [Balaenoptera acutorostrata scammoni]	1	1101	LKP	714	716
XP_007164225.1 SUMO-specific isopeptidase USPL1 isoform X1 [Balaenoptera acutorostrata scammoni]	1	1101	GLP	10	12
XP_007164225.1 SUMO-specific isopeptidase USPL1 isoform X1 [Balaenoptera acutorostrata scammoni]	1	1101	GLP	427	429
XP_007164226.1 SUMO-specific isopeptidase USPL1 isoform X1 [Balaenoptera acutorostrata scammoni]	1	1101	VSV	555	557
XP_007164226.1 SUMO-specific isopeptidase USPL1 isoform X1 [Balaenoptera acutorostrata scammoni]	1	1101	LKP	714	716
XP_007164226.1 SUMO-specific isopeptidase USPL1 isoform X1 [Balaenoptera acutorostrata scammoni]	1	1101	GLP	10	12
XP_007164226.1 SUMO-specific isopeptidase USPL1 isoform X1 [Balaenoptera acutorostrata scammoni]	1	1101	GLP	427	429
XP_007164227.1 SUMO-specific isopeptidase USPL1 isoform X2 [Balaenoptera acutorostrata scammoni]	1	1063	VSV	517	519
XP_007164227.1 SUMO-specific isopeptidase USPL1 isoform X2 [Balaenoptera acutorostrata scammoni]	1	1063	LKP	676	678
XP_007164227.1 SUMO-specific isopeptidase USPL1 isoform X2 [Balaenoptera acutorostrata scammoni]	1	1063	GLP	10	12
XP_007164227.1 SUMO-specific isopeptidase USPL1 isoform X2 [Balaenoptera acutorostrata scammoni]	1	1063	GLP	389	391
XP_007164228.1 SUMO-specific isopeptidase USPL1 isoform X3 [Balaenoptera acutorostrata scammoni]	1	910	VSV	364	366
XP_007164228.1 SUMO-specific isopeptidase USPL1 isoform X3 [Balaenoptera acutorostrata scammoni]	1	910	LKP	523	525
XP_007164228.1 SUMO-specific isopeptidase USPL1 isoform X3 [Balaenoptera acutorostrata scammoni]	1	910	GLP	236	238
XP_007164238.1 ubiquitin-like protein 3 [Balaenoptera acutorostrata scammoni]	1	118	LIY	60	62
XP_007164239.1 high affinity cationic amino acid transporter 1 [Balaenoptera acutorostrata scammoni]	1	630	VRF	587	589
XP_007164241.1 microtubule-associated tumor suppressor candidate 2 isoform X1 [Balaenoptera acutorostrata scammoni]	1	1372	LRP	838	840
XP_007164241.1 microtubule-associated tumor suppressor candidate 2 isoform X1 [Balaenoptera acutorostrata scammoni]	1	1372	LKP	691	693
XP_007164241.1 microtubule-associated tumor suppressor candidate 2 isoform X1 [Balaenoptera acutorostrata scammoni]	1	1372	LKP	768	770
XP_007164241.1 microtubule-associated tumor suppressor candidate 2 isoform X1 [Balaenoptera acutorostrata scammoni]	1	1372	GLP	668	670
XP_007164242.1 solute carrier family 46 member 3 [Balaenoptera acutorostrata scammoni]	1	462	VSV	230	232
XP_007164242.1 solute carrier family 46 member 3 [Balaenoptera acutorostrata scammoni]	1	462	LIY	211	213
XP_007164243.1 vascular endothelial growth factor receptor 1 [Balaenoptera acutorostrata scammoni]	1	1299	LGP	669	671
XP_007164243.1 vascular endothelial growth factor receptor 1 [Balaenoptera acutorostrata scammoni]	1	1299	MAP	1026	1028
XP_007164243.1 vascular endothelial growth factor receptor 1 [Balaenoptera acutorostrata scammoni]	1	1299	GLP	333	335
XP_007164251.1 LOW QUALITY PROTEIN: pancreas/duodenum homeobox protein 1 [Balaenoptera acutorostrata scammoni]	1	281	LRP	274	276
XP_007164253.1 ligand of Numb protein X 2 [Balaenoptera acutorostrata scammoni]	1	682	GGY	608	610
XP_007164253.1 ligand of Numb protein X 2 [Balaenoptera acutorostrata scammoni]	1	682	GLP	581	583
XP_007164254.1 translation initiation factor IF-3, mitochondrial [Balaenoptera acutorostrata scammoni]	1	279	LGP	97	99
XP_007164254.1 translation initiation factor IF-3, mitochondrial [Balaenoptera acutorostrata scammoni]	1	279	LRP	240	242
XP_007164255.1 translation initiation factor IF-3, mitochondrial [Balaenoptera acutorostrata scammoni]	1	279	LGP	97	99
XP_007164255.1 translation initiation factor IF-3, mitochondrial [Balaenoptera acutorostrata scammoni]	1	279	LRP	240	242
XP_007164256.1 ras-like protein family member 11A [Balaenoptera acutorostrata scammoni]	1	243	VRF	45	47
XP_007164259.1 cyclin-dependent kinase 8 isoform X1 [Balaenoptera acutorostrata scammoni]	1	465	LKP	152	154
XP_007164259.1 cyclin-dependent kinase 8 isoform X1 [Balaenoptera acutorostrata scammoni]	1	465	LKP	184	186
XP_007164260.1 cyclin-dependent kinase 8 isoform X2 [Balaenoptera acutorostrata scammoni]	1	464	LKP	152	154
XP_007164260.1 cyclin-dependent kinase 8 isoform X2 [Balaenoptera acutorostrata scammoni]	1	464	LKP	184	186
XP_007164261.1 E3 ubiquitin-protein ligase RNF6 isoform X1 [Balaenoptera acutorostrata scammoni]	1	669	LGP	217	219
XP_007164262.1 E3 ubiquitin-protein ligase RNF6 isoform X1 [Balaenoptera acutorostrata scammoni]	1	669	LGP	217	219
XP_007164263.1 E3 ubiquitin-protein ligase RNF6 isoform X1 [Balaenoptera acutorostrata scammoni]	1	669	LGP	217	219
XP_007164264.1 phospholipid-transporting ATPase IB isoform X2 [Balaenoptera acutorostrata scammoni]	1	1114	LGP	224	226
XP_007164265.1 phospholipid-transporting ATPase IB isoform X3 [Balaenoptera acutorostrata scammoni]	1	1149	LGP	224	226
XP_007164267.1 myotubularin-related protein 6 [Balaenoptera acutorostrata scammoni]	1	622	GLP	138	140
XP_007164268.1 complement C1q and tumor necrosis factor-related protein 9 isoform X1 [Balaenoptera acutorostrata scammoni]	1	334	LGP	169	171
XP_007164268.1 complement C1q and tumor necrosis factor-related protein 9 isoform X1 [Balaenoptera acutorostrata scammoni]	1	334	GLP	38	40
XP_007164268.1 complement C1q and tumor necrosis factor-related protein 9 isoform X1 [Balaenoptera acutorostrata scammoni]	1	334	GLP	149	151
XP_007164269.1 complement C1q and tumor necrosis factor-related protein 9 isoform X1 [Balaenoptera acutorostrata scammoni]	1	334	LGP	169	171
XP_007164269.1 complement C1q and tumor necrosis factor-related protein 9 isoform X1 [Balaenoptera acutorostrata scammoni]	1	334	GLP	38	40
XP_007164269.1 complement C1q and tumor necrosis factor-related protein 9 isoform X1 [Balaenoptera acutorostrata scammoni]	1	334	GLP	149	151
XP_007164270.1 complement C1q and tumor necrosis factor-related protein 9 isoform X1 [Balaenoptera acutorostrata scammoni]	1	334	LGP	169	171
XP_007164270.1 complement C1q and tumor necrosis factor-related protein 9 isoform X1 [Balaenoptera acutorostrata scammoni]	1	334	GLP	38	40
XP_007164270.1 complement C1q and tumor necrosis factor-related protein 9 isoform X1 [Balaenoptera acutorostrata scammoni]	1	334	GLP	149	151
XP_007164271.1 complement C1q and tumor necrosis factor-related protein 9 isoform X2 [Balaenoptera acutorostrata scammoni]	1	313	LGP	148	150
XP_007164271.1 complement C1q and tumor necrosis factor-related protein 9 isoform X2 [Balaenoptera acutorostrata scammoni]	1	313	GLP	38	40
XP_007164271.1 complement C1q and tumor necrosis factor-related protein 9 isoform X2 [Balaenoptera acutorostrata scammoni]	1	313	GLP	128	130
XP_007164276.1 sacsin [Balaenoptera acutorostrata scammoni]	1	4435	IKW	330	332
XP_007164276.1 sacsin [Balaenoptera acutorostrata scammoni]	1	4435	MKP	1246	1248
XP_007164276.1 sacsin [Balaenoptera acutorostrata scammoni]	1	4435	IRW	1217	1219
XP_007164276.1 sacsin [Balaenoptera acutorostrata scammoni]	1	4435	LGP	3578	3580
XP_007164276.1 sacsin [Balaenoptera acutorostrata scammoni]	1	4435	LIY	3351	3353
XP_007164276.1 sacsin [Balaenoptera acutorostrata scammoni]	1	4435	LRP	3823	3825
XP_007164276.1 sacsin [Balaenoptera acutorostrata scammoni]	1	4435	VRF	1845	1847
XP_007164276.1 sacsin [Balaenoptera acutorostrata scammoni]	1	4435	LKP	567	569
XP_007164276.1 sacsin [Balaenoptera acutorostrata scammoni]	1	4435	LKP	3660	3662
XP_007164276.1 sacsin [Balaenoptera acutorostrata scammoni]	1	4435	GLP	312	314
XP_007164276.1 sacsin [Balaenoptera acutorostrata scammoni]	1	4435	GLP	1735	1737
XP_007164276.1 sacsin [Balaenoptera acutorostrata scammoni]	1	4435	GLP	2732	2734
XP_007164276.1 sacsin [Balaenoptera acutorostrata scammoni]	1	4435	GLP	3006	3008
XP_007164277.1 gamma-sarcoglycan [Balaenoptera acutorostrata scammoni]	1	292	IEP	184	186
XP_007164278.1 gamma-sarcoglycan [Balaenoptera acutorostrata scammoni]	1	292	IEP	184	186
XP_007164279.1 fibroblast growth factor 9 isoform X1 [Balaenoptera acutorostrata scammoni]	1	209	MAP	1	3
XP_007164279.1 fibroblast growth factor 9 isoform X1 [Balaenoptera acutorostrata scammoni]	1	209	GLP	44	46
XP_007164289.1 exportin-4 isoform X1 [Balaenoptera acutorostrata scammoni]	1	1126	LKP	232	234
XP_007164290.1 exportin-4 isoform X2 [Balaenoptera acutorostrata scammoni]	1	1079	LKP	185	187
XP_007164297.1 intraflagellar transport protein 88 homolog isoform X1 [Balaenoptera acutorostrata scammoni]	1	826	LGP	793	795
XP_007164298.1 lambda-crystallin homolog [Balaenoptera acutorostrata scammoni]	1	319	IEP	36	38
XP_007164300.1 gap junction beta-2 protein [Balaenoptera acutorostrata scammoni]	1	227	IRY	215	217
XP_007164301.1 zinc finger MYM-type protein 2 isoform X1 [Balaenoptera acutorostrata scammoni]	1	1377	IEP	63	65
XP_007164303.1 zinc finger MYM-type protein 2 isoform X2 [Balaenoptera acutorostrata scammoni]	1	1290	IEP	63	65
XP_007164304.1 zinc finger MYM-type protein 5 isoform X1 [Balaenoptera acutorostrata scammoni]	1	671	VSV	352	354
XP_007164304.1 zinc finger MYM-type protein 5 isoform X1 [Balaenoptera acutorostrata scammoni]	1	671	VSV	472	474
XP_007164305.1 zinc finger MYM-type protein 5 isoform X2 [Balaenoptera acutorostrata scammoni]	1	642	VSV	323	325
XP_007164305.1 zinc finger MYM-type protein 5 isoform X2 [Balaenoptera acutorostrata scammoni]	1	642	VSV	443	445
XP_007164306.1 zinc finger MYM-type protein 5 isoform X3 [Balaenoptera acutorostrata scammoni]	1	600	VSV	401	403
XP_007164310.1 protein mono-ADP-ribosyltransferase PARP4 [Balaenoptera acutorostrata scammoni]	1	239	LRP	147	149
XP_007164311.1 centromere protein J [Balaenoptera acutorostrata scammoni]	1	1355	VFPS	98	101
XP_007164311.1 centromere protein J [Balaenoptera acutorostrata scammoni]	1	1355	VRF	1089	1091
XP_007164311.1 centromere protein J [Balaenoptera acutorostrata scammoni]	1	1355	LKP	880	882
XP_007164312.1 potassium-transporting ATPase alpha chain 2 [Balaenoptera acutorostrata scammoni]	1	930	LIY	696	698
XP_007164312.1 potassium-transporting ATPase alpha chain 2 [Balaenoptera acutorostrata scammoni]	1	930	LRP	889	891
XP_007164312.1 potassium-transporting ATPase alpha chain 2 [Balaenoptera acutorostrata scammoni]	1	930	GLP	702	704
XP_007164314.1 ephrin type-A receptor 10-like [Balaenoptera acutorostrata scammoni]	1	261	VSV	167	169
XP_007164317.1 membrane cofactor protein-like [Balaenoptera acutorostrata scammoni]	1	352	MAP	79	81
XP_007164318.1 protein RD3 [Balaenoptera acutorostrata scammoni]	1	196	LRP	144	146
XP_007164322.1 uncharacterized protein LOC103019315 [Balaenoptera acutorostrata scammoni]	1	280	LGP	65	67
XP_007164322.1 uncharacterized protein LOC103019315 [Balaenoptera acutorostrata scammoni]	1	280	GLP	141	143
XP_007164328.1 1,4-alpha-glucan-branching enzyme, partial [Balaenoptera acutorostrata scammoni]	1	654	IRW	300	302
XP_007164329.1 lipase member I [Balaenoptera acutorostrata scammoni]	1	461	LGP	46	48
XP_007164332.1 A disintegrin and metalloproteinase with thrombospondin motifs 5 [Balaenoptera acutorostrata scammoni]	1	964	LGP	514	516
XP_007164332.1 A disintegrin and metalloproteinase with thrombospondin motifs 5 [Balaenoptera acutorostrata scammoni]	1	964	LIY	122	124
XP_007164332.1 A disintegrin and metalloproteinase with thrombospondin motifs 5 [Balaenoptera acutorostrata scammoni]	1	964	LKP	20	22
XP_007164332.1 A disintegrin and metalloproteinase with thrombospondin motifs 5 [Balaenoptera acutorostrata scammoni]	1	964	LKP	197	199
XP_007164336.1 receptor-type tyrosine-protein kinase FLT3 [Balaenoptera acutorostrata scammoni]	1	1075	MKP	61	63
XP_007164336.1 receptor-type tyrosine-protein kinase FLT3 [Balaenoptera acutorostrata scammoni]	1	1075	MAP	936	938
XP_007164336.1 receptor-type tyrosine-protein kinase FLT3 [Balaenoptera acutorostrata scammoni]	1	1075	LRP	148	150
XP_007164336.1 receptor-type tyrosine-protein kinase FLT3 [Balaenoptera acutorostrata scammoni]	1	1075	VRF	452	454
XP_007164336.1 receptor-type tyrosine-protein kinase FLT3 [Balaenoptera acutorostrata scammoni]	1	1075	GLP	1063	1065
XP_007164342.1 protein shisa-2 homolog [Balaenoptera acutorostrata scammoni]	1	237	LRP	84	86
XP_007164344.1 APC membrane recruitment protein 2 [Balaenoptera acutorostrata scammoni]	1	381	LKP	293	295
XP_007164345.1 spermatogenesis-associated protein 13 [Balaenoptera acutorostrata scammoni]	1	564	LRP	519	521
XP_007164347.1 mitochondrial intermediate peptidase [Balaenoptera acutorostrata scammoni]	1	715	GLP	610	612
XP_007164349.1 serine/threonine-protein kinase LATS2 [Balaenoptera acutorostrata scammoni]	1	796	IRY	79	81
XP_007164349.1 serine/threonine-protein kinase LATS2 [Balaenoptera acutorostrata scammoni]	1	796	LGP	731	733
XP_007164350.1 gap junction alpha-3 protein [Balaenoptera acutorostrata scammoni]	1	303	LIY	90	92
XP_007164350.1 gap junction alpha-3 protein [Balaenoptera acutorostrata scammoni]	1	303	VRF	75	77
XP_007164350.1 gap junction alpha-3 protein [Balaenoptera acutorostrata scammoni]	1	303	LKP	171	173
XP_007164351.1 paraspeckle component 1 [Balaenoptera acutorostrata scammoni]	1	577	GLP	296	298
XP_007164352.1 RING finger protein 17 [Balaenoptera acutorostrata scammoni]	1	1658	VSV	719	721
XP_007164352.1 RING finger protein 17 [Balaenoptera acutorostrata scammoni]	1	1658	GLP	788	790
XP_007164357.1 interleukin-12 receptor subunit beta-2 [Balaenoptera acutorostrata scammoni]	1	862	VSV	395	397
XP_007164357.1 interleukin-12 receptor subunit beta-2 [Balaenoptera acutorostrata scammoni]	1	862	LRP	588	590
XP_007164357.1 interleukin-12 receptor subunit beta-2 [Balaenoptera acutorostrata scammoni]	1	862	LRP	657	659
XP_007164357.1 interleukin-12 receptor subunit beta-2 [Balaenoptera acutorostrata scammoni]	1	862	LKP	284	286
XP_007164357.1 interleukin-12 receptor subunit beta-2 [Balaenoptera acutorostrata scammoni]	1	862	GLP	91	93
XP_007164358.1 interleukin-23 receptor isoform X1 [Balaenoptera acutorostrata scammoni]	1	631	IQW	6	8
XP_007164359.1 uncharacterized protein C1orf141 homolog [Balaenoptera acutorostrata scammoni]	1	433	LRP	98	100
XP_007164359.1 uncharacterized protein C1orf141 homolog [Balaenoptera acutorostrata scammoni]	1	433	IEP	115	117
XP_007164363.1 LOW QUALITY PROTEIN: WD repeat-containing protein 78 [Balaenoptera acutorostrata scammoni]	1	858	VSV	259	261
XP_007164363.1 LOW QUALITY PROTEIN: WD repeat-containing protein 78 [Balaenoptera acutorostrata scammoni]	1	858	LGP	590	592
XP_007164363.1 LOW QUALITY PROTEIN: WD repeat-containing protein 78 [Balaenoptera acutorostrata scammoni]	1	858	LGP	845	847
XP_007164363.1 LOW QUALITY PROTEIN: WD repeat-containing protein 78 [Balaenoptera acutorostrata scammoni]	1	858	GGY	80	82
XP_007164363.1 LOW QUALITY PROTEIN: WD repeat-containing protein 78 [Balaenoptera acutorostrata scammoni]	1	858	LKP	742	744
XP_007164377.1 leptin receptor isoform X1 [Balaenoptera acutorostrata scammoni]	1	1166	IKW	783	785
XP_007164377.1 leptin receptor isoform X1 [Balaenoptera acutorostrata scammoni]	1	1166	IRY	572	574
XP_007164381.1 leptin receptor isoform X2 [Balaenoptera acutorostrata scammoni]	1	918	IKW	805	807
XP_007164381.1 leptin receptor isoform X2 [Balaenoptera acutorostrata scammoni]	1	918	IRY	594	596
XP_007164382.1 leptin receptor isoform X3 [Balaenoptera acutorostrata scammoni]	1	896	IKW	783	785
XP_007164382.1 leptin receptor isoform X3 [Balaenoptera acutorostrata scammoni]	1	896	IRY	572	574
XP_007164383.1 leptin receptor isoform X4 [Balaenoptera acutorostrata scammoni]	1	1167	IKW	784	786
XP_007164383.1 leptin receptor isoform X4 [Balaenoptera acutorostrata scammoni]	1	1167	IRY	573	575
XP_007164384.1 leptin receptor gene-related protein [Balaenoptera acutorostrata scammoni]	1	132	IKW	94	96
XP_007164385.1 putative tyrosine-protein phosphatase auxilin isoform X1 [Balaenoptera acutorostrata scammoni]	1	972	RYLGY	268	272
XP_007164385.1 putative tyrosine-protein phosphatase auxilin isoform X1 [Balaenoptera acutorostrata scammoni]	1	972	GGY	784	786
XP_007164386.1 putative tyrosine-protein phosphatase auxilin isoform X2 [Balaenoptera acutorostrata scammoni]	1	914	RYLGY	210	214
XP_007164386.1 putative tyrosine-protein phosphatase auxilin isoform X2 [Balaenoptera acutorostrata scammoni]	1	914	GGY	726	728
XP_007164387.1 adenylate kinase 4, mitochondrial isoform X1 [Balaenoptera acutorostrata scammoni]	1	224	LGP	11	13
XP_007164388.1 adenylate kinase 4, mitochondrial isoform X2 [Balaenoptera acutorostrata scammoni]	1	206	LGP	11	13
XP_007164389.1 adenylate kinase 4, mitochondrial isoform X3 [Balaenoptera acutorostrata scammoni]	1	184	LGP	11	13
XP_007164390.1 tyrosine-protein kinase JAK1 isoform X1 [Balaenoptera acutorostrata scammoni]	1	1130	LRW	441	443
XP_007164390.1 tyrosine-protein kinase JAK1 isoform X1 [Balaenoptera acutorostrata scammoni]	1	1130	IQW	299	301
XP_007164390.1 tyrosine-protein kinase JAK1 isoform X1 [Balaenoptera acutorostrata scammoni]	1	1130	LKP	885	887
XP_007164396.1 EF-hand calcium-binding domain-containing protein 7 isoform X1 [Balaenoptera acutorostrata scammoni]	1	630	LGP	360	362
XP_007164397.1 EF-hand calcium-binding domain-containing protein 7 isoform X1 [Balaenoptera acutorostrata scammoni]	1	630	LGP	360	362
XP_007164398.1 EF-hand calcium-binding domain-containing protein 7 isoform X1 [Balaenoptera acutorostrata scammoni]	1	630	LGP	360	362
XP_007164400.1 centromere protein R isoform X1 [Balaenoptera acutorostrata scammoni]	1	165	GLP	158	160
XP_007164401.1 centromere protein R isoform X2 [Balaenoptera acutorostrata scammoni]	1	160	GLP	153	155
XP_007164402.1 dolichyl pyrophosphate Man9GlcNAc2 alpha-1,3-glucosyltransferase [Balaenoptera acutorostrata scammoni]	1	510	LIY	122	124
XP_007164403.1 cysteine protease ATG4C [Balaenoptera acutorostrata scammoni]	1	437	LIY	319	321
XP_007164405.1 ubiquitin carboxyl-terminal hydrolase 1 isoform X1 [Balaenoptera acutorostrata scammoni]	1	781	LRW	480	482
XP_007164406.1 ubiquitin carboxyl-terminal hydrolase 1 isoform X1 [Balaenoptera acutorostrata scammoni]	1	781	LRW	480	482
XP_007164407.1 ubiquitin carboxyl-terminal hydrolase 1 isoform X2 [Balaenoptera acutorostrata scammoni]	1	746	LRW	445	447
XP_007164409.1 dedicator of cytokinesis protein 7 isoform X1 [Balaenoptera acutorostrata scammoni]	1	2024	VSV	1377	1379
XP_007164409.1 dedicator of cytokinesis protein 7 isoform X1 [Balaenoptera acutorostrata scammoni]	1	2024	LRW	1325	1327
XP_007164409.1 dedicator of cytokinesis protein 7 isoform X1 [Balaenoptera acutorostrata scammoni]	1	2024	LRP	205	207
XP_007164409.1 dedicator of cytokinesis protein 7 isoform X1 [Balaenoptera acutorostrata scammoni]	1	2024	LRP	394	396
XP_007164409.1 dedicator of cytokinesis protein 7 isoform X1 [Balaenoptera acutorostrata scammoni]	1	2024	VRF	678	680
XP_007164409.1 dedicator of cytokinesis protein 7 isoform X1 [Balaenoptera acutorostrata scammoni]	1	2024	IEP	170	172
XP_007164409.1 dedicator of cytokinesis protein 7 isoform X1 [Balaenoptera acutorostrata scammoni]	1	2024	GLP	44	46
XP_007164410.1 dedicator of cytokinesis protein 7 isoform X2 [Balaenoptera acutorostrata scammoni]	1	2022	VSV	1377	1379
XP_007164410.1 dedicator of cytokinesis protein 7 isoform X2 [Balaenoptera acutorostrata scammoni]	1	2022	LRW	1325	1327
XP_007164410.1 dedicator of cytokinesis protein 7 isoform X2 [Balaenoptera acutorostrata scammoni]	1	2022	LRP	205	207
XP_007164410.1 dedicator of cytokinesis protein 7 isoform X2 [Balaenoptera acutorostrata scammoni]	1	2022	LRP	394	396
XP_007164410.1 dedicator of cytokinesis protein 7 isoform X2 [Balaenoptera acutorostrata scammoni]	1	2022	VRF	678	680
XP_007164410.1 dedicator of cytokinesis protein 7 isoform X2 [Balaenoptera acutorostrata scammoni]	1	2022	IEP	170	172
XP_007164410.1 dedicator of cytokinesis protein 7 isoform X2 [Balaenoptera acutorostrata scammoni]	1	2022	GLP	44	46
XP_007164411.1 dedicator of cytokinesis protein 7 isoform X3 [Balaenoptera acutorostrata scammoni]	1	1993	VSV	1346	1348
XP_007164411.1 dedicator of cytokinesis protein 7 isoform X3 [Balaenoptera acutorostrata scammoni]	1	1993	LRW	1294	1296
XP_007164411.1 dedicator of cytokinesis protein 7 isoform X3 [Balaenoptera acutorostrata scammoni]	1	1993	LRP	205	207
XP_007164411.1 dedicator of cytokinesis protein 7 isoform X3 [Balaenoptera acutorostrata scammoni]	1	1993	LRP	394	396
XP_007164411.1 dedicator of cytokinesis protein 7 isoform X3 [Balaenoptera acutorostrata scammoni]	1	1993	VRF	678	680
XP_007164411.1 dedicator of cytokinesis protein 7 isoform X3 [Balaenoptera acutorostrata scammoni]	1	1993	IEP	170	172
XP_007164411.1 dedicator of cytokinesis protein 7 isoform X3 [Balaenoptera acutorostrata scammoni]	1	1993	GLP	44	46
XP_007164412.1 dedicator of cytokinesis protein 7 isoform X4 [Balaenoptera acutorostrata scammoni]	1	1991	VSV	1346	1348
XP_007164412.1 dedicator of cytokinesis protein 7 isoform X4 [Balaenoptera acutorostrata scammoni]	1	1991	LRW	1294	1296
XP_007164412.1 dedicator of cytokinesis protein 7 isoform X4 [Balaenoptera acutorostrata scammoni]	1	1991	LRP	205	207
XP_007164412.1 dedicator of cytokinesis protein 7 isoform X4 [Balaenoptera acutorostrata scammoni]	1	1991	LRP	394	396
XP_007164412.1 dedicator of cytokinesis protein 7 isoform X4 [Balaenoptera acutorostrata scammoni]	1	1991	VRF	678	680
XP_007164412.1 dedicator of cytokinesis protein 7 isoform X4 [Balaenoptera acutorostrata scammoni]	1	1991	IEP	170	172
XP_007164412.1 dedicator of cytokinesis protein 7 isoform X4 [Balaenoptera acutorostrata scammoni]	1	1991	GLP	44	46
XP_007164413.1 KN motif and ankyrin repeat domain-containing protein 4 [Balaenoptera acutorostrata scammoni]	1	1010	LGP	1007	1009
XP_007164413.1 KN motif and ankyrin repeat domain-containing protein 4 [Balaenoptera acutorostrata scammoni]	1	1010	GGY	684	686
XP_007164414.1 inaD-like protein isoform X1 [Balaenoptera acutorostrata scammoni]	1	1904	VSV	738	740
XP_007164414.1 inaD-like protein isoform X1 [Balaenoptera acutorostrata scammoni]	1	1904	LGP	535	537
XP_007164414.1 inaD-like protein isoform X1 [Balaenoptera acutorostrata scammoni]	1	1904	MAP	857	859
XP_007164414.1 inaD-like protein isoform X1 [Balaenoptera acutorostrata scammoni]	1	1904	GGY	1836	1838
XP_007164415.1 inaD-like protein isoform X2 [Balaenoptera acutorostrata scammoni]	1	1887	VSV	738	740
XP_007164415.1 inaD-like protein isoform X2 [Balaenoptera acutorostrata scammoni]	1	1887	LGP	535	537
XP_007164415.1 inaD-like protein isoform X2 [Balaenoptera acutorostrata scammoni]	1	1887	MAP	857	859
XP_007164415.1 inaD-like protein isoform X2 [Balaenoptera acutorostrata scammoni]	1	1887	GGY	1836	1838
XP_007164416.1 inaD-like protein isoform X3 [Balaenoptera acutorostrata scammoni]	1	1879	VSV	738	740
XP_007164416.1 inaD-like protein isoform X3 [Balaenoptera acutorostrata scammoni]	1	1879	LGP	535	537
XP_007164416.1 inaD-like protein isoform X3 [Balaenoptera acutorostrata scammoni]	1	1879	MAP	857	859
XP_007164416.1 inaD-like protein isoform X3 [Balaenoptera acutorostrata scammoni]	1	1879	GGY	1811	1813
XP_007164417.1 inaD-like protein isoform X4 [Balaenoptera acutorostrata scammoni]	1	1876	VSV	738	740
XP_007164417.1 inaD-like protein isoform X4 [Balaenoptera acutorostrata scammoni]	1	1876	LGP	535	537
XP_007164417.1 inaD-like protein isoform X4 [Balaenoptera acutorostrata scammoni]	1	1876	MAP	857	859
XP_007164417.1 inaD-like protein isoform X4 [Balaenoptera acutorostrata scammoni]	1	1876	GGY	1836	1838
XP_007164418.1 inaD-like protein isoform X5 [Balaenoptera acutorostrata scammoni]	1	1823	VSV	738	740
XP_007164418.1 inaD-like protein isoform X5 [Balaenoptera acutorostrata scammoni]	1	1823	LGP	535	537
XP_007164418.1 inaD-like protein isoform X5 [Balaenoptera acutorostrata scammoni]	1	1823	MAP	857	859
XP_007164419.1 inaD-like protein isoform X5 [Balaenoptera acutorostrata scammoni]	1	1823	VSV	738	740
XP_007164419.1 inaD-like protein isoform X5 [Balaenoptera acutorostrata scammoni]	1	1823	LGP	535	537
XP_007164419.1 inaD-like protein isoform X5 [Balaenoptera acutorostrata scammoni]	1	1823	MAP	857	859
XP_007164420.1 inaD-like protein isoform X6 [Balaenoptera acutorostrata scammoni]	1	1798	VSV	738	740
XP_007164420.1 inaD-like protein isoform X6 [Balaenoptera acutorostrata scammoni]	1	1798	LGP	535	537
XP_007164420.1 inaD-like protein isoform X6 [Balaenoptera acutorostrata scammoni]	1	1798	MAP	857	859
XP_007164421.1 inaD-like protein isoform X7 [Balaenoptera acutorostrata scammoni]	1	1733	VSV	738	740
XP_007164421.1 inaD-like protein isoform X7 [Balaenoptera acutorostrata scammoni]	1	1733	LGP	535	537
XP_007164421.1 inaD-like protein isoform X7 [Balaenoptera acutorostrata scammoni]	1	1733	GGY	1665	1667
XP_007164422.2 TM2 domain-containing protein 1 [Balaenoptera acutorostrata scammoni]	1	214	VSV	34	36
XP_007164422.2 TM2 domain-containing protein 1 [Balaenoptera acutorostrata scammoni]	1	214	LKP	114	116
XP_007164424.1 nuclear factor 1 A-type [Balaenoptera acutorostrata scammoni]	1	254	VSV	231	233
XP_007164424.1 nuclear factor 1 A-type [Balaenoptera acutorostrata scammoni]	1	254	IRY	132	134
XP_007164427.1 transcription factor AP-1 [Balaenoptera acutorostrata scammoni]	1	254	LKP	12	14
XP_007164428.1 histone H2A deubiquitinase MYSM1 isoform X1 [Balaenoptera acutorostrata scammoni]	1	834	LKP	374	376
XP_007164429.1 histone H2A deubiquitinase MYSM1 isoform X1 [Balaenoptera acutorostrata scammoni]	1	834	LKP	374	376
XP_007164430.1 histone H2A deubiquitinase MYSM1 isoform X2 [Balaenoptera acutorostrata scammoni]	1	833	LKP	374	376
XP_007164431.1 histone H2A deubiquitinase MYSM1 isoform X3 [Balaenoptera acutorostrata scammoni]	1	806	LKP	374	376
XP_007164432.1 metalloendopeptidase OMA1, mitochondrial isoform X1 [Balaenoptera acutorostrata scammoni]	1	525	LKP	154	156
XP_007164432.1 metalloendopeptidase OMA1, mitochondrial isoform X1 [Balaenoptera acutorostrata scammoni]	1	525	GLP	428	430
XP_007164433.1 metalloendopeptidase OMA1, mitochondrial isoform X1 [Balaenoptera acutorostrata scammoni]	1	525	LKP	154	156
XP_007164433.1 metalloendopeptidase OMA1, mitochondrial isoform X1 [Balaenoptera acutorostrata scammoni]	1	525	GLP	428	430
XP_007164434.1 metalloendopeptidase OMA1, mitochondrial isoform X1 [Balaenoptera acutorostrata scammoni]	1	525	LKP	154	156
XP_007164434.1 metalloendopeptidase OMA1, mitochondrial isoform X1 [Balaenoptera acutorostrata scammoni]	1	525	GLP	428	430
XP_007164435.1 metalloendopeptidase OMA1, mitochondrial isoform X2 [Balaenoptera acutorostrata scammoni]	1	479	LKP	154	156
XP_007164435.1 metalloendopeptidase OMA1, mitochondrial isoform X2 [Balaenoptera acutorostrata scammoni]	1	479	GLP	428	430
XP_007164436.1 metalloendopeptidase OMA1, mitochondrial isoform X3 [Balaenoptera acutorostrata scammoni]	1	422	LKP	154	156
XP_007164440.1 LOW QUALITY PROTEIN: complement component C8 alpha chain [Balaenoptera acutorostrata scammoni]	1	590	LGP	478	480
XP_007164442.1 5'-AMP-activated protein kinase catalytic subunit alpha-2 isoform X1 [Balaenoptera acutorostrata scammoni]	1	525	LKP	112	114
XP_007164442.1 5'-AMP-activated protein kinase catalytic subunit alpha-2 isoform X1 [Balaenoptera acutorostrata scammoni]	1	525	LKP	335	337
XP_007164443.1 5'-AMP-activated protein kinase catalytic subunit alpha-2 isoform X2 [Balaenoptera acutorostrata scammoni]	1	524	LKP	111	113
XP_007164443.1 5'-AMP-activated protein kinase catalytic subunit alpha-2 isoform X2 [Balaenoptera acutorostrata scammoni]	1	524	LKP	334	336
XP_007164444.1 phospholipid phosphatase 3 [Balaenoptera acutorostrata scammoni]	1	313	LRP	155	157
XP_007164444.1 phospholipid phosphatase 3 [Balaenoptera acutorostrata scammoni]	1	313	LRP	227	229
XP_007164444.1 phospholipid phosphatase 3 [Balaenoptera acutorostrata scammoni]	1	313	GLP	48	50
XP_007164445.1 ubiquitin carboxyl-terminal hydrolase 24 isoform X1 [Balaenoptera acutorostrata scammoni]	1	2449	VSV	1884	1886
XP_007164445.1 ubiquitin carboxyl-terminal hydrolase 24 isoform X1 [Balaenoptera acutorostrata scammoni]	1	2449	GLP	1540	1542
XP_007164446.1 ubiquitin carboxyl-terminal hydrolase 24 isoform X2 [Balaenoptera acutorostrata scammoni]	1	2470	VSV	1905	1907
XP_007164446.1 ubiquitin carboxyl-terminal hydrolase 24 isoform X2 [Balaenoptera acutorostrata scammoni]	1	2470	GLP	1561	1563
XP_007164447.1 ubiquitin carboxyl-terminal hydrolase 24 isoform X2 [Balaenoptera acutorostrata scammoni]	1	2470	VSV	1905	1907
XP_007164447.1 ubiquitin carboxyl-terminal hydrolase 24 isoform X2 [Balaenoptera acutorostrata scammoni]	1	2470	GLP	1561	1563
XP_007164448.1 ubiquitin carboxyl-terminal hydrolase 24 isoform X3 [Balaenoptera acutorostrata scammoni]	1	2026	VSV	1461	1463
XP_007164448.1 ubiquitin carboxyl-terminal hydrolase 24 isoform X3 [Balaenoptera acutorostrata scammoni]	1	2026	GLP	1117	1119
XP_007164449.2 proprotein convertase subtilisin/kexin type 9 [Balaenoptera acutorostrata scammoni]	1	724	LRP	583	585
XP_007164449.2 proprotein convertase subtilisin/kexin type 9 [Balaenoptera acutorostrata scammoni]	1	724	GGY	295	297
XP_007164451.1 barttin [Balaenoptera acutorostrata scammoni]	1	319	GLP	296	298
XP_007164455.1 probable proline--tRNA ligase, mitochondrial isoform X1 [Balaenoptera acutorostrata scammoni]	1	530	IRW	415	417
XP_007164455.1 probable proline--tRNA ligase, mitochondrial isoform X1 [Balaenoptera acutorostrata scammoni]	1	530	LGP	208	210
XP_007164456.1 probable proline--tRNA ligase, mitochondrial isoform X2 [Balaenoptera acutorostrata scammoni]	1	476	IRW	361	363
XP_007164456.1 probable proline--tRNA ligase, mitochondrial isoform X2 [Balaenoptera acutorostrata scammoni]	1	476	LGP	154	156
XP_007164457.1 tetratricopeptide repeat protein 4 isoform X1 [Balaenoptera acutorostrata scammoni]	1	410	LKP	146	148
XP_007164458.1 tetratricopeptide repeat protein 4 isoform X2 [Balaenoptera acutorostrata scammoni]	1	389	LKP	146	148
XP_007164459.1 maestro heat-like repeat-containing protein family member 7 [Balaenoptera acutorostrata scammoni]	1	1324	VSV	586	588
XP_007164459.1 maestro heat-like repeat-containing protein family member 7 [Balaenoptera acutorostrata scammoni]	1	1324	LRW	1114	1116
XP_007164459.1 maestro heat-like repeat-containing protein family member 7 [Balaenoptera acutorostrata scammoni]	1	1324	LGP	566	568
XP_007164459.1 maestro heat-like repeat-containing protein family member 7 [Balaenoptera acutorostrata scammoni]	1	1324	LGP	665	667
XP_007164459.1 maestro heat-like repeat-containing protein family member 7 [Balaenoptera acutorostrata scammoni]	1	1324	LGP	688	690
XP_007164463.1 protein FAM151A [Balaenoptera acutorostrata scammoni]	1	589	VSV	283	285
XP_007164463.1 protein FAM151A [Balaenoptera acutorostrata scammoni]	1	589	LRP	424	426
XP_007164463.1 protein FAM151A [Balaenoptera acutorostrata scammoni]	1	589	GLP	240	242
XP_007164464.1 protein FAM151A [Balaenoptera acutorostrata scammoni]	1	589	VSV	283	285
XP_007164464.1 protein FAM151A [Balaenoptera acutorostrata scammoni]	1	589	LRP	424	426
XP_007164464.1 protein FAM151A [Balaenoptera acutorostrata scammoni]	1	589	GLP	240	242
XP_007164465.1 protein FAM151A [Balaenoptera acutorostrata scammoni]	1	589	VSV	283	285
XP_007164465.1 protein FAM151A [Balaenoptera acutorostrata scammoni]	1	589	LRP	424	426
XP_007164465.1 protein FAM151A [Balaenoptera acutorostrata scammoni]	1	589	GLP	240	242
XP_007164467.1 39S ribosomal protein L37, mitochondrial isoform X1 [Balaenoptera acutorostrata scammoni]	1	424	LRP	299	301
XP_007164467.1 39S ribosomal protein L37, mitochondrial isoform X1 [Balaenoptera acutorostrata scammoni]	1	424	GLP	131	133
XP_007164468.1 39S ribosomal protein L37, mitochondrial isoform X2 [Balaenoptera acutorostrata scammoni]	1	402	LRP	299	301
XP_007164468.1 39S ribosomal protein L37, mitochondrial isoform X2 [Balaenoptera acutorostrata scammoni]	1	402	GLP	131	133
XP_007164469.1 NADH-cytochrome b5 reductase-like isoform X1 [Balaenoptera acutorostrata scammoni]	1	314	LRP	16	18
XP_007164469.1 NADH-cytochrome b5 reductase-like isoform X1 [Balaenoptera acutorostrata scammoni]	1	314	LRP	105	107
XP_007164469.1 NADH-cytochrome b5 reductase-like isoform X1 [Balaenoptera acutorostrata scammoni]	1	314	VRF	93	95
XP_007164470.1 NADH-cytochrome b5 reductase-like isoform X3 [Balaenoptera acutorostrata scammoni]	1	271	LRP	16	18
XP_007164470.1 NADH-cytochrome b5 reductase-like isoform X3 [Balaenoptera acutorostrata scammoni]	1	271	LRP	105	107
XP_007164470.1 NADH-cytochrome b5 reductase-like isoform X3 [Balaenoptera acutorostrata scammoni]	1	271	VRF	93	95
XP_007164471.1 NADH-cytochrome b5 reductase-like isoform X4 [Balaenoptera acutorostrata scammoni]	1	252	LRP	16	18
XP_007164471.1 NADH-cytochrome b5 reductase-like isoform X4 [Balaenoptera acutorostrata scammoni]	1	252	LRP	105	107
XP_007164471.1 NADH-cytochrome b5 reductase-like isoform X4 [Balaenoptera acutorostrata scammoni]	1	252	VRF	93	95
XP_007164478.1 low-density lipoprotein receptor class A domain-containing protein 1 [Balaenoptera acutorostrata scammoni]	1	206	LGP	60	62
XP_007164489.2 type I iodothyronine deiodinase [Balaenoptera acutorostrata scammoni]	1	250	GLP	2	4
XP_007164492.1 nucleoporin NDC1 [Balaenoptera acutorostrata scammoni]	1	707	LRW	12	14
XP_007164492.1 nucleoporin NDC1 [Balaenoptera acutorostrata scammoni]	1	707	IQW	86	88
XP_007164492.1 nucleoporin NDC1 [Balaenoptera acutorostrata scammoni]	1	707	GLP	6	8
XP_007164493.1 zinc finger protein GLIS1 [Balaenoptera acutorostrata scammoni]	1	819	LGP	247	249
XP_007164493.1 zinc finger protein GLIS1 [Balaenoptera acutorostrata scammoni]	1	819	LGP	652	654
XP_007164493.1 zinc finger protein GLIS1 [Balaenoptera acutorostrata scammoni]	1	819	LRP	751	753
XP_007164493.1 zinc finger protein GLIS1 [Balaenoptera acutorostrata scammoni]	1	819	GLP	135	137
XP_007164493.1 zinc finger protein GLIS1 [Balaenoptera acutorostrata scammoni]	1	819	GLP	181	183
XP_007164493.1 zinc finger protein GLIS1 [Balaenoptera acutorostrata scammoni]	1	819	GLP	267	269
XP_007164493.1 zinc finger protein GLIS1 [Balaenoptera acutorostrata scammoni]	1	819	GLP	361	363
XP_007164494.1 protein mago nashi homolog isoform X1 [Balaenoptera acutorostrata scammoni]	1	151	LKP	95	97
XP_007164496.1 CXXC motif containing zinc binding protein [Balaenoptera acutorostrata scammoni]	1	161	LRP	18	20
XP_007164497.1 carnitine O-palmitoyltransferase 2, mitochondrial isoform X1 [Balaenoptera acutorostrata scammoni]	1	659	VRF	160	162
XP_007164498.1 carnitine O-palmitoyltransferase 2, mitochondrial isoform X2 [Balaenoptera acutorostrata scammoni]	1	541	VRF	42	44
XP_007164499.1 podocan isoform X1 [Balaenoptera acutorostrata scammoni]	1	615	LGP	19	21
XP_007164499.1 podocan isoform X1 [Balaenoptera acutorostrata scammoni]	1	615	GLP	136	138
XP_007164499.1 podocan isoform X1 [Balaenoptera acutorostrata scammoni]	1	615	GLP	207	209
XP_007164499.1 podocan isoform X1 [Balaenoptera acutorostrata scammoni]	1	615	GLP	306	308
XP_007164499.1 podocan isoform X1 [Balaenoptera acutorostrata scammoni]	1	615	GLP	377	379
XP_007164499.1 podocan isoform X1 [Balaenoptera acutorostrata scammoni]	1	615	GLP	448	450
XP_007164500.1 podocan isoform X1 [Balaenoptera acutorostrata scammoni]	1	615	LGP	19	21
XP_007164500.1 podocan isoform X1 [Balaenoptera acutorostrata scammoni]	1	615	GLP	136	138
XP_007164500.1 podocan isoform X1 [Balaenoptera acutorostrata scammoni]	1	615	GLP	207	209
XP_007164500.1 podocan isoform X1 [Balaenoptera acutorostrata scammoni]	1	615	GLP	306	308
XP_007164500.1 podocan isoform X1 [Balaenoptera acutorostrata scammoni]	1	615	GLP	377	379
XP_007164500.1 podocan isoform X1 [Balaenoptera acutorostrata scammoni]	1	615	GLP	448	450
XP_007164501.2 excitatory amino acid transporter 5 isoform X1 [Balaenoptera acutorostrata scammoni]	1	561	LGP	523	525
XP_007164501.2 excitatory amino acid transporter 5 isoform X1 [Balaenoptera acutorostrata scammoni]	1	561	LIY	183	185
XP_007164501.2 excitatory amino acid transporter 5 isoform X1 [Balaenoptera acutorostrata scammoni]	1	561	GLP	438	440
XP_007164502.1 non-specific lipid-transfer protein isoform X1 [Balaenoptera acutorostrata scammoni]	1	548	LRP	294	296
XP_007164503.1 non-specific lipid-transfer protein isoform X2 [Balaenoptera acutorostrata scammoni]	1	543	LRP	289	291
XP_007164510.1 glutathione peroxidase 7 [Balaenoptera acutorostrata scammoni]	1	152	VSV	127	129
XP_007164510.1 glutathione peroxidase 7 [Balaenoptera acutorostrata scammoni]	1	152	LGP	38	40
XP_007164511.1 terminal uridylyltransferase 4 isoform X1 [Balaenoptera acutorostrata scammoni]	1	1676	LGP	1480	1482
XP_007164511.1 terminal uridylyltransferase 4 isoform X1 [Balaenoptera acutorostrata scammoni]	1	1676	LKP	960	962
XP_007164511.1 terminal uridylyltransferase 4 isoform X1 [Balaenoptera acutorostrata scammoni]	1	1676	GLP	1648	1650
XP_007164512.1 terminal uridylyltransferase 4 isoform X3 [Balaenoptera acutorostrata scammoni]	1	1671	LGP	1475	1477
XP_007164512.1 terminal uridylyltransferase 4 isoform X3 [Balaenoptera acutorostrata scammoni]	1	1671	LKP	960	962
XP_007164512.1 terminal uridylyltransferase 4 isoform X3 [Balaenoptera acutorostrata scammoni]	1	1671	GLP	1643	1645
XP_007164513.1 terminal uridylyltransferase 4 isoform X4 [Balaenoptera acutorostrata scammoni]	1	1669	LGP	1480	1482
XP_007164513.1 terminal uridylyltransferase 4 isoform X4 [Balaenoptera acutorostrata scammoni]	1	1669	LKP	960	962
XP_007164514.1 terminal uridylyltransferase 4 isoform X5 [Balaenoptera acutorostrata scammoni]	1	1668	LGP	1479	1481
XP_007164514.1 terminal uridylyltransferase 4 isoform X5 [Balaenoptera acutorostrata scammoni]	1	1668	LKP	960	962
XP_007164515.1 terminal uridylyltransferase 4 isoform X6 [Balaenoptera acutorostrata scammoni]	1	1664	LGP	1475	1477
XP_007164515.1 terminal uridylyltransferase 4 isoform X6 [Balaenoptera acutorostrata scammoni]	1	1664	LKP	960	962
XP_007164517.2 origin recognition complex subunit 1 isoform X2 [Balaenoptera acutorostrata scammoni]	1	851	LKP	353	355
XP_007164517.2 origin recognition complex subunit 1 isoform X2 [Balaenoptera acutorostrata scammoni]	1	851	GLP	809	811
XP_007164518.1 zinc finger FYVE domain-containing protein 9 isoform X1 [Balaenoptera acutorostrata scammoni]	1	1424	IRW	1307	1309
XP_007164518.1 zinc finger FYVE domain-containing protein 9 isoform X1 [Balaenoptera acutorostrata scammoni]	1	1424	VRF	1090	1092
XP_007164518.1 zinc finger FYVE domain-containing protein 9 isoform X1 [Balaenoptera acutorostrata scammoni]	1	1424	IQW	1264	1266
XP_007164518.1 zinc finger FYVE domain-containing protein 9 isoform X1 [Balaenoptera acutorostrata scammoni]	1	1424	LKP	1207	1209
XP_007164518.1 zinc finger FYVE domain-containing protein 9 isoform X1 [Balaenoptera acutorostrata scammoni]	1	1424	GLP	334	336
XP_007164518.1 zinc finger FYVE domain-containing protein 9 isoform X1 [Balaenoptera acutorostrata scammoni]	1	1424	GLP	901	903
XP_007164519.1 zinc finger FYVE domain-containing protein 9 isoform X2 [Balaenoptera acutorostrata scammoni]	1	1365	IRW	1248	1250
XP_007164519.1 zinc finger FYVE domain-containing protein 9 isoform X2 [Balaenoptera acutorostrata scammoni]	1	1365	VRF	1031	1033
XP_007164519.1 zinc finger FYVE domain-containing protein 9 isoform X2 [Balaenoptera acutorostrata scammoni]	1	1365	IQW	1205	1207
XP_007164519.1 zinc finger FYVE domain-containing protein 9 isoform X2 [Balaenoptera acutorostrata scammoni]	1	1365	LKP	1148	1150
XP_007164519.1 zinc finger FYVE domain-containing protein 9 isoform X2 [Balaenoptera acutorostrata scammoni]	1	1365	GLP	334	336
XP_007164519.1 zinc finger FYVE domain-containing protein 9 isoform X2 [Balaenoptera acutorostrata scammoni]	1	1365	GLP	842	844
XP_007164520.1 zinc finger FYVE domain-containing protein 9 isoform X3 [Balaenoptera acutorostrata scammoni]	1	1275	IRW	1158	1160
XP_007164520.1 zinc finger FYVE domain-containing protein 9 isoform X3 [Balaenoptera acutorostrata scammoni]	1	1275	VRF	941	943
XP_007164520.1 zinc finger FYVE domain-containing protein 9 isoform X3 [Balaenoptera acutorostrata scammoni]	1	1275	IQW	1115	1117
XP_007164520.1 zinc finger FYVE domain-containing protein 9 isoform X3 [Balaenoptera acutorostrata scammoni]	1	1275	LKP	1058	1060
XP_007164520.1 zinc finger FYVE domain-containing protein 9 isoform X3 [Balaenoptera acutorostrata scammoni]	1	1275	GLP	334	336
XP_007164520.1 zinc finger FYVE domain-containing protein 9 isoform X3 [Balaenoptera acutorostrata scammoni]	1	1275	GLP	752	754
XP_007164521.1 zinc finger FYVE domain-containing protein 9 isoform X4 [Balaenoptera acutorostrata scammoni]	1	707	IRW	590	592
XP_007164521.1 zinc finger FYVE domain-containing protein 9 isoform X4 [Balaenoptera acutorostrata scammoni]	1	707	VRF	373	375
XP_007164521.1 zinc finger FYVE domain-containing protein 9 isoform X4 [Balaenoptera acutorostrata scammoni]	1	707	IQW	547	549
XP_007164521.1 zinc finger FYVE domain-containing protein 9 isoform X4 [Balaenoptera acutorostrata scammoni]	1	707	LKP	490	492
XP_007164521.1 zinc finger FYVE domain-containing protein 9 isoform X4 [Balaenoptera acutorostrata scammoni]	1	707	GLP	184	186
XP_007164522.1 coiled-coil and C2 domain-containing protein 1B [Balaenoptera acutorostrata scammoni]	1	855	VRF	722	724
XP_007164522.1 coiled-coil and C2 domain-containing protein 1B [Balaenoptera acutorostrata scammoni]	1	855	LKP	340	342
XP_007164523.1 coiled-coil and C2 domain-containing protein 1B [Balaenoptera acutorostrata scammoni]	1	855	VRF	722	724
XP_007164523.1 coiled-coil and C2 domain-containing protein 1B [Balaenoptera acutorostrata scammoni]	1	855	LKP	340	342
XP_007164524.1 coiled-coil and C2 domain-containing protein 1B [Balaenoptera acutorostrata scammoni]	1	855	VRF	722	724
XP_007164524.1 coiled-coil and C2 domain-containing protein 1B [Balaenoptera acutorostrata scammoni]	1	855	LKP	340	342
XP_007164526.1 protein KTI12 homolog [Balaenoptera acutorostrata scammoni]	1	355	VSV	130	132
XP_007164526.1 protein KTI12 homolog [Balaenoptera acutorostrata scammoni]	1	355	GLP	8	10
XP_007164527.1 thioredoxin domain-containing protein 12 [Balaenoptera acutorostrata scammoni]	1	173	LRP	3	5
XP_007164527.1 thioredoxin domain-containing protein 12 [Balaenoptera acutorostrata scammoni]	1	173	GGY	109	111
XP_007164527.1 thioredoxin domain-containing protein 12 [Balaenoptera acutorostrata scammoni]	1	173	LKP	72	74
XP_007164527.1 thioredoxin domain-containing protein 12 [Balaenoptera acutorostrata scammoni]	1	173	GLP	54	56
XP_007164529.1 nardilysin isoform X1 [Balaenoptera acutorostrata scammoni]	1	1234	LGP	616	618
XP_007164529.1 nardilysin isoform X1 [Balaenoptera acutorostrata scammoni]	1	1234	GLP	488	490
XP_007164530.1 nardilysin isoform X2 [Balaenoptera acutorostrata scammoni]	1	1218	LGP	616	618
XP_007164530.1 nardilysin isoform X2 [Balaenoptera acutorostrata scammoni]	1	1218	GLP	488	490
XP_007164531.1 nardilysin isoform X3 [Balaenoptera acutorostrata scammoni]	1	1166	LGP	548	550
XP_007164531.1 nardilysin isoform X3 [Balaenoptera acutorostrata scammoni]	1	1166	GLP	420	422
XP_007164532.1 oxysterol-binding protein-related protein 9 isoform X1 [Balaenoptera acutorostrata scammoni]	1	761	IQW	731	733
XP_007164533.1 oxysterol-binding protein-related protein 9 isoform X2 [Balaenoptera acutorostrata scammoni]	1	748	IQW	718	720
XP_007164534.2 oxysterol-binding protein-related protein 9 isoform X3 [Balaenoptera acutorostrata scammoni]	1	725	IQW	695	697
XP_007164535.1 oxysterol-binding protein-related protein 9 isoform X4 [Balaenoptera acutorostrata scammoni]	1	738	IQW	708	710
XP_007164536.1 oxysterol-binding protein-related protein 9 isoform X5 [Balaenoptera acutorostrata scammoni]	1	664	IQW	634	636
XP_007164537.1 oxysterol-binding protein-related protein 9 isoform X6 [Balaenoptera acutorostrata scammoni]	1	641	IQW	611	613
XP_007164538.1 oxysterol-binding protein-related protein 9 isoform X7 [Balaenoptera acutorostrata scammoni]	1	573	IQW	543	545
XP_007164539.1 epidermal growth factor receptor substrate 15 isoform X1 [Balaenoptera acutorostrata scammoni]	1	763	LGP	334	336
XP_007164539.1 epidermal growth factor receptor substrate 15 isoform X1 [Balaenoptera acutorostrata scammoni]	1	763	GLP	115	117
XP_007164540.1 epidermal growth factor receptor substrate 15 isoform X2 [Balaenoptera acutorostrata scammoni]	1	590	LGP	161	163
XP_007164541.1 tetratricopeptide repeat protein 39A isoform X1 [Balaenoptera acutorostrata scammoni]	1	551	LRP	241	243
XP_007164541.1 tetratricopeptide repeat protein 39A isoform X1 [Balaenoptera acutorostrata scammoni]	1	551	LKP	19	21
XP_007164546.1 ELAV-like protein 4 isoform X1 [Balaenoptera acutorostrata scammoni]	1	386	GLP	143	145
XP_007164547.1 ELAV-like protein 4 isoform X2 [Balaenoptera acutorostrata scammoni]	1	381	GLP	138	140
XP_007164548.1 ELAV-like protein 4 isoform X3 [Balaenoptera acutorostrata scammoni]	1	372	GLP	143	145
XP_007164549.1 ELAV-like protein 4 isoform X4 [Balaenoptera acutorostrata scammoni]	1	367	GLP	138	140
XP_007164550.1 ELAV-like protein 4 isoform X5 [Balaenoptera acutorostrata scammoni]	1	359	GLP	143	145
XP_007164553.1 spermatogenesis-associated protein 6 [Balaenoptera acutorostrata scammoni]	1	473	LGP	242	244
XP_007164556.1 sodium/glucose cotransporter 4 isoform X1 [Balaenoptera acutorostrata scammoni]	1	682	LGP	27	29
XP_007164556.1 sodium/glucose cotransporter 4 isoform X1 [Balaenoptera acutorostrata scammoni]	1	682	GGY	65	67
XP_007164556.1 sodium/glucose cotransporter 4 isoform X1 [Balaenoptera acutorostrata scammoni]	1	682	GGY	321	323
XP_007164557.1 sodium/glucose cotransporter 4 isoform X2 [Balaenoptera acutorostrata scammoni]	1	655	LGP	27	29
XP_007164557.1 sodium/glucose cotransporter 4 isoform X2 [Balaenoptera acutorostrata scammoni]	1	655	GGY	65	67
XP_007164557.1 sodium/glucose cotransporter 4 isoform X2 [Balaenoptera acutorostrata scammoni]	1	655	GGY	294	296
XP_007164558.1 sodium/glucose cotransporter 4 isoform X3 [Balaenoptera acutorostrata scammoni]	1	609	GGY	248	250
XP_007164559.1 SCL-interrupting locus protein [Balaenoptera acutorostrata scammoni]	1	1289	LRP	665	667
XP_007164559.1 SCL-interrupting locus protein [Balaenoptera acutorostrata scammoni]	1	1289	LKP	1257	1259
XP_007164559.1 SCL-interrupting locus protein [Balaenoptera acutorostrata scammoni]	1	1289	GLP	488	490
XP_007164562.1 taurochenodeoxycholic 6 alpha-hydroxylase-like isoform X1 [Balaenoptera acutorostrata scammoni]	1	511	VSV	3	5
XP_007164562.1 taurochenodeoxycholic 6 alpha-hydroxylase-like isoform X1 [Balaenoptera acutorostrata scammoni]	1	511	LIY	98	100
XP_007164562.1 taurochenodeoxycholic 6 alpha-hydroxylase-like isoform X1 [Balaenoptera acutorostrata scammoni]	1	511	LRP	72	74
XP_007164562.1 taurochenodeoxycholic 6 alpha-hydroxylase-like isoform X1 [Balaenoptera acutorostrata scammoni]	1	511	LKP	155	157
XP_007164563.1 taurochenodeoxycholic 6 alpha-hydroxylase-like isoform X1 [Balaenoptera acutorostrata scammoni]	1	511	VSV	3	5
XP_007164563.1 taurochenodeoxycholic 6 alpha-hydroxylase-like isoform X1 [Balaenoptera acutorostrata scammoni]	1	511	LIY	98	100
XP_007164563.1 taurochenodeoxycholic 6 alpha-hydroxylase-like isoform X1 [Balaenoptera acutorostrata scammoni]	1	511	LRP	72	74
XP_007164563.1 taurochenodeoxycholic 6 alpha-hydroxylase-like isoform X1 [Balaenoptera acutorostrata scammoni]	1	511	LKP	155	157
XP_007164564.1 cytochrome P450 4A11-like isoform X2 [Balaenoptera acutorostrata scammoni]	1	367	LKP	11	13
XP_007164565.1 EF-hand calcium-binding domain-containing protein 14 isoform X2 [Balaenoptera acutorostrata scammoni]	1	431	LRP	360	362
XP_007164566.1 EF-hand calcium-binding domain-containing protein 14 isoform X1 [Balaenoptera acutorostrata scammoni]	1	495	LRP	424	426
XP_007164567.1 MOB kinase activator 3C [Balaenoptera acutorostrata scammoni]	1	217	LIY	73	75
XP_007164568.1 MOB kinase activator 3C [Balaenoptera acutorostrata scammoni]	1	217	LIY	73	75
XP_007164572.1 MAP kinase-interacting serine/threonine-protein kinase 1 isoform X2 [Balaenoptera acutorostrata scammoni]	1	422	MAP	216	218
XP_007164572.1 MAP kinase-interacting serine/threonine-protein kinase 1 isoform X2 [Balaenoptera acutorostrata scammoni]	1	422	LKP	165	167
XP_007164572.1 MAP kinase-interacting serine/threonine-protein kinase 1 isoform X2 [Balaenoptera acutorostrata scammoni]	1	422	GLP	335	337
XP_007164573.1 MAP kinase-interacting serine/threonine-protein kinase 1 isoform X3 [Balaenoptera acutorostrata scammoni]	1	416	MAP	210	212
XP_007164573.1 MAP kinase-interacting serine/threonine-protein kinase 1 isoform X3 [Balaenoptera acutorostrata scammoni]	1	416	LKP	159	161
XP_007164573.1 MAP kinase-interacting serine/threonine-protein kinase 1 isoform X3 [Balaenoptera acutorostrata scammoni]	1	416	GLP	329	331
XP_007164574.1 MAP kinase-interacting serine/threonine-protein kinase 1 isoform X4 [Balaenoptera acutorostrata scammoni]	1	364	MAP	216	218
XP_007164574.1 MAP kinase-interacting serine/threonine-protein kinase 1 isoform X4 [Balaenoptera acutorostrata scammoni]	1	364	LKP	165	167
XP_007164574.1 MAP kinase-interacting serine/threonine-protein kinase 1 isoform X4 [Balaenoptera acutorostrata scammoni]	1	364	GLP	335	337
XP_007164575.1 MAP kinase-interacting serine/threonine-protein kinase 1 isoform X5 [Balaenoptera acutorostrata scammoni]	1	347	MAP	216	218
XP_007164575.1 MAP kinase-interacting serine/threonine-protein kinase 1 isoform X5 [Balaenoptera acutorostrata scammoni]	1	347	LKP	165	167
XP_007164576.1 kinocilin [Balaenoptera acutorostrata scammoni]	1	102	VSV	31	33
XP_007164576.1 kinocilin [Balaenoptera acutorostrata scammoni]	1	102	LKP	91	93
XP_007164577.1 diencephalon/mesencephalon homeobox protein 1 isoform X1 [Balaenoptera acutorostrata scammoni]	1	384	LGP	250	252
XP_007164577.1 diencephalon/mesencephalon homeobox protein 1 isoform X1 [Balaenoptera acutorostrata scammoni]	1	384	MAP	310	312
XP_007164578.1 diencephalon/mesencephalon homeobox protein 1 isoform X2 [Balaenoptera acutorostrata scammoni]	1	379	LGP	245	247
XP_007164578.1 diencephalon/mesencephalon homeobox protein 1 isoform X2 [Balaenoptera acutorostrata scammoni]	1	379	MAP	305	307
XP_007164579.1 fatty-acid amide hydrolase 1 [Balaenoptera acutorostrata scammoni]	1	597	LRW	29	31
XP_007164579.1 fatty-acid amide hydrolase 1 [Balaenoptera acutorostrata scammoni]	1	597	LRW	46	48
XP_007164579.1 fatty-acid amide hydrolase 1 [Balaenoptera acutorostrata scammoni]	1	597	LGP	492	494
XP_007164579.1 fatty-acid amide hydrolase 1 [Balaenoptera acutorostrata scammoni]	1	597	LRP	439	441
XP_007164579.1 fatty-acid amide hydrolase 1 [Balaenoptera acutorostrata scammoni]	1	597	LKP	271	273
XP_007164579.1 fatty-acid amide hydrolase 1 [Balaenoptera acutorostrata scammoni]	1	597	GLP	561	563
XP_007164581.1 DNA repair and recombination protein RAD54-like [Balaenoptera acutorostrata scammoni]	1	748	LIY	462	464
XP_007164581.1 DNA repair and recombination protein RAD54-like [Balaenoptera acutorostrata scammoni]	1	748	LRP	153	155
XP_007164582.1 leucine-rich repeat-containing protein 41 isoform X1 [Balaenoptera acutorostrata scammoni]	1	816	GLP	452	454
XP_007164585.1 leucine-rich repeat-containing protein 41 isoform X2 [Balaenoptera acutorostrata scammoni]	1	729	GLP	452	454
XP_007164590.1 tetraspanin-1 [Balaenoptera acutorostrata scammoni]	1	242	VSV	32	34
XP_007164592.1 microtubule-associated serine/threonine-protein kinase 2 isoform X1 [Balaenoptera acutorostrata scammoni]	1	1752	LGP	1605	1607
XP_007164592.1 microtubule-associated serine/threonine-protein kinase 2 isoform X1 [Balaenoptera acutorostrata scammoni]	1	1752	LRP	226	228
XP_007164592.1 microtubule-associated serine/threonine-protein kinase 2 isoform X1 [Balaenoptera acutorostrata scammoni]	1	1752	LKP	569	571
XP_007164593.1 microtubule-associated serine/threonine-protein kinase 2 isoform X2 [Balaenoptera acutorostrata scammoni]	1	1747	LGP	1600	1602
XP_007164593.1 microtubule-associated serine/threonine-protein kinase 2 isoform X2 [Balaenoptera acutorostrata scammoni]	1	1747	LRP	219	221
XP_007164593.1 microtubule-associated serine/threonine-protein kinase 2 isoform X2 [Balaenoptera acutorostrata scammoni]	1	1747	LKP	562	564
XP_007164594.1 microtubule-associated serine/threonine-protein kinase 2 isoform X3 [Balaenoptera acutorostrata scammoni]	1	1744	LGP	1597	1599
XP_007164594.1 microtubule-associated serine/threonine-protein kinase 2 isoform X3 [Balaenoptera acutorostrata scammoni]	1	1744	LRP	226	228
XP_007164594.1 microtubule-associated serine/threonine-protein kinase 2 isoform X3 [Balaenoptera acutorostrata scammoni]	1	1744	LKP	569	571
XP_007164595.1 microtubule-associated serine/threonine-protein kinase 2 isoform X4 [Balaenoptera acutorostrata scammoni]	1	1742	LGP	1595	1597
XP_007164595.1 microtubule-associated serine/threonine-protein kinase 2 isoform X4 [Balaenoptera acutorostrata scammoni]	1	1742	LRP	214	216
XP_007164595.1 microtubule-associated serine/threonine-protein kinase 2 isoform X4 [Balaenoptera acutorostrata scammoni]	1	1742	LKP	557	559
XP_007164596.1 microtubule-associated serine/threonine-protein kinase 2 isoform X5 [Balaenoptera acutorostrata scammoni]	1	1730	LGP	1583	1585
XP_007164596.1 microtubule-associated serine/threonine-protein kinase 2 isoform X5 [Balaenoptera acutorostrata scammoni]	1	1730	LRP	226	228
XP_007164596.1 microtubule-associated serine/threonine-protein kinase 2 isoform X5 [Balaenoptera acutorostrata scammoni]	1	1730	LKP	569	571
XP_007164597.1 microtubule-associated serine/threonine-protein kinase 2 isoform X6 [Balaenoptera acutorostrata scammoni]	1	1723	LGP	1576	1578
XP_007164597.1 microtubule-associated serine/threonine-protein kinase 2 isoform X6 [Balaenoptera acutorostrata scammoni]	1	1723	LRP	219	221
XP_007164597.1 microtubule-associated serine/threonine-protein kinase 2 isoform X6 [Balaenoptera acutorostrata scammoni]	1	1723	LKP	562	564
XP_007164598.1 microtubule-associated serine/threonine-protein kinase 2 isoform X7 [Balaenoptera acutorostrata scammoni]	1	1689	LGP	1542	1544
XP_007164598.1 microtubule-associated serine/threonine-protein kinase 2 isoform X7 [Balaenoptera acutorostrata scammoni]	1	1689	LRP	161	163
XP_007164598.1 microtubule-associated serine/threonine-protein kinase 2 isoform X7 [Balaenoptera acutorostrata scammoni]	1	1689	LKP	504	506
XP_007164599.1 microtubule-associated serine/threonine-protein kinase 2 isoform X8 [Balaenoptera acutorostrata scammoni]	1	1677	LGP	1530	1532
XP_007164599.1 microtubule-associated serine/threonine-protein kinase 2 isoform X8 [Balaenoptera acutorostrata scammoni]	1	1677	LRP	149	151
XP_007164599.1 microtubule-associated serine/threonine-protein kinase 2 isoform X8 [Balaenoptera acutorostrata scammoni]	1	1677	LKP	492	494
XP_007164600.1 microtubule-associated serine/threonine-protein kinase 2 isoform X9 [Balaenoptera acutorostrata scammoni]	1	1754	LGP	1607	1609
XP_007164600.1 microtubule-associated serine/threonine-protein kinase 2 isoform X9 [Balaenoptera acutorostrata scammoni]	1	1754	LRP	226	228
XP_007164600.1 microtubule-associated serine/threonine-protein kinase 2 isoform X9 [Balaenoptera acutorostrata scammoni]	1	1754	LKP	569	571
XP_007164601.1 actin-binding protein IPP [Balaenoptera acutorostrata scammoni]	1	585	LIY	438	440
XP_007164601.1 actin-binding protein IPP [Balaenoptera acutorostrata scammoni]	1	585	GGY	294	296
XP_007164602.1 actin-binding protein IPP [Balaenoptera acutorostrata scammoni]	1	585	LIY	438	440
XP_007164602.1 actin-binding protein IPP [Balaenoptera acutorostrata scammoni]	1	585	GGY	294	296
XP_007164608.1 nuclear autoantigenic sperm protein isoform X1 [Balaenoptera acutorostrata scammoni]	1	780	VSV	542	544
XP_007164609.1 nuclear autoantigenic sperm protein isoform X3 [Balaenoptera acutorostrata scammoni]	1	451	VSV	213	215
XP_007164610.2 coiled-coil domain-containing protein 17 isoform X1 [Balaenoptera acutorostrata scammoni]	1	582	LGP	353	355
XP_007164610.2 coiled-coil domain-containing protein 17 isoform X1 [Balaenoptera acutorostrata scammoni]	1	582	GLP	66	68
XP_007164612.1 peroxiredoxin-1 isoform X1 [Balaenoptera acutorostrata scammoni]	1	200	LGP	97	99
XP_007164613.1 alcohol dehydrogenase [NADP(+)] [Balaenoptera acutorostrata scammoni]	1	392	LRW	316	318
XP_007164613.1 alcohol dehydrogenase [NADP(+)] [Balaenoptera acutorostrata scammoni]	1	392	IRY	199	201
XP_007164613.1 alcohol dehydrogenase [NADP(+)] [Balaenoptera acutorostrata scammoni]	1	392	LRP	37	39
XP_007164617.1 methylmalonic aciduria and homocystinuria type C protein isoform X1 [Balaenoptera acutorostrata scammoni]	1	281	LKP	63	65
XP_007164618.1 methylmalonic aciduria and homocystinuria type C protein isoform X2 [Balaenoptera acutorostrata scammoni]	1	244	LKP	63	65
XP_007164620.1 target of EGR1 protein 1 [Balaenoptera acutorostrata scammoni]	1	511	LGP	311	313
XP_007164620.1 target of EGR1 protein 1 [Balaenoptera acutorostrata scammoni]	1	511	LKP	375	377
XP_007164620.1 target of EGR1 protein 1 [Balaenoptera acutorostrata scammoni]	1	511	IEP	133	135
XP_007164620.1 target of EGR1 protein 1 [Balaenoptera acutorostrata scammoni]	1	511	GLP	351	353
XP_007164621.1 dual specificity testis-specific protein kinase 2 isoform X1 [Balaenoptera acutorostrata scammoni]	1	573	MAP	223	225
XP_007164621.1 dual specificity testis-specific protein kinase 2 isoform X1 [Balaenoptera acutorostrata scammoni]	1	573	LRP	298	300
XP_007164623.1 uroporphyrinogen decarboxylase [Balaenoptera acutorostrata scammoni]	1	368	LGP	224	226
XP_007164624.1 LOW QUALITY PROTEIN: E3 ubiquitin-protein ligase HECTD3 [Balaenoptera acutorostrata scammoni]	1	859	LRW	173	175
XP_007164624.1 LOW QUALITY PROTEIN: E3 ubiquitin-protein ligase HECTD3 [Balaenoptera acutorostrata scammoni]	1	859	VRF	20	22
XP_007164624.1 LOW QUALITY PROTEIN: E3 ubiquitin-protein ligase HECTD3 [Balaenoptera acutorostrata scammoni]	1	859	LKP	503	505
XP_007164626.1 protein patched homolog 2 isoform X1 [Balaenoptera acutorostrata scammoni]	1	1214	LRW	421	423
XP_007164626.1 protein patched homolog 2 isoform X1 [Balaenoptera acutorostrata scammoni]	1	1214	LRW	1148	1150
XP_007164626.1 protein patched homolog 2 isoform X1 [Balaenoptera acutorostrata scammoni]	1	1214	LGP	232	234
XP_007164626.1 protein patched homolog 2 isoform X1 [Balaenoptera acutorostrata scammoni]	1	1214	LGP	1121	1123
XP_007164626.1 protein patched homolog 2 isoform X1 [Balaenoptera acutorostrata scammoni]	1	1214	LRP	1171	1173
XP_007164626.1 protein patched homolog 2 isoform X1 [Balaenoptera acutorostrata scammoni]	1	1214	GGY	407	409
XP_007164626.1 protein patched homolog 2 isoform X1 [Balaenoptera acutorostrata scammoni]	1	1214	IQW	218	220
XP_007164627.1 protein patched homolog 2 isoform X2 [Balaenoptera acutorostrata scammoni]	1	1185	LRW	392	394
XP_007164627.1 protein patched homolog 2 isoform X2 [Balaenoptera acutorostrata scammoni]	1	1185	LRW	1119	1121
XP_007164627.1 protein patched homolog 2 isoform X2 [Balaenoptera acutorostrata scammoni]	1	1185	LGP	232	234
XP_007164627.1 protein patched homolog 2 isoform X2 [Balaenoptera acutorostrata scammoni]	1	1185	LGP	1092	1094
XP_007164627.1 protein patched homolog 2 isoform X2 [Balaenoptera acutorostrata scammoni]	1	1185	LRP	1142	1144
XP_007164627.1 protein patched homolog 2 isoform X2 [Balaenoptera acutorostrata scammoni]	1	1185	GGY	378	380
XP_007164627.1 protein patched homolog 2 isoform X2 [Balaenoptera acutorostrata scammoni]	1	1185	IQW	218	220
XP_007164628.1 protein patched homolog 2 isoform X3 [Balaenoptera acutorostrata scammoni]	1	959	LRW	421	423
XP_007164628.1 protein patched homolog 2 isoform X3 [Balaenoptera acutorostrata scammoni]	1	959	LGP	232	234
XP_007164628.1 protein patched homolog 2 isoform X3 [Balaenoptera acutorostrata scammoni]	1	959	GGY	407	409
XP_007164628.1 protein patched homolog 2 isoform X3 [Balaenoptera acutorostrata scammoni]	1	959	IQW	218	220
XP_007164628.1 protein patched homolog 2 isoform X3 [Balaenoptera acutorostrata scammoni]	1	959	GLP	952	954
XP_007164629.1 BTB/POZ domain-containing protein 19 [Balaenoptera acutorostrata scammoni]	1	292	LGP	145	147
XP_007164629.1 BTB/POZ domain-containing protein 19 [Balaenoptera acutorostrata scammoni]	1	292	VRF	31	33
XP_007164630.1 serine/threonine-protein kinase PLK3 [Balaenoptera acutorostrata scammoni]	1	648	VRF	123	125
XP_007164631.1 bestrophin-4 [Balaenoptera acutorostrata scammoni]	1	470	LRW	22	24
XP_007164631.1 bestrophin-4 [Balaenoptera acutorostrata scammoni]	1	470	IRY	129	131
XP_007164631.1 bestrophin-4 [Balaenoptera acutorostrata scammoni]	1	470	LRP	367	369
XP_007164633.1 kinesin-like protein KIF2C [Balaenoptera acutorostrata scammoni]	1	725	VSV	40	42
XP_007164635.1 E3 ubiquitin-protein ligase RNF220 [Balaenoptera acutorostrata scammoni]	1	567	VSV	52	54
XP_007164635.1 E3 ubiquitin-protein ligase RNF220 [Balaenoptera acutorostrata scammoni]	1	567	MAP	262	264
XP_007164635.1 E3 ubiquitin-protein ligase RNF220 [Balaenoptera acutorostrata scammoni]	1	567	LRP	231	233
XP_007164636.2 transmembrane protein 53 isoform X1 [Balaenoptera acutorostrata scammoni]	1	279	IRY	66	68
XP_007164637.1 armadillo-like helical domain containing protein 1 isoform X2 [Balaenoptera acutorostrata scammoni]	1	519	LGP	456	458
XP_007164641.1 ERI1 exoribonuclease 3 isoform X1 [Balaenoptera acutorostrata scammoni]	1	338	GLP	262	264
XP_007164642.1 ERI1 exoribonuclease 3 isoform X2 [Balaenoptera acutorostrata scammoni]	1	336	GLP	260	262
XP_007164643.1 ERI1 exoribonuclease 3 isoform X3 [Balaenoptera acutorostrata scammoni]	1	260	GLP	184	186
XP_007164644.1 ERI1 exoribonuclease 3 isoform X4 [Balaenoptera acutorostrata scammoni]	1	181	GLP	105	107
XP_007164645.1 ERI1 exoribonuclease 3 isoform X5 [Balaenoptera acutorostrata scammoni]	1	161	GLP	85	87
XP_007164646.1 ERI1 exoribonuclease 3 isoform X5 [Balaenoptera acutorostrata scammoni]	1	161	GLP	85	87
XP_007164647.1 DNA methyltransferase 1-associated protein 1 [Balaenoptera acutorostrata scammoni]	1	469	LGP	428	430
XP_007164648.1 coiled-coil domain-containing protein 24 isoform X4 [Balaenoptera acutorostrata scammoni]	1	350	LGP	282	284
XP_007164648.1 coiled-coil domain-containing protein 24 isoform X4 [Balaenoptera acutorostrata scammoni]	1	350	LRP	272	274
XP_007164649.1 coiled-coil domain-containing protein 24 isoform X5 [Balaenoptera acutorostrata scammoni]	1	349	LGP	281	283
XP_007164649.1 coiled-coil domain-containing protein 24 isoform X5 [Balaenoptera acutorostrata scammoni]	1	349	LRP	271	273
XP_007164652.1 coiled-coil domain-containing protein 24 isoform X6 [Balaenoptera acutorostrata scammoni]	1	313	LGP	245	247
XP_007164652.1 coiled-coil domain-containing protein 24 isoform X6 [Balaenoptera acutorostrata scammoni]	1	313	LRP	235	237
XP_007164656.1 beta-1,4-galactosyltransferase 2 [Balaenoptera acutorostrata scammoni]	1	370	GLP	75	77
XP_007164658.1 2-(3-amino-3-carboxypropyl)histidine synthase subunit 2 isoform X1 [Balaenoptera acutorostrata scammoni]	1	490	LRP	168	170
XP_007164658.1 2-(3-amino-3-carboxypropyl)histidine synthase subunit 2 isoform X1 [Balaenoptera acutorostrata scammoni]	1	490	LRP	417	419
XP_007164661.1 artemin, partial [Balaenoptera acutorostrata scammoni]	1	95	LRP	48	50
XP_007164661.1 artemin, partial [Balaenoptera acutorostrata scammoni]	1	95	VRF	19	21
XP_007164662.1 CMP-N-acetylneuraminate-beta-1,4-galactoside alpha-2,3-sialyltransferase isoform X1 [Balaenoptera acutorostrata scammoni]	1	404	LGP	257	259
XP_007164662.1 CMP-N-acetylneuraminate-beta-1,4-galactoside alpha-2,3-sialyltransferase isoform X1 [Balaenoptera acutorostrata scammoni]	1	404	GLP	314	316
XP_007164663.1 CMP-N-acetylneuraminate-beta-1,4-galactoside alpha-2,3-sialyltransferase isoform X2 [Balaenoptera acutorostrata scammoni]	1	375	GLP	285	287
XP_007164666.1 lysine-specific demethylase 4A isoform X1 [Balaenoptera acutorostrata scammoni]	1	1073	LGP	962	964
XP_007164666.1 lysine-specific demethylase 4A isoform X1 [Balaenoptera acutorostrata scammoni]	1	1073	IEP	1062	1064
XP_007164667.1 lysine-specific demethylase 4A isoform X1 [Balaenoptera acutorostrata scammoni]	1	1073	LGP	962	964
XP_007164667.1 lysine-specific demethylase 4A isoform X1 [Balaenoptera acutorostrata scammoni]	1	1073	IEP	1062	1064
XP_007164668.1 lysine-specific demethylase 4A isoform X2 [Balaenoptera acutorostrata scammoni]	1	982	LGP	871	873
XP_007164668.1 lysine-specific demethylase 4A isoform X2 [Balaenoptera acutorostrata scammoni]	1	982	IEP	971	973
XP_007164669.1 lysine-specific demethylase 4A isoform X2 [Balaenoptera acutorostrata scammoni]	1	982	LGP	871	873
XP_007164669.1 lysine-specific demethylase 4A isoform X2 [Balaenoptera acutorostrata scammoni]	1	982	IEP	971	973
XP_007164672.1 receptor-type tyrosine-protein phosphatase F [Balaenoptera acutorostrata scammoni]	1	1907	VSV	616	618
XP_007164672.1 receptor-type tyrosine-protein phosphatase F [Balaenoptera acutorostrata scammoni]	1	1907	MAP	1	3
XP_007164672.1 receptor-type tyrosine-protein phosphatase F [Balaenoptera acutorostrata scammoni]	1	1907	LKP	572	574
XP_007164672.1 receptor-type tyrosine-protein phosphatase F [Balaenoptera acutorostrata scammoni]	1	1907	LKP	978	980
XP_007164672.1 receptor-type tyrosine-protein phosphatase F [Balaenoptera acutorostrata scammoni]	1	1907	LKP	1182	1184
XP_007164677.1 KICSTOR complex protein SZT2 [Balaenoptera acutorostrata scammoni]	1	3440	VSV	403	405
XP_007164677.1 KICSTOR complex protein SZT2 [Balaenoptera acutorostrata scammoni]	1	3440	MKP	3130	3132
XP_007164677.1 KICSTOR complex protein SZT2 [Balaenoptera acutorostrata scammoni]	1	3440	IRY	751	753
XP_007164677.1 KICSTOR complex protein SZT2 [Balaenoptera acutorostrata scammoni]	1	3440	IRW	1693	1695
XP_007164677.1 KICSTOR complex protein SZT2 [Balaenoptera acutorostrata scammoni]	1	3440	LGP	727	729
XP_007164677.1 KICSTOR complex protein SZT2 [Balaenoptera acutorostrata scammoni]	1	3440	LGP	1105	1107
XP_007164677.1 KICSTOR complex protein SZT2 [Balaenoptera acutorostrata scammoni]	1	3440	LGP	1111	1113
XP_007164677.1 KICSTOR complex protein SZT2 [Balaenoptera acutorostrata scammoni]	1	3440	LGP	1521	1523
XP_007164677.1 KICSTOR complex protein SZT2 [Balaenoptera acutorostrata scammoni]	1	3440	LGP	1660	1662
XP_007164677.1 KICSTOR complex protein SZT2 [Balaenoptera acutorostrata scammoni]	1	3440	LGP	2598	2600
XP_007164677.1 KICSTOR complex protein SZT2 [Balaenoptera acutorostrata scammoni]	1	3440	LGP	2787	2789
XP_007164677.1 KICSTOR complex protein SZT2 [Balaenoptera acutorostrata scammoni]	1	3440	LRP	133	135
XP_007164677.1 KICSTOR complex protein SZT2 [Balaenoptera acutorostrata scammoni]	1	3440	LRP	2941	2943
XP_007164677.1 KICSTOR complex protein SZT2 [Balaenoptera acutorostrata scammoni]	1	3440	GGY	465	467
XP_007164677.1 KICSTOR complex protein SZT2 [Balaenoptera acutorostrata scammoni]	1	3440	GLP	1352	1354
XP_007164677.1 KICSTOR complex protein SZT2 [Balaenoptera acutorostrata scammoni]	1	3440	GLP	1709	1711
XP_007164677.1 KICSTOR complex protein SZT2 [Balaenoptera acutorostrata scammoni]	1	3440	GLP	1904	1906
XP_007164677.1 KICSTOR complex protein SZT2 [Balaenoptera acutorostrata scammoni]	1	3440	GLP	2268	2270
XP_007164679.1 mediator of RNA polymerase II transcription subunit 8 isoform X1 [Balaenoptera acutorostrata scammoni]	1	272	LRP	169	171
XP_007164680.1 mediator of RNA polymerase II transcription subunit 8 isoform X2 [Balaenoptera acutorostrata scammoni]	1	269	LRP	166	168
XP_007164681.1 thrombopoietin receptor [Balaenoptera acutorostrata scammoni]	1	646	LRW	512	514
XP_007164681.1 thrombopoietin receptor [Balaenoptera acutorostrata scammoni]	1	646	LRP	450	452
XP_007164681.1 thrombopoietin receptor [Balaenoptera acutorostrata scammoni]	1	646	GLP	131	133
XP_007164682.1 elongation of very long chain fatty acids protein 1 isoform X1 [Balaenoptera acutorostrata scammoni]	1	315	LGP	80	82
XP_007164682.1 elongation of very long chain fatty acids protein 1 isoform X1 [Balaenoptera acutorostrata scammoni]	1	315	LGP	222	224
XP_007164683.1 elongation of very long chain fatty acids protein 1 isoform X2 [Balaenoptera acutorostrata scammoni]	1	280	LGP	45	47
XP_007164683.1 elongation of very long chain fatty acids protein 1 isoform X2 [Balaenoptera acutorostrata scammoni]	1	280	LGP	187	189
XP_007164693.1 transmembrane protein 125 [Balaenoptera acutorostrata scammoni]	1	220	GLP	13	15
XP_007164694.1 cilia- and flagella-associated protein 57 [Balaenoptera acutorostrata scammoni]	1	1248	IEP	984	986
XP_007164695.1 probable rRNA-processing protein EBP2 [Balaenoptera acutorostrata scammoni]	1	306	LGP	74	76
XP_007164695.1 probable rRNA-processing protein EBP2 [Balaenoptera acutorostrata scammoni]	1	306	LKP	32	34
XP_007164708.1 prolyl 3-hydroxylase 1 isoform X1 [Balaenoptera acutorostrata scammoni]	1	737	LGP	124	126
XP_007164709.1 prolyl 3-hydroxylase 1 isoform X2 [Balaenoptera acutorostrata scammoni]	1	656	LGP	124	126
XP_007164717.1 phosphopantothenate--cysteine ligase isoform X1 [Balaenoptera acutorostrata scammoni]	1	312	LRP	105	107
XP_007164717.1 phosphopantothenate--cysteine ligase isoform X1 [Balaenoptera acutorostrata scammoni]	1	312	VRF	54	56
XP_007164719.1 coiled-coil domain-containing protein 30 isoform X2 [Balaenoptera acutorostrata scammoni]	1	710	LKP	188	190
XP_007164720.1 zinc finger MYND domain-containing protein 12 isoform X1 [Balaenoptera acutorostrata scammoni]	1	367	GGY	215	217
XP_007164721.1 zinc finger MYND domain-containing protein 12 isoform X2 [Balaenoptera acutorostrata scammoni]	1	257	GGY	105	107
XP_007164722.1 N-acetylaspartylglutamate synthase A [Balaenoptera acutorostrata scammoni]	1	392	VRF	35	37
XP_007164723.1 forkhead box protein J3 isoform X1 [Balaenoptera acutorostrata scammoni]	1	623	GLP	389	391
XP_007164724.1 forkhead box protein J3 isoform X2 [Balaenoptera acutorostrata scammoni]	1	608	GLP	374	376
XP_007164725.1 guanylin isoform X1 [Balaenoptera acutorostrata scammoni]	1	110	LKP	72	74
XP_007164726.1 guanylin isoform X2 [Balaenoptera acutorostrata scammoni]	1	104	LKP	72	74
XP_007164728.1 transcription factor HIVEP3 isoform X2 [Balaenoptera acutorostrata scammoni]	1	2396	LGP	1944	1946
XP_007164728.1 transcription factor HIVEP3 isoform X2 [Balaenoptera acutorostrata scammoni]	1	2396	LGP	2051	2053
XP_007164728.1 transcription factor HIVEP3 isoform X2 [Balaenoptera acutorostrata scammoni]	1	2396	GGY	1738	1740
XP_007164728.1 transcription factor HIVEP3 isoform X2 [Balaenoptera acutorostrata scammoni]	1	2396	LKP	173	175
XP_007164729.1 transcription factor HIVEP3 isoform X1 [Balaenoptera acutorostrata scammoni]	1	2397	LGP	1944	1946
XP_007164729.1 transcription factor HIVEP3 isoform X1 [Balaenoptera acutorostrata scammoni]	1	2397	LGP	2051	2053
XP_007164729.1 transcription factor HIVEP3 isoform X1 [Balaenoptera acutorostrata scammoni]	1	2397	GGY	1738	1740
XP_007164729.1 transcription factor HIVEP3 isoform X1 [Balaenoptera acutorostrata scammoni]	1	2397	LKP	173	175
XP_007164730.1 endothelin-2 [Balaenoptera acutorostrata scammoni]	1	181	LRP	46	48
XP_007164731.1 polycomb protein SCMH1 isoform X1 [Balaenoptera acutorostrata scammoni]	1	650	LGP	598	600
XP_007164731.1 polycomb protein SCMH1 isoform X1 [Balaenoptera acutorostrata scammoni]	1	650	LGP	631	633
XP_007164731.1 polycomb protein SCMH1 isoform X1 [Balaenoptera acutorostrata scammoni]	1	650	MAP	159	161
XP_007164731.1 polycomb protein SCMH1 isoform X1 [Balaenoptera acutorostrata scammoni]	1	650	GLP	549	551
XP_007164732.1 polycomb protein SCMH1 isoform X2 [Balaenoptera acutorostrata scammoni]	1	642	LGP	590	592
XP_007164732.1 polycomb protein SCMH1 isoform X2 [Balaenoptera acutorostrata scammoni]	1	642	LGP	623	625
XP_007164732.1 polycomb protein SCMH1 isoform X2 [Balaenoptera acutorostrata scammoni]	1	642	MAP	151	153
XP_007164732.1 polycomb protein SCMH1 isoform X2 [Balaenoptera acutorostrata scammoni]	1	642	GLP	541	543
XP_007164733.1 polycomb protein SCMH1 isoform X3 [Balaenoptera acutorostrata scammoni]	1	640	LGP	588	590
XP_007164733.1 polycomb protein SCMH1 isoform X3 [Balaenoptera acutorostrata scammoni]	1	640	LGP	621	623
XP_007164733.1 polycomb protein SCMH1 isoform X3 [Balaenoptera acutorostrata scammoni]	1	640	MAP	149	151
XP_007164733.1 polycomb protein SCMH1 isoform X3 [Balaenoptera acutorostrata scammoni]	1	640	GLP	539	541
XP_007164734.1 polycomb protein SCMH1 isoform X4 [Balaenoptera acutorostrata scammoni]	1	593	LGP	541	543
XP_007164734.1 polycomb protein SCMH1 isoform X4 [Balaenoptera acutorostrata scammoni]	1	593	LGP	574	576
XP_007164734.1 polycomb protein SCMH1 isoform X4 [Balaenoptera acutorostrata scammoni]	1	593	MAP	102	104
XP_007164734.1 polycomb protein SCMH1 isoform X4 [Balaenoptera acutorostrata scammoni]	1	593	GLP	492	494
XP_007164735.1 polycomb protein SCMH1 isoform X5 [Balaenoptera acutorostrata scammoni]	1	585	LGP	533	535
XP_007164735.1 polycomb protein SCMH1 isoform X5 [Balaenoptera acutorostrata scammoni]	1	585	LGP	566	568
XP_007164735.1 polycomb protein SCMH1 isoform X5 [Balaenoptera acutorostrata scammoni]	1	585	MAP	159	161
XP_007164736.1 polycomb protein SCMH1 isoform X6 [Balaenoptera acutorostrata scammoni]	1	579	LGP	527	529
XP_007164736.1 polycomb protein SCMH1 isoform X6 [Balaenoptera acutorostrata scammoni]	1	579	LGP	560	562
XP_007164736.1 polycomb protein SCMH1 isoform X6 [Balaenoptera acutorostrata scammoni]	1	579	MAP	88	90
XP_007164736.1 polycomb protein SCMH1 isoform X6 [Balaenoptera acutorostrata scammoni]	1	579	GLP	478	480
XP_007164737.1 polycomb protein SCMH1 isoform X6 [Balaenoptera acutorostrata scammoni]	1	579	LGP	527	529
XP_007164737.1 polycomb protein SCMH1 isoform X6 [Balaenoptera acutorostrata scammoni]	1	579	LGP	560	562
XP_007164737.1 polycomb protein SCMH1 isoform X6 [Balaenoptera acutorostrata scammoni]	1	579	MAP	88	90
XP_007164737.1 polycomb protein SCMH1 isoform X6 [Balaenoptera acutorostrata scammoni]	1	579	GLP	478	480
XP_007164738.1 polycomb protein SCMH1 isoform X7 [Balaenoptera acutorostrata scammoni]	1	530	LGP	478	480
XP_007164738.1 polycomb protein SCMH1 isoform X7 [Balaenoptera acutorostrata scammoni]	1	530	LGP	511	513
XP_007164738.1 polycomb protein SCMH1 isoform X7 [Balaenoptera acutorostrata scammoni]	1	530	MAP	159	161
XP_007164738.1 polycomb protein SCMH1 isoform X7 [Balaenoptera acutorostrata scammoni]	1	530	GLP	429	431
XP_007164741.1 potassium voltage-gated channel subfamily KQT member 4, partial [Balaenoptera acutorostrata scammoni]	1	637	LRP	335	337
XP_007164741.1 potassium voltage-gated channel subfamily KQT member 4, partial [Balaenoptera acutorostrata scammoni]	1	637	LRP	494	496
XP_007164741.1 potassium voltage-gated channel subfamily KQT member 4, partial [Balaenoptera acutorostrata scammoni]	1	637	LKP	438	440
XP_007164742.1 nuclear transcription factor Y subunit gamma isoform X1 [Balaenoptera acutorostrata scammoni]	1	440	LKP	123	125
XP_007164743.1 nuclear transcription factor Y subunit gamma isoform X1 [Balaenoptera acutorostrata scammoni]	1	440	LKP	123	125
XP_007164744.1 nuclear transcription factor Y subunit gamma isoform X1 [Balaenoptera acutorostrata scammoni]	1	440	LKP	123	125
XP_007164745.1 nuclear transcription factor Y subunit gamma isoform X2 [Balaenoptera acutorostrata scammoni]	1	336	LKP	123	125
XP_007164746.1 nuclear transcription factor Y subunit gamma isoform X3 [Balaenoptera acutorostrata scammoni]	1	326	LKP	123	125
XP_007164747.1 regulating synaptic membrane exocytosis protein 3 [Balaenoptera acutorostrata scammoni]	1	309	LGP	141	143
XP_007164750.1 zinc finger protein 239-like [Balaenoptera acutorostrata scammoni]	1	166	VSV	45	47
XP_007164757.1 zinc finger protein 69 homolog isoform X1 [Balaenoptera acutorostrata scammoni]	1	525	VSV	111	113
XP_007164758.1 zinc finger protein 69 homolog isoform X2 [Balaenoptera acutorostrata scammoni]	1	524	VSV	111	113
XP_007164759.1 zinc finger protein 69 homolog isoform X3 [Balaenoptera acutorostrata scammoni]	1	423	VSV	9	11
XP_007164760.1 stromal membrane-associated protein 2 isoform X1 [Balaenoptera acutorostrata scammoni]	1	430	MAP	286	288
XP_007164761.1 stromal membrane-associated protein 2 isoform X2 [Balaenoptera acutorostrata scammoni]	1	350	MAP	206	208
XP_007164762.1 stromal membrane-associated protein 2 isoform X2 [Balaenoptera acutorostrata scammoni]	1	350	MAP	206	208
XP_007164763.1 zinc finger protein 69 homolog B [Balaenoptera acutorostrata scammoni]	1	535	VSV	111	113
XP_007164765.1 LOW QUALITY PROTEIN: collagen alpha-2(IX) chain [Balaenoptera acutorostrata scammoni]	1	698	MAP	1	3
XP_007164765.1 LOW QUALITY PROTEIN: collagen alpha-2(IX) chain [Balaenoptera acutorostrata scammoni]	1	698	GLP	104	106
XP_007164765.1 LOW QUALITY PROTEIN: collagen alpha-2(IX) chain [Balaenoptera acutorostrata scammoni]	1	698	GLP	110	112
XP_007164765.1 LOW QUALITY PROTEIN: collagen alpha-2(IX) chain [Balaenoptera acutorostrata scammoni]	1	698	GLP	127	129
XP_007164765.1 LOW QUALITY PROTEIN: collagen alpha-2(IX) chain [Balaenoptera acutorostrata scammoni]	1	698	GLP	420	422
XP_007164765.1 LOW QUALITY PROTEIN: collagen alpha-2(IX) chain [Balaenoptera acutorostrata scammoni]	1	698	GLP	513	515
XP_007164765.1 LOW QUALITY PROTEIN: collagen alpha-2(IX) chain [Balaenoptera acutorostrata scammoni]	1	698	GLP	564	566
XP_007164765.1 LOW QUALITY PROTEIN: collagen alpha-2(IX) chain [Balaenoptera acutorostrata scammoni]	1	698	GLP	632	634
XP_007164765.1 LOW QUALITY PROTEIN: collagen alpha-2(IX) chain [Balaenoptera acutorostrata scammoni]	1	698	GLP	661	663
XP_007164765.1 LOW QUALITY PROTEIN: collagen alpha-2(IX) chain [Balaenoptera acutorostrata scammoni]	1	698	GLP	667	669
XP_007164766.1 CAAX prenyl protease 1 homolog [Balaenoptera acutorostrata scammoni]	1	476	GLP	138	140
XP_007164767.1 transmembrane and coiled-coil domain-containing protein 2 [Balaenoptera acutorostrata scammoni]	1	183	GLP	109	111
XP_007164768.1 zinc finger protein Rlf [Balaenoptera acutorostrata scammoni]	1	1913	LRP	49	51
XP_007164768.1 zinc finger protein Rlf [Balaenoptera acutorostrata scammoni]	1	1913	LRP	1880	1882
XP_007164768.1 zinc finger protein Rlf [Balaenoptera acutorostrata scammoni]	1	1913	IEP	419	421
XP_007164770.1 palmitoyl-protein thioesterase 1 [Balaenoptera acutorostrata scammoni]	1	307	GLP	148	150
XP_007164771.1 adenylyl cyclase-associated protein 1 [Balaenoptera acutorostrata scammoni]	1	476	GLP	219	221
XP_007164772.1 sodium-dependent lysophosphatidylcholine symporter 1 isoform X1 [Balaenoptera acutorostrata scammoni]	1	530	MAP	475	477
XP_007164773.1 sodium-dependent lysophosphatidylcholine symporter 1 isoform X2 [Balaenoptera acutorostrata scammoni]	1	529	MAP	474	476
XP_007164774.1 sodium-dependent lysophosphatidylcholine symporter 1 isoform X4 [Balaenoptera acutorostrata scammoni]	1	527	MAP	472	474
XP_007164782.1 hairy/enhancer-of-split related with YRPW motif-like protein isoform X1 [Balaenoptera acutorostrata scammoni]	1	358	IRY	163	165
XP_007164782.1 hairy/enhancer-of-split related with YRPW motif-like protein isoform X1 [Balaenoptera acutorostrata scammoni]	1	358	MAP	304	306
XP_007164783.1 hairy/enhancer-of-split related with YRPW motif-like protein isoform X2 [Balaenoptera acutorostrata scammoni]	1	296	IRY	101	103
XP_007164783.1 hairy/enhancer-of-split related with YRPW motif-like protein isoform X2 [Balaenoptera acutorostrata scammoni]	1	296	MAP	242	244
XP_007164784.1 hairy/enhancer-of-split related with YRPW motif-like protein isoform X2 [Balaenoptera acutorostrata scammoni]	1	296	IRY	101	103
XP_007164784.1 hairy/enhancer-of-split related with YRPW motif-like protein isoform X2 [Balaenoptera acutorostrata scammoni]	1	296	MAP	242	244
XP_007164785.1 hairy/enhancer-of-split related with YRPW motif-like protein isoform X2 [Balaenoptera acutorostrata scammoni]	1	296	IRY	101	103
XP_007164785.1 hairy/enhancer-of-split related with YRPW motif-like protein isoform X2 [Balaenoptera acutorostrata scammoni]	1	296	MAP	242	244
XP_007164786.1 microtubule-actin cross-linking factor 1 isoform X2 [Balaenoptera acutorostrata scammoni]	1	7565	VSV	2426	2428
XP_007164786.1 microtubule-actin cross-linking factor 1 isoform X2 [Balaenoptera acutorostrata scammoni]	1	7565	VSV	3275	3277
XP_007164786.1 microtubule-actin cross-linking factor 1 isoform X2 [Balaenoptera acutorostrata scammoni]	1	7565	VSV	6632	6634
XP_007164786.1 microtubule-actin cross-linking factor 1 isoform X2 [Balaenoptera acutorostrata scammoni]	1	7565	IKW	1290	1292
XP_007164786.1 microtubule-actin cross-linking factor 1 isoform X2 [Balaenoptera acutorostrata scammoni]	1	7565	MKP	1303	1305
XP_007164786.1 microtubule-actin cross-linking factor 1 isoform X2 [Balaenoptera acutorostrata scammoni]	1	7565	MRW	7146	7148
XP_007164786.1 microtubule-actin cross-linking factor 1 isoform X2 [Balaenoptera acutorostrata scammoni]	1	7565	LGP	4600	4602
XP_007164786.1 microtubule-actin cross-linking factor 1 isoform X2 [Balaenoptera acutorostrata scammoni]	1	7565	LGP	5803	5805
XP_007164786.1 microtubule-actin cross-linking factor 1 isoform X2 [Balaenoptera acutorostrata scammoni]	1	7565	LRP	419	421
XP_007164786.1 microtubule-actin cross-linking factor 1 isoform X2 [Balaenoptera acutorostrata scammoni]	1	7565	LRP	4586	4588
XP_007164786.1 microtubule-actin cross-linking factor 1 isoform X2 [Balaenoptera acutorostrata scammoni]	1	7565	IQW	7000	7002
XP_007164786.1 microtubule-actin cross-linking factor 1 isoform X2 [Balaenoptera acutorostrata scammoni]	1	7565	LKP	860	862
XP_007164786.1 microtubule-actin cross-linking factor 1 isoform X2 [Balaenoptera acutorostrata scammoni]	1	7565	LKP	3088	3090
XP_007164786.1 microtubule-actin cross-linking factor 1 isoform X2 [Balaenoptera acutorostrata scammoni]	1	7565	IEP	6006	6008
XP_007164786.1 microtubule-actin cross-linking factor 1 isoform X2 [Balaenoptera acutorostrata scammoni]	1	7565	IEP	7055	7057
XP_007164786.1 microtubule-actin cross-linking factor 1 isoform X2 [Balaenoptera acutorostrata scammoni]	1	7565	GLP	6469	6471
XP_007164787.1 microtubule-actin cross-linking factor 1 isoform X6 [Balaenoptera acutorostrata scammoni]	1	7561	VSV	2426	2428
XP_007164787.1 microtubule-actin cross-linking factor 1 isoform X6 [Balaenoptera acutorostrata scammoni]	1	7561	VSV	3275	3277
XP_007164787.1 microtubule-actin cross-linking factor 1 isoform X6 [Balaenoptera acutorostrata scammoni]	1	7561	VSV	6632	6634
XP_007164787.1 microtubule-actin cross-linking factor 1 isoform X6 [Balaenoptera acutorostrata scammoni]	1	7561	IKW	1290	1292
XP_007164787.1 microtubule-actin cross-linking factor 1 isoform X6 [Balaenoptera acutorostrata scammoni]	1	7561	MKP	1303	1305
XP_007164787.1 microtubule-actin cross-linking factor 1 isoform X6 [Balaenoptera acutorostrata scammoni]	1	7561	MRW	7142	7144
XP_007164787.1 microtubule-actin cross-linking factor 1 isoform X6 [Balaenoptera acutorostrata scammoni]	1	7561	LGP	4600	4602
XP_007164787.1 microtubule-actin cross-linking factor 1 isoform X6 [Balaenoptera acutorostrata scammoni]	1	7561	LGP	5803	5805
XP_007164787.1 microtubule-actin cross-linking factor 1 isoform X6 [Balaenoptera acutorostrata scammoni]	1	7561	LRP	419	421
XP_007164787.1 microtubule-actin cross-linking factor 1 isoform X6 [Balaenoptera acutorostrata scammoni]	1	7561	LRP	4586	4588
XP_007164787.1 microtubule-actin cross-linking factor 1 isoform X6 [Balaenoptera acutorostrata scammoni]	1	7561	IQW	7000	7002
XP_007164787.1 microtubule-actin cross-linking factor 1 isoform X6 [Balaenoptera acutorostrata scammoni]	1	7561	LKP	860	862
XP_007164787.1 microtubule-actin cross-linking factor 1 isoform X6 [Balaenoptera acutorostrata scammoni]	1	7561	LKP	3088	3090
XP_007164787.1 microtubule-actin cross-linking factor 1 isoform X6 [Balaenoptera acutorostrata scammoni]	1	7561	IEP	6006	6008
XP_007164787.1 microtubule-actin cross-linking factor 1 isoform X6 [Balaenoptera acutorostrata scammoni]	1	7561	IEP	7055	7057
XP_007164787.1 microtubule-actin cross-linking factor 1 isoform X6 [Balaenoptera acutorostrata scammoni]	1	7561	GLP	6469	6471
XP_007164789.1 microtubule-actin cross-linking factor 1 isoform X10 [Balaenoptera acutorostrata scammoni]	1	7538	VSV	2426	2428
XP_007164789.1 microtubule-actin cross-linking factor 1 isoform X10 [Balaenoptera acutorostrata scammoni]	1	7538	VSV	3275	3277
XP_007164789.1 microtubule-actin cross-linking factor 1 isoform X10 [Balaenoptera acutorostrata scammoni]	1	7538	VSV	6632	6634
XP_007164789.1 microtubule-actin cross-linking factor 1 isoform X10 [Balaenoptera acutorostrata scammoni]	1	7538	IKW	1290	1292
XP_007164789.1 microtubule-actin cross-linking factor 1 isoform X10 [Balaenoptera acutorostrata scammoni]	1	7538	MKP	1303	1305
XP_007164789.1 microtubule-actin cross-linking factor 1 isoform X10 [Balaenoptera acutorostrata scammoni]	1	7538	MRW	7142	7144
XP_007164789.1 microtubule-actin cross-linking factor 1 isoform X10 [Balaenoptera acutorostrata scammoni]	1	7538	LGP	4600	4602
XP_007164789.1 microtubule-actin cross-linking factor 1 isoform X10 [Balaenoptera acutorostrata scammoni]	1	7538	LGP	5803	5805
XP_007164789.1 microtubule-actin cross-linking factor 1 isoform X10 [Balaenoptera acutorostrata scammoni]	1	7538	LRP	419	421
XP_007164789.1 microtubule-actin cross-linking factor 1 isoform X10 [Balaenoptera acutorostrata scammoni]	1	7538	LRP	4586	4588
XP_007164789.1 microtubule-actin cross-linking factor 1 isoform X10 [Balaenoptera acutorostrata scammoni]	1	7538	IQW	7000	7002
XP_007164789.1 microtubule-actin cross-linking factor 1 isoform X10 [Balaenoptera acutorostrata scammoni]	1	7538	LKP	860	862
XP_007164789.1 microtubule-actin cross-linking factor 1 isoform X10 [Balaenoptera acutorostrata scammoni]	1	7538	LKP	3088	3090
XP_007164789.1 microtubule-actin cross-linking factor 1 isoform X10 [Balaenoptera acutorostrata scammoni]	1	7538	IEP	6006	6008
XP_007164789.1 microtubule-actin cross-linking factor 1 isoform X10 [Balaenoptera acutorostrata scammoni]	1	7538	IEP	7055	7057
XP_007164789.1 microtubule-actin cross-linking factor 1 isoform X10 [Balaenoptera acutorostrata scammoni]	1	7538	GLP	6469	6471
XP_007164791.1 microtubule-actin cross-linking factor 1 isoform X14 [Balaenoptera acutorostrata scammoni]	1	7501	VSV	2426	2428
XP_007164791.1 microtubule-actin cross-linking factor 1 isoform X14 [Balaenoptera acutorostrata scammoni]	1	7501	VSV	3275	3277
XP_007164791.1 microtubule-actin cross-linking factor 1 isoform X14 [Balaenoptera acutorostrata scammoni]	1	7501	VSV	6632	6634
XP_007164791.1 microtubule-actin cross-linking factor 1 isoform X14 [Balaenoptera acutorostrata scammoni]	1	7501	IKW	1290	1292
XP_007164791.1 microtubule-actin cross-linking factor 1 isoform X14 [Balaenoptera acutorostrata scammoni]	1	7501	MKP	1303	1305
XP_007164791.1 microtubule-actin cross-linking factor 1 isoform X14 [Balaenoptera acutorostrata scammoni]	1	7501	MRW	7142	7144
XP_007164791.1 microtubule-actin cross-linking factor 1 isoform X14 [Balaenoptera acutorostrata scammoni]	1	7501	LGP	4600	4602
XP_007164791.1 microtubule-actin cross-linking factor 1 isoform X14 [Balaenoptera acutorostrata scammoni]	1	7501	LGP	5803	5805
XP_007164791.1 microtubule-actin cross-linking factor 1 isoform X14 [Balaenoptera acutorostrata scammoni]	1	7501	LRP	419	421
XP_007164791.1 microtubule-actin cross-linking factor 1 isoform X14 [Balaenoptera acutorostrata scammoni]	1	7501	LRP	4586	4588
XP_007164791.1 microtubule-actin cross-linking factor 1 isoform X14 [Balaenoptera acutorostrata scammoni]	1	7501	IQW	7000	7002
XP_007164791.1 microtubule-actin cross-linking factor 1 isoform X14 [Balaenoptera acutorostrata scammoni]	1	7501	LKP	860	862
XP_007164791.1 microtubule-actin cross-linking factor 1 isoform X14 [Balaenoptera acutorostrata scammoni]	1	7501	LKP	3088	3090
XP_007164791.1 microtubule-actin cross-linking factor 1 isoform X14 [Balaenoptera acutorostrata scammoni]	1	7501	IEP	6006	6008
XP_007164791.1 microtubule-actin cross-linking factor 1 isoform X14 [Balaenoptera acutorostrata scammoni]	1	7501	IEP	7055	7057
XP_007164791.1 microtubule-actin cross-linking factor 1 isoform X14 [Balaenoptera acutorostrata scammoni]	1	7501	GLP	6469	6471
XP_007164793.1 microtubule-actin cross-linking factor 1 isoform X18 [Balaenoptera acutorostrata scammoni]	1	7384	VSV	2424	2426
XP_007164793.1 microtubule-actin cross-linking factor 1 isoform X18 [Balaenoptera acutorostrata scammoni]	1	7384	VSV	3273	3275
XP_007164793.1 microtubule-actin cross-linking factor 1 isoform X18 [Balaenoptera acutorostrata scammoni]	1	7384	VSV	6521	6523
XP_007164793.1 microtubule-actin cross-linking factor 1 isoform X18 [Balaenoptera acutorostrata scammoni]	1	7384	IKW	1288	1290
XP_007164793.1 microtubule-actin cross-linking factor 1 isoform X18 [Balaenoptera acutorostrata scammoni]	1	7384	MKP	1301	1303
XP_007164793.1 microtubule-actin cross-linking factor 1 isoform X18 [Balaenoptera acutorostrata scammoni]	1	7384	MRW	7031	7033
XP_007164793.1 microtubule-actin cross-linking factor 1 isoform X18 [Balaenoptera acutorostrata scammoni]	1	7384	LGP	4598	4600
XP_007164793.1 microtubule-actin cross-linking factor 1 isoform X18 [Balaenoptera acutorostrata scammoni]	1	7384	LGP	5692	5694
XP_007164793.1 microtubule-actin cross-linking factor 1 isoform X18 [Balaenoptera acutorostrata scammoni]	1	7384	LRP	419	421
XP_007164793.1 microtubule-actin cross-linking factor 1 isoform X18 [Balaenoptera acutorostrata scammoni]	1	7384	LRP	4584	4586
XP_007164793.1 microtubule-actin cross-linking factor 1 isoform X18 [Balaenoptera acutorostrata scammoni]	1	7384	IQW	6889	6891
XP_007164793.1 microtubule-actin cross-linking factor 1 isoform X18 [Balaenoptera acutorostrata scammoni]	1	7384	LKP	858	860
XP_007164793.1 microtubule-actin cross-linking factor 1 isoform X18 [Balaenoptera acutorostrata scammoni]	1	7384	LKP	3086	3088
XP_007164793.1 microtubule-actin cross-linking factor 1 isoform X18 [Balaenoptera acutorostrata scammoni]	1	7384	IEP	5895	5897
XP_007164793.1 microtubule-actin cross-linking factor 1 isoform X18 [Balaenoptera acutorostrata scammoni]	1	7384	IEP	6944	6946
XP_007164793.1 microtubule-actin cross-linking factor 1 isoform X18 [Balaenoptera acutorostrata scammoni]	1	7384	GLP	6358	6360
XP_007164794.1 microtubule-actin cross-linking factor 1 isoform X20 [Balaenoptera acutorostrata scammoni]	1	5424	VSV	4561	4563
XP_007164794.1 microtubule-actin cross-linking factor 1 isoform X20 [Balaenoptera acutorostrata scammoni]	1	5424	IKW	1288	1290
XP_007164794.1 microtubule-actin cross-linking factor 1 isoform X20 [Balaenoptera acutorostrata scammoni]	1	5424	MKP	1301	1303
XP_007164794.1 microtubule-actin cross-linking factor 1 isoform X20 [Balaenoptera acutorostrata scammoni]	1	5424	MRW	5071	5073
XP_007164794.1 microtubule-actin cross-linking factor 1 isoform X20 [Balaenoptera acutorostrata scammoni]	1	5424	LGP	2529	2531
XP_007164794.1 microtubule-actin cross-linking factor 1 isoform X20 [Balaenoptera acutorostrata scammoni]	1	5424	LGP	3732	3734
XP_007164794.1 microtubule-actin cross-linking factor 1 isoform X20 [Balaenoptera acutorostrata scammoni]	1	5424	LRP	419	421
XP_007164794.1 microtubule-actin cross-linking factor 1 isoform X20 [Balaenoptera acutorostrata scammoni]	1	5424	LRP	2515	2517
XP_007164794.1 microtubule-actin cross-linking factor 1 isoform X20 [Balaenoptera acutorostrata scammoni]	1	5424	IQW	4929	4931
XP_007164794.1 microtubule-actin cross-linking factor 1 isoform X20 [Balaenoptera acutorostrata scammoni]	1	5424	LKP	858	860
XP_007164794.1 microtubule-actin cross-linking factor 1 isoform X20 [Balaenoptera acutorostrata scammoni]	1	5424	IEP	3935	3937
XP_007164794.1 microtubule-actin cross-linking factor 1 isoform X20 [Balaenoptera acutorostrata scammoni]	1	5424	IEP	4984	4986
XP_007164794.1 microtubule-actin cross-linking factor 1 isoform X20 [Balaenoptera acutorostrata scammoni]	1	5424	GLP	4398	4400
XP_007164795.1 microtubule-actin cross-linking factor 1 isoform X21 [Balaenoptera acutorostrata scammoni]	1	5322	VSV	4449	4451
XP_007164795.1 microtubule-actin cross-linking factor 1 isoform X21 [Balaenoptera acutorostrata scammoni]	1	5322	IKW	1288	1290
XP_007164795.1 microtubule-actin cross-linking factor 1 isoform X21 [Balaenoptera acutorostrata scammoni]	1	5322	MKP	1301	1303
XP_007164795.1 microtubule-actin cross-linking factor 1 isoform X21 [Balaenoptera acutorostrata scammoni]	1	5322	MRW	4963	4965
XP_007164795.1 microtubule-actin cross-linking factor 1 isoform X21 [Balaenoptera acutorostrata scammoni]	1	5322	LGP	2529	2531
XP_007164795.1 microtubule-actin cross-linking factor 1 isoform X21 [Balaenoptera acutorostrata scammoni]	1	5322	LGP	3623	3625
XP_007164795.1 microtubule-actin cross-linking factor 1 isoform X21 [Balaenoptera acutorostrata scammoni]	1	5322	LRP	419	421
XP_007164795.1 microtubule-actin cross-linking factor 1 isoform X21 [Balaenoptera acutorostrata scammoni]	1	5322	LRP	2515	2517
XP_007164795.1 microtubule-actin cross-linking factor 1 isoform X21 [Balaenoptera acutorostrata scammoni]	1	5322	IQW	4817	4819
XP_007164795.1 microtubule-actin cross-linking factor 1 isoform X21 [Balaenoptera acutorostrata scammoni]	1	5322	LKP	858	860
XP_007164795.1 microtubule-actin cross-linking factor 1 isoform X21 [Balaenoptera acutorostrata scammoni]	1	5322	IEP	3823	3825
XP_007164795.1 microtubule-actin cross-linking factor 1 isoform X21 [Balaenoptera acutorostrata scammoni]	1	5322	IEP	4872	4874
XP_007164795.1 microtubule-actin cross-linking factor 1 isoform X21 [Balaenoptera acutorostrata scammoni]	1	5322	GLP	4286	4288
XP_007164796.1 microtubule-actin cross-linking factor 1 isoform X22 [Balaenoptera acutorostrata scammoni]	1	7533	VSV	2424	2426
XP_007164796.1 microtubule-actin cross-linking factor 1 isoform X22 [Balaenoptera acutorostrata scammoni]	1	7533	VSV	3273	3275
XP_007164796.1 microtubule-actin cross-linking factor 1 isoform X22 [Balaenoptera acutorostrata scammoni]	1	7533	VSV	6627	6629
XP_007164796.1 microtubule-actin cross-linking factor 1 isoform X22 [Balaenoptera acutorostrata scammoni]	1	7533	IKW	1288	1290
XP_007164796.1 microtubule-actin cross-linking factor 1 isoform X22 [Balaenoptera acutorostrata scammoni]	1	7533	MKP	1301	1303
XP_007164796.1 microtubule-actin cross-linking factor 1 isoform X22 [Balaenoptera acutorostrata scammoni]	1	7533	MRW	7137	7139
XP_007164796.1 microtubule-actin cross-linking factor 1 isoform X22 [Balaenoptera acutorostrata scammoni]	1	7533	LGP	4598	4600
XP_007164796.1 microtubule-actin cross-linking factor 1 isoform X22 [Balaenoptera acutorostrata scammoni]	1	7533	LGP	5801	5803
XP_007164796.1 microtubule-actin cross-linking factor 1 isoform X22 [Balaenoptera acutorostrata scammoni]	1	7533	LRP	419	421
XP_007164796.1 microtubule-actin cross-linking factor 1 isoform X22 [Balaenoptera acutorostrata scammoni]	1	7533	LRP	4584	4586
XP_007164796.1 microtubule-actin cross-linking factor 1 isoform X22 [Balaenoptera acutorostrata scammoni]	1	7533	IQW	6995	6997
XP_007164796.1 microtubule-actin cross-linking factor 1 isoform X22 [Balaenoptera acutorostrata scammoni]	1	7533	LKP	858	860
XP_007164796.1 microtubule-actin cross-linking factor 1 isoform X22 [Balaenoptera acutorostrata scammoni]	1	7533	LKP	3086	3088
XP_007164796.1 microtubule-actin cross-linking factor 1 isoform X22 [Balaenoptera acutorostrata scammoni]	1	7533	IEP	6001	6003
XP_007164796.1 microtubule-actin cross-linking factor 1 isoform X22 [Balaenoptera acutorostrata scammoni]	1	7533	IEP	7050	7052
XP_007164796.1 microtubule-actin cross-linking factor 1 isoform X22 [Balaenoptera acutorostrata scammoni]	1	7533	GLP	6464	6466
XP_007164798.1 akirin-1 [Balaenoptera acutorostrata scammoni]	1	205	LRP	38	40
XP_007164799.1 rhomboid-related protein 2 [Balaenoptera acutorostrata scammoni]	1	304	GGY	195	197
XP_007164800.1 gap junction alpha-9 protein [Balaenoptera acutorostrata scammoni]	1	515	IRY	75	77
XP_007164805.1 VWFA and cache domain-containing protein 1, partial [Balaenoptera acutorostrata scammoni]	1	1259	IKW	168	170
XP_007164807.1 uncharacterized protein LOC102998546 [Balaenoptera acutorostrata scammoni]	1	443	GLP	351	353
XP_007164807.1 uncharacterized protein LOC102998546 [Balaenoptera acutorostrata scammoni]	1	443	GLP	378	380
XP_007164808.1 nuclear factor 1 [Balaenoptera acutorostrata scammoni]	1	331	VSV	271	273
XP_007164809.1 LOW QUALITY PROTEIN: uncharacterized protein C1orf87 homolog [Balaenoptera acutorostrata scammoni]	1	434	IKW	308	310
XP_007164809.1 LOW QUALITY PROTEIN: uncharacterized protein C1orf87 homolog [Balaenoptera acutorostrata scammoni]	1	434	LIY	397	399
XP_007164809.1 LOW QUALITY PROTEIN: uncharacterized protein C1orf87 homolog [Balaenoptera acutorostrata scammoni]	1	434	GLP	143	145
XP_007164810.1 FGGY carbohydrate kinase domain-containing protein [Balaenoptera acutorostrata scammoni]	1	565	GLP	260	262
XP_007164811.1 transcription factor AP-1-like [Balaenoptera acutorostrata scammoni]	1	200	LKP	49	51
XP_007164812.1 lymphocyte expansion molecule [Balaenoptera acutorostrata scammoni]	1	247	LGP	105	107
XP_007164812.1 lymphocyte expansion molecule [Balaenoptera acutorostrata scammoni]	1	247	VRF	129	131
XP_007164814.1 single-stranded DNA-binding protein 3 [Balaenoptera acutorostrata scammoni]	1	402	IRW	27	29
XP_007164814.1 single-stranded DNA-binding protein 3 [Balaenoptera acutorostrata scammoni]	1	402	LGP	221	223
XP_007164814.1 single-stranded DNA-binding protein 3 [Balaenoptera acutorostrata scammoni]	1	402	GLP	355	357
XP_007164816.1 doublesex- and mab-3-related transcription factor B1 [Balaenoptera acutorostrata scammoni]	1	237	LGP	98	100
XP_007164818.2 protein zyg-11 homolog A [Balaenoptera acutorostrata scammoni]	1	757	MRW	472	474
XP_007164819.1 doublesex- and mab-3-related transcription factor A2 [Balaenoptera acutorostrata scammoni]	1	391	VSV	43	45
XP_007164819.1 doublesex- and mab-3-related transcription factor A2 [Balaenoptera acutorostrata scammoni]	1	391	MAP	332	334
XP_007164820.2 cytosolic carboxypeptidase 6 [Balaenoptera acutorostrata scammoni]	1	484	MAP	106	108
XP_007164821.1 LOW QUALITY PROTEIN: selection and upkeep of intraepithelial T-cells protein 1-like, partial [Balaenoptera acutorostrata scammoni]	1	548	LRW	188	190
XP_007164821.1 LOW QUALITY PROTEIN: selection and upkeep of intraepithelial T-cells protein 1-like, partial [Balaenoptera acutorostrata scammoni]	1	548	IRW	43	45
XP_007164821.1 LOW QUALITY PROTEIN: selection and upkeep of intraepithelial T-cells protein 1-like, partial [Balaenoptera acutorostrata scammoni]	1	548	LGP	466	468
XP_007164822.1 metalloprotease TIKI2, partial [Balaenoptera acutorostrata scammoni]	1	497	LIY	273	275
XP_007164823.1 forkhead box protein D2, partial [Balaenoptera acutorostrata scammoni]	1	374	GLP	239	241
XP_007164824.1 UMP-CMP kinase [Balaenoptera acutorostrata scammoni]	1	233	VRF	52	54
XP_007164826.1 LOW QUALITY PROTEIN: testis-expressed protein 38 [Balaenoptera acutorostrata scammoni]	1	212	LRP	142	144
XP_007164828.1 zinc finger SWIM domain-containing protein 5 [Balaenoptera acutorostrata scammoni]	1	1049	VSV	647	649
XP_007164828.1 zinc finger SWIM domain-containing protein 5 [Balaenoptera acutorostrata scammoni]	1	1049	GGY	215	217
XP_007164828.1 zinc finger SWIM domain-containing protein 5 [Balaenoptera acutorostrata scammoni]	1	1049	GLP	40	42
XP_007164832.1 tyrosine-protein kinase receptor Tie-1 [Balaenoptera acutorostrata scammoni]	1	1135	LGP	4	6
XP_007164832.1 tyrosine-protein kinase receptor Tie-1 [Balaenoptera acutorostrata scammoni]	1	1135	LGP	624	626
XP_007164832.1 tyrosine-protein kinase receptor Tie-1 [Balaenoptera acutorostrata scammoni]	1	1135	LRP	505	507
XP_007164833.1 L-amino-acid oxidase-like [Balaenoptera acutorostrata scammoni]	1	525	LGP	105	107
XP_007164833.1 L-amino-acid oxidase-like [Balaenoptera acutorostrata scammoni]	1	525	LKP	269	271
XP_007164834.1 erythroid membrane-associated protein [Balaenoptera acutorostrata scammoni]	1	381	VSV	182	184
XP_007164834.1 erythroid membrane-associated protein [Balaenoptera acutorostrata scammoni]	1	381	VSV	199	201
XP_007164834.1 erythroid membrane-associated protein [Balaenoptera acutorostrata scammoni]	1	381	LRP	293	295
XP_007164838.1 forkhead box protein O6 [Balaenoptera acutorostrata scammoni]	1	302	MAP	64	66
XP_007164852.1 glycoprotein-N-acetylgalactosamine 3-beta-galactosyltransferase 1 isoform X1 [Balaenoptera acutorostrata scammoni]	1	377	LRW	187	189
XP_007164852.1 glycoprotein-N-acetylgalactosamine 3-beta-galactosyltransferase 1 isoform X1 [Balaenoptera acutorostrata scammoni]	1	377	LRP	334	336
XP_007164853.1 glycoprotein-N-acetylgalactosamine 3-beta-galactosyltransferase 1 isoform X2 [Balaenoptera acutorostrata scammoni]	1	369	LRW	179	181
XP_007164853.1 glycoprotein-N-acetylgalactosamine 3-beta-galactosyltransferase 1 isoform X2 [Balaenoptera acutorostrata scammoni]	1	369	LRP	326	328
XP_007164854.1 glycoprotein-N-acetylgalactosamine 3-beta-galactosyltransferase 1 isoform X2 [Balaenoptera acutorostrata scammoni]	1	369	LRW	179	181
XP_007164854.1 glycoprotein-N-acetylgalactosamine 3-beta-galactosyltransferase 1 isoform X2 [Balaenoptera acutorostrata scammoni]	1	369	LRP	326	328
XP_007164855.1 asparagine synthetase [glutamine-hydrolyzing] isoform X1 [Balaenoptera acutorostrata scammoni]	1	562	LKP	190	192
XP_007164856.1 asparagine synthetase [glutamine-hydrolyzing] isoform X2 [Balaenoptera acutorostrata scammoni]	1	541	LKP	169	171
XP_007164857.1 asparagine synthetase [glutamine-hydrolyzing] isoform X2 [Balaenoptera acutorostrata scammoni]	1	541	LKP	169	171
XP_007164866.1 ATP-dependent DNA/RNA helicase DHX36 [Balaenoptera acutorostrata scammoni]	1	1011	IRY	407	409
XP_007164866.1 ATP-dependent DNA/RNA helicase DHX36 [Balaenoptera acutorostrata scammoni]	1	1011	IRY	481	483
XP_007164866.1 ATP-dependent DNA/RNA helicase DHX36 [Balaenoptera acutorostrata scammoni]	1	1011	LIY	888	890
XP_007164866.1 ATP-dependent DNA/RNA helicase DHX36 [Balaenoptera acutorostrata scammoni]	1	1011	GGY	20	22
XP_007164867.1 rho guanine nucleotide exchange factor 26 [Balaenoptera acutorostrata scammoni]	1	871	LGP	288	290
XP_007164867.1 rho guanine nucleotide exchange factor 26 [Balaenoptera acutorostrata scammoni]	1	871	LIY	816	818
XP_007164867.1 rho guanine nucleotide exchange factor 26 [Balaenoptera acutorostrata scammoni]	1	871	GGY	121	123
XP_007164868.1 rho guanine nucleotide exchange factor 26 [Balaenoptera acutorostrata scammoni]	1	871	LGP	288	290
XP_007164868.1 rho guanine nucleotide exchange factor 26 [Balaenoptera acutorostrata scammoni]	1	871	LIY	816	818
XP_007164868.1 rho guanine nucleotide exchange factor 26 [Balaenoptera acutorostrata scammoni]	1	871	GGY	121	123
XP_007164869.1 probable G-protein coupled receptor 149 [Balaenoptera acutorostrata scammoni]	1	748	VSV	317	319
XP_007164869.1 probable G-protein coupled receptor 149 [Balaenoptera acutorostrata scammoni]	1	748	GLP	279	281
XP_007164870.1 neprilysin [Balaenoptera acutorostrata scammoni]	1	750	GLP	224	226
XP_007164870.1 neprilysin [Balaenoptera acutorostrata scammoni]	1	750	GLP	260	262
XP_007164871.1 neprilysin [Balaenoptera acutorostrata scammoni]	1	750	GLP	224	226
XP_007164871.1 neprilysin [Balaenoptera acutorostrata scammoni]	1	750	GLP	260	262
XP_007164872.1 neprilysin [Balaenoptera acutorostrata scammoni]	1	750	GLP	224	226
XP_007164872.1 neprilysin [Balaenoptera acutorostrata scammoni]	1	750	GLP	260	262
XP_007164875.1 protein C3orf33 homolog isoform X1 [Balaenoptera acutorostrata scammoni]	1	282	LKP	122	124
XP_007164876.1 protein C3orf33 homolog isoform X2 [Balaenoptera acutorostrata scammoni]	1	278	LKP	118	120
XP_007164877.1 protein C3orf33 homolog isoform X3 [Balaenoptera acutorostrata scammoni]	1	252	LKP	92	94
XP_007164878.1 acetyl-coenzyme A transporter 1 isoform X1 [Balaenoptera acutorostrata scammoni]	1	547	VSV	281	283
XP_007164878.1 acetyl-coenzyme A transporter 1 isoform X1 [Balaenoptera acutorostrata scammoni]	1	547	LGP	525	527
XP_007164880.1 translocon-associated protein subunit gamma [Balaenoptera acutorostrata scammoni]	1	186	MAP	1	3
XP_007164881.1 protein mono-ADP-ribosyltransferase TIPARP isoform X1 [Balaenoptera acutorostrata scammoni]	1	658	LRP	56	58
XP_007164881.1 protein mono-ADP-ribosyltransferase TIPARP isoform X1 [Balaenoptera acutorostrata scammoni]	1	658	VRF	379	381
XP_007164882.1 protein mono-ADP-ribosyltransferase TIPARP isoform X1 [Balaenoptera acutorostrata scammoni]	1	658	LRP	56	58
XP_007164882.1 protein mono-ADP-ribosyltransferase TIPARP isoform X1 [Balaenoptera acutorostrata scammoni]	1	658	VRF	379	381
XP_007164883.1 protein mono-ADP-ribosyltransferase TIPARP isoform X1 [Balaenoptera acutorostrata scammoni]	1	658	LRP	56	58
XP_007164883.1 protein mono-ADP-ribosyltransferase TIPARP isoform X1 [Balaenoptera acutorostrata scammoni]	1	658	VRF	379	381
XP_007164884.1 protein mono-ADP-ribosyltransferase TIPARP isoform X2 [Balaenoptera acutorostrata scammoni]	1	565	LRP	56	58
XP_007164884.1 protein mono-ADP-ribosyltransferase TIPARP isoform X2 [Balaenoptera acutorostrata scammoni]	1	565	VRF	379	381
XP_007164885.1 leucine-, glutamate- and lysine-rich protein 1 [Balaenoptera acutorostrata scammoni]	1	694	GLP	657	659
XP_007164886.1 cyclin-L1 isoform X1 [Balaenoptera acutorostrata scammoni]	1	527	VRF	238	240
XP_007164887.1 cyclin-L1 isoform X2 [Balaenoptera acutorostrata scammoni]	1	494	VRF	238	240
XP_007164892.1 cyclin-L1 isoform X4 [Balaenoptera acutorostrata scammoni]	1	297	VRF	238	240
XP_007164897.1 ventricular zone-expressed PH domain-containing protein homolog 1 isoform X1 [Balaenoptera acutorostrata scammoni]	1	834	LGP	342	344
XP_007164897.1 ventricular zone-expressed PH domain-containing protein homolog 1 isoform X1 [Balaenoptera acutorostrata scammoni]	1	834	LRP	94	96
XP_007164897.1 ventricular zone-expressed PH domain-containing protein homolog 1 isoform X1 [Balaenoptera acutorostrata scammoni]	1	834	VRF	682	684
XP_007164898.1 ventricular zone-expressed PH domain-containing protein homolog 1 isoform X1 [Balaenoptera acutorostrata scammoni]	1	834	LGP	342	344
XP_007164898.1 ventricular zone-expressed PH domain-containing protein homolog 1 isoform X1 [Balaenoptera acutorostrata scammoni]	1	834	LRP	94	96
XP_007164898.1 ventricular zone-expressed PH domain-containing protein homolog 1 isoform X1 [Balaenoptera acutorostrata scammoni]	1	834	VRF	682	684
XP_007164899.1 ventricular zone-expressed PH domain-containing protein homolog 1 isoform X1 [Balaenoptera acutorostrata scammoni]	1	834	LGP	342	344
XP_007164899.1 ventricular zone-expressed PH domain-containing protein homolog 1 isoform X1 [Balaenoptera acutorostrata scammoni]	1	834	LRP	94	96
XP_007164899.1 ventricular zone-expressed PH domain-containing protein homolog 1 isoform X1 [Balaenoptera acutorostrata scammoni]	1	834	VRF	682	684
XP_007164900.1 ventricular zone-expressed PH domain-containing protein homolog 1 isoform X2 [Balaenoptera acutorostrata scammoni]	1	764	LGP	342	344
XP_007164900.1 ventricular zone-expressed PH domain-containing protein homolog 1 isoform X2 [Balaenoptera acutorostrata scammoni]	1	764	LRP	94	96
XP_007164900.1 ventricular zone-expressed PH domain-containing protein homolog 1 isoform X2 [Balaenoptera acutorostrata scammoni]	1	764	VRF	612	614
XP_007164901.1 ventricular zone-expressed PH domain-containing protein homolog 1 isoform X3 [Balaenoptera acutorostrata scammoni]	1	763	LGP	342	344
XP_007164901.1 ventricular zone-expressed PH domain-containing protein homolog 1 isoform X3 [Balaenoptera acutorostrata scammoni]	1	763	LRP	94	96
XP_007164901.1 ventricular zone-expressed PH domain-containing protein homolog 1 isoform X3 [Balaenoptera acutorostrata scammoni]	1	763	VRF	682	684
XP_007164902.1 ventricular zone-expressed PH domain-containing protein homolog 1 isoform X4 [Balaenoptera acutorostrata scammoni]	1	308	LRP	94	96
XP_007164908.1 latexin [Balaenoptera acutorostrata scammoni]	1	223	MKP	133	135
XP_007164910.1 elongation factor G, mitochondrial [Balaenoptera acutorostrata scammoni]	1	757	MKP	460	462
XP_007164911.1 elongation factor G, mitochondrial [Balaenoptera acutorostrata scammoni]	1	757	MKP	460	462
XP_007164912.1 elongation factor G, mitochondrial [Balaenoptera acutorostrata scammoni]	1	757	MKP	460	462
XP_007164914.1 major facilitator superfamily domain-containing protein 1 isoform X1 [Balaenoptera acutorostrata scammoni]	1	469	IRW	112	114
XP_007164918.1 GMP synthase [glutamine-hydrolyzing] [Balaenoptera acutorostrata scammoni]	1	734	LRP	409	411
XP_007164918.1 GMP synthase [glutamine-hydrolyzing] [Balaenoptera acutorostrata scammoni]	1	734	LKP	397	399
XP_007164918.1 GMP synthase [glutamine-hydrolyzing] [Balaenoptera acutorostrata scammoni]	1	734	IEP	448	450
XP_007164918.1 GMP synthase [glutamine-hydrolyzing] [Balaenoptera acutorostrata scammoni]	1	734	GLP	467	469
XP_007164920.1 retinoic acid receptor responder protein 1 [Balaenoptera acutorostrata scammoni]	1	287	LRP	181	183
XP_007164923.1 2'-5'-oligoadenylate synthase 1-like [Balaenoptera acutorostrata scammoni]	1	250	LRP	3	5
XP_007164931.2 histone deacetylase 9 isoform X6 [Balaenoptera acutorostrata scammoni]	1	598	GLP	341	343
XP_007164931.2 histone deacetylase 9 isoform X6 [Balaenoptera acutorostrata scammoni]	1	598	GLP	422	424
XP_007164945.1 sclerostin domain-containing protein 1 [Balaenoptera acutorostrata scammoni]	1	207	GGY	116	118
XP_007164948.1 alkylglycerol monooxygenase [Balaenoptera acutorostrata scammoni]	1	446	VSV	10	12
XP_007164948.1 alkylglycerol monooxygenase [Balaenoptera acutorostrata scammoni]	1	446	MKP	23	25
XP_007164948.1 alkylglycerol monooxygenase [Balaenoptera acutorostrata scammoni]	1	446	LGP	208	210
XP_007164948.1 alkylglycerol monooxygenase [Balaenoptera acutorostrata scammoni]	1	446	LKP	409	411
XP_007164949.1 diacylglycerol kinase beta isoform X1 [Balaenoptera acutorostrata scammoni]	1	804	VSV	385	387
XP_007164949.1 diacylglycerol kinase beta isoform X1 [Balaenoptera acutorostrata scammoni]	1	804	LRW	532	534
XP_007164949.1 diacylglycerol kinase beta isoform X1 [Balaenoptera acutorostrata scammoni]	1	804	GGY	536	538
XP_007164949.1 diacylglycerol kinase beta isoform X1 [Balaenoptera acutorostrata scammoni]	1	804	LKP	353	355
XP_007164950.1 ETS translocation variant 1 isoform X1 [Balaenoptera acutorostrata scammoni]	1	492	IEP	380	382
XP_007164950.1 ETS translocation variant 1 isoform X1 [Balaenoptera acutorostrata scammoni]	1	492	GLP	97	99
XP_007164951.1 ETS translocation variant 1 isoform X2 [Balaenoptera acutorostrata scammoni]	1	478	IEP	366	368
XP_007164951.1 ETS translocation variant 1 isoform X2 [Balaenoptera acutorostrata scammoni]	1	478	GLP	83	85
XP_007164952.1 ETS translocation variant 1 isoform X2 [Balaenoptera acutorostrata scammoni]	1	478	IEP	366	368
XP_007164952.1 ETS translocation variant 1 isoform X2 [Balaenoptera acutorostrata scammoni]	1	478	GLP	83	85
XP_007164953.1 ETS translocation variant 1 isoform X2 [Balaenoptera acutorostrata scammoni]	1	478	IEP	366	368
XP_007164953.1 ETS translocation variant 1 isoform X2 [Balaenoptera acutorostrata scammoni]	1	478	GLP	83	85
XP_007164954.1 ETS translocation variant 1 isoform X2 [Balaenoptera acutorostrata scammoni]	1	478	IEP	366	368
XP_007164954.1 ETS translocation variant 1 isoform X2 [Balaenoptera acutorostrata scammoni]	1	478	GLP	83	85
XP_007164955.1 ETS translocation variant 1 isoform X3 [Balaenoptera acutorostrata scammoni]	1	438	IEP	326	328
XP_007164955.1 ETS translocation variant 1 isoform X3 [Balaenoptera acutorostrata scammoni]	1	438	GLP	43	45
XP_007164956.1 ETS translocation variant 1 isoform X4 [Balaenoptera acutorostrata scammoni]	1	431	IEP	319	321
XP_007164956.1 ETS translocation variant 1 isoform X4 [Balaenoptera acutorostrata scammoni]	1	431	GLP	36	38
XP_007164957.1 ETS translocation variant 1 isoform X4 [Balaenoptera acutorostrata scammoni]	1	431	IEP	319	321
XP_007164957.1 ETS translocation variant 1 isoform X4 [Balaenoptera acutorostrata scammoni]	1	431	GLP	36	38
XP_007164958.1 ETS translocation variant 1 isoform X4 [Balaenoptera acutorostrata scammoni]	1	431	IEP	319	321
XP_007164958.1 ETS translocation variant 1 isoform X4 [Balaenoptera acutorostrata scammoni]	1	431	GLP	36	38
XP_007164959.2 ETS translocation variant 1 isoform X5 [Balaenoptera acutorostrata scammoni]	1	420	IEP	308	310
XP_007164959.2 ETS translocation variant 1 isoform X5 [Balaenoptera acutorostrata scammoni]	1	420	GLP	25	27
XP_007164960.1 ETS translocation variant 1 isoform X6 [Balaenoptera acutorostrata scammoni]	1	347	IEP	235	237
XP_007164961.1 ADP-ribosylation factor-like protein 4A [Balaenoptera acutorostrata scammoni]	1	201	LRP	82	84
XP_007164962.1 ADP-ribosylation factor-like protein 4A [Balaenoptera acutorostrata scammoni]	1	201	LRP	82	84
XP_007164963.1 ADP-ribosylation factor-like protein 4A [Balaenoptera acutorostrata scammoni]	1	201	LRP	82	84
XP_007164964.1 ADP-ribosylation factor-like protein 4A [Balaenoptera acutorostrata scammoni]	1	201	LRP	82	84
XP_007164965.1 adseverin [Balaenoptera acutorostrata scammoni]	1	716	VSV	263	265
XP_007164970.1 LOW QUALITY PROTEIN: von Willebrand factor D and EGF domain-containing protein, partial [Balaenoptera acutorostrata scammoni]	1	1299	VSV	133	135
XP_007164976.1 RNA-binding protein 12B [Balaenoptera acutorostrata scammoni]	1	995	LRP	142	144
XP_007164976.1 RNA-binding protein 12B [Balaenoptera acutorostrata scammoni]	1	995	GLP	9	11
XP_007164976.1 RNA-binding protein 12B [Balaenoptera acutorostrata scammoni]	1	995	GLP	161	163
XP_007164976.1 RNA-binding protein 12B [Balaenoptera acutorostrata scammoni]	1	995	GLP	956	958
XP_007164977.1 meckelin [Balaenoptera acutorostrata scammoni]	1	997	VSV	597	599
XP_007164977.1 meckelin [Balaenoptera acutorostrata scammoni]	1	997	LIY	941	943
XP_007164979.2 pyruvate dehyrogenase phosphatase catalytic subunit 1 isoform X1 [Balaenoptera acutorostrata scammoni]	1	574	LRP	442	444
XP_007164979.2 pyruvate dehyrogenase phosphatase catalytic subunit 1 isoform X1 [Balaenoptera acutorostrata scammoni]	1	574	GGY	485	487
XP_007164980.1 pyruvate dehyrogenase phosphatase catalytic subunit 1 isoform X2 [Balaenoptera acutorostrata scammoni]	1	580	LRP	448	450
XP_007164980.1 pyruvate dehyrogenase phosphatase catalytic subunit 1 isoform X2 [Balaenoptera acutorostrata scammoni]	1	580	GGY	491	493
XP_007164981.1 cadherin-17 [Balaenoptera acutorostrata scammoni]	1	833	VSV	211	213
XP_007164981.1 cadherin-17 [Balaenoptera acutorostrata scammoni]	1	833	LIY	163	165
XP_007164981.1 cadherin-17 [Balaenoptera acutorostrata scammoni]	1	833	LKP	31	33
XP_007164982.1 GTP-binding protein GEM [Balaenoptera acutorostrata scammoni]	1	297	VSV	201	203
XP_007164984.1 DNA repair and recombination protein RAD54B isoform X1 [Balaenoptera acutorostrata scammoni]	1	910	LRP	266	268
XP_007164984.1 DNA repair and recombination protein RAD54B isoform X1 [Balaenoptera acutorostrata scammoni]	1	910	LRP	296	298
XP_007164984.1 DNA repair and recombination protein RAD54B isoform X1 [Balaenoptera acutorostrata scammoni]	1	910	LRP	657	659
XP_007164984.1 DNA repair and recombination protein RAD54B isoform X1 [Balaenoptera acutorostrata scammoni]	1	910	VRF	568	570
XP_007164984.1 DNA repair and recombination protein RAD54B isoform X1 [Balaenoptera acutorostrata scammoni]	1	910	LKP	862	864
XP_007164985.1 DNA repair and recombination protein RAD54B isoform X2 [Balaenoptera acutorostrata scammoni]	1	727	LRP	83	85
XP_007164985.1 DNA repair and recombination protein RAD54B isoform X2 [Balaenoptera acutorostrata scammoni]	1	727	LRP	113	115
XP_007164985.1 DNA repair and recombination protein RAD54B isoform X2 [Balaenoptera acutorostrata scammoni]	1	727	LRP	474	476
XP_007164985.1 DNA repair and recombination protein RAD54B isoform X2 [Balaenoptera acutorostrata scammoni]	1	727	VRF	385	387
XP_007164985.1 DNA repair and recombination protein RAD54B isoform X2 [Balaenoptera acutorostrata scammoni]	1	727	LKP	679	681
XP_007164986.1 protein virilizer homolog isoform X1 [Balaenoptera acutorostrata scammoni]	1	1813	LGP	1778	1780
XP_007164986.1 protein virilizer homolog isoform X1 [Balaenoptera acutorostrata scammoni]	1	1813	MLLCS	1042	1046
XP_007164986.1 protein virilizer homolog isoform X1 [Balaenoptera acutorostrata scammoni]	1	1813	LRP	1755	1757
XP_007164986.1 protein virilizer homolog isoform X1 [Balaenoptera acutorostrata scammoni]	1	1813	VRF	29	31
XP_007164986.1 protein virilizer homolog isoform X1 [Balaenoptera acutorostrata scammoni]	1	1813	IEP	1609	1611
XP_007164987.1 protein virilizer homolog isoform X2 [Balaenoptera acutorostrata scammoni]	1	1811	LGP	1776	1778
XP_007164987.1 protein virilizer homolog isoform X2 [Balaenoptera acutorostrata scammoni]	1	1811	MLLCS	1040	1044
XP_007164987.1 protein virilizer homolog isoform X2 [Balaenoptera acutorostrata scammoni]	1	1811	LRP	1753	1755
XP_007164987.1 protein virilizer homolog isoform X2 [Balaenoptera acutorostrata scammoni]	1	1811	VRF	29	31
XP_007164987.1 protein virilizer homolog isoform X2 [Balaenoptera acutorostrata scammoni]	1	1811	IEP	1607	1609
XP_007164988.1 protein virilizer homolog isoform X3 [Balaenoptera acutorostrata scammoni]	1	1762	LGP	1727	1729
XP_007164988.1 protein virilizer homolog isoform X3 [Balaenoptera acutorostrata scammoni]	1	1762	MLLCS	1042	1046
XP_007164988.1 protein virilizer homolog isoform X3 [Balaenoptera acutorostrata scammoni]	1	1762	LRP	1704	1706
XP_007164988.1 protein virilizer homolog isoform X3 [Balaenoptera acutorostrata scammoni]	1	1762	VRF	29	31
XP_007164988.1 protein virilizer homolog isoform X3 [Balaenoptera acutorostrata scammoni]	1	1762	IEP	1558	1560
XP_007164990.1 epithelial splicing regulatory protein 1 [Balaenoptera acutorostrata scammoni]	1	678	VRF	271	273
XP_007164990.1 epithelial splicing regulatory protein 1 [Balaenoptera acutorostrata scammoni]	1	678	GLP	231	233
XP_007164990.1 epithelial splicing regulatory protein 1 [Balaenoptera acutorostrata scammoni]	1	678	GLP	332	334
XP_007164990.1 epithelial splicing regulatory protein 1 [Balaenoptera acutorostrata scammoni]	1	678	GLP	451	453
XP_007164992.1 probable C-mannosyltransferase DPY19L4 isoform X1 [Balaenoptera acutorostrata scammoni]	1	724	IEP	158	160
XP_007164995.1 probable C-mannosyltransferase DPY19L4 isoform X2 [Balaenoptera acutorostrata scammoni]	1	662	IEP	95	97
XP_007164997.1 integrator complex subunit 8 isoform X1 [Balaenoptera acutorostrata scammoni]	1	996	MDLA	130	133
XP_007164997.1 integrator complex subunit 8 isoform X1 [Balaenoptera acutorostrata scammoni]	1	996	LRP	408	410
XP_007164998.1 integrator complex subunit 8 isoform X2 [Balaenoptera acutorostrata scammoni]	1	809	MDLA	130	133
XP_007164998.1 integrator complex subunit 8 isoform X2 [Balaenoptera acutorostrata scammoni]	1	809	LRP	408	410
XP_007165001.1 protein C8orf37 homolog [Balaenoptera acutorostrata scammoni]	1	210	LRW	202	204
XP_007165005.1 transcription termination factor 3, mitochondrial isoform X1 [Balaenoptera acutorostrata scammoni]	1	449	VSV	422	424
XP_007165006.1 transcription termination factor 3, mitochondrial isoform X2 [Balaenoptera acutorostrata scammoni]	1	425	VSV	398	400
XP_007165007.1 transcription termination factor 3, mitochondrial isoform X3 [Balaenoptera acutorostrata scammoni]	1	418	VSV	391	393
XP_007165008.1 transcription termination factor 3, mitochondrial isoform X3 [Balaenoptera acutorostrata scammoni]	1	418	VSV	391	393
XP_007165010.1 carboxypeptidase Q [Balaenoptera acutorostrata scammoni]	1	473	LRP	322	324
XP_007165026.1 vacuolar protein sorting-associated protein 13B [Balaenoptera acutorostrata scammoni]	1	1428	VSV	998	1000
XP_007165026.1 vacuolar protein sorting-associated protein 13B [Balaenoptera acutorostrata scammoni]	1	1428	LIY	964	966
XP_007165026.1 vacuolar protein sorting-associated protein 13B [Balaenoptera acutorostrata scammoni]	1	1428	LRP	685	687
XP_007165026.1 vacuolar protein sorting-associated protein 13B [Balaenoptera acutorostrata scammoni]	1	1428	LKP	21	23
XP_007165026.1 vacuolar protein sorting-associated protein 13B [Balaenoptera acutorostrata scammoni]	1	1428	LKP	612	614
XP_007165036.1 serine/threonine-protein kinase 3 [Balaenoptera acutorostrata scammoni]	1	488	MAP	184	186
XP_007165037.1 vacuolar protein sorting-associated protein 13B-like [Balaenoptera acutorostrata scammoni]	1	776	VSV	736	738
XP_007165038.1 usherin [Balaenoptera acutorostrata scammoni]	1	4780	VSV	49	51
XP_007165038.1 usherin [Balaenoptera acutorostrata scammoni]	1	4780	VSV	4276	4278
XP_007165038.1 usherin [Balaenoptera acutorostrata scammoni]	1	4780	VSV	4735	4737
XP_007165038.1 usherin [Balaenoptera acutorostrata scammoni]	1	4780	LRW	1485	1487
XP_007165038.1 usherin [Balaenoptera acutorostrata scammoni]	1	4780	IRY	1274	1276
XP_007165038.1 usherin [Balaenoptera acutorostrata scammoni]	1	4780	IRY	4188	4190
XP_007165038.1 usherin [Balaenoptera acutorostrata scammoni]	1	4780	LGP	1246	1248
XP_007165038.1 usherin [Balaenoptera acutorostrata scammoni]	1	4780	LGP	2317	2319
XP_007165038.1 usherin [Balaenoptera acutorostrata scammoni]	1	4780	LGP	2736	2738
XP_007165038.1 usherin [Balaenoptera acutorostrata scammoni]	1	4780	MAP	4646	4648
XP_007165038.1 usherin [Balaenoptera acutorostrata scammoni]	1	4780	LIY	2097	2099
XP_007165038.1 usherin [Balaenoptera acutorostrata scammoni]	1	4780	LIY	3634	3636
XP_007165038.1 usherin [Balaenoptera acutorostrata scammoni]	1	4780	LRP	1470	1472
XP_007165038.1 usherin [Balaenoptera acutorostrata scammoni]	1	4780	LRP	2591	2593
XP_007165038.1 usherin [Balaenoptera acutorostrata scammoni]	1	4780	LRP	3934	3936
XP_007165038.1 usherin [Balaenoptera acutorostrata scammoni]	1	4780	LKP	154	156
XP_007165038.1 usherin [Balaenoptera acutorostrata scammoni]	1	4780	LKP	4601	4603
XP_007165038.1 usherin [Balaenoptera acutorostrata scammoni]	1	4780	GLP	59	61
XP_007165038.1 usherin [Balaenoptera acutorostrata scammoni]	1	4780	GLP	1650	1652
XP_007165038.1 usherin [Balaenoptera acutorostrata scammoni]	1	4780	GLP	2924	2926
XP_007165039.1 synaptic vesicle glycoprotein 2B [Balaenoptera acutorostrata scammoni]	1	684	IRY	415	417
XP_007165039.1 synaptic vesicle glycoprotein 2B [Balaenoptera acutorostrata scammoni]	1	684	MAP	66	68
XP_007165039.1 synaptic vesicle glycoprotein 2B [Balaenoptera acutorostrata scammoni]	1	684	LIY	537	539
XP_007165039.1 synaptic vesicle glycoprotein 2B [Balaenoptera acutorostrata scammoni]	1	684	VRF	365	367
XP_007165040.1 solute carrier organic anion transporter family member 3A1 isoform X1 [Balaenoptera acutorostrata scammoni]	1	662	VSV	12	14
XP_007165040.1 solute carrier organic anion transporter family member 3A1 isoform X1 [Balaenoptera acutorostrata scammoni]	1	662	IRW	91	93
XP_007165041.1 solute carrier organic anion transporter family member 3A1 isoform X2 [Balaenoptera acutorostrata scammoni]	1	644	VSV	12	14
XP_007165041.1 solute carrier organic anion transporter family member 3A1 isoform X2 [Balaenoptera acutorostrata scammoni]	1	644	IRW	91	93
XP_007165042.1 alpha-2,8-sialyltransferase 8B isoform X1 [Balaenoptera acutorostrata scammoni]	1	376	LKP	117	119
XP_007165043.1 chromodomain-helicase-DNA-binding protein 2 isoform X1 [Balaenoptera acutorostrata scammoni]	1	1868	IKW	349	351
XP_007165043.1 chromodomain-helicase-DNA-binding protein 2 isoform X1 [Balaenoptera acutorostrata scammoni]	1	1868	GLP	459	461
XP_007165043.1 chromodomain-helicase-DNA-binding protein 2 isoform X1 [Balaenoptera acutorostrata scammoni]	1	1868	GLP	1186	1188
XP_007165044.1 chromodomain-helicase-DNA-binding protein 2 isoform X2 [Balaenoptera acutorostrata scammoni]	1	1862	IKW	343	345
XP_007165044.1 chromodomain-helicase-DNA-binding protein 2 isoform X2 [Balaenoptera acutorostrata scammoni]	1	1862	GLP	453	455
XP_007165044.1 chromodomain-helicase-DNA-binding protein 2 isoform X2 [Balaenoptera acutorostrata scammoni]	1	1862	GLP	1180	1182
XP_007165045.1 chromodomain-helicase-DNA-binding protein 2 isoform X3 [Balaenoptera acutorostrata scammoni]	1	1855	IKW	336	338
XP_007165045.1 chromodomain-helicase-DNA-binding protein 2 isoform X3 [Balaenoptera acutorostrata scammoni]	1	1855	GLP	446	448
XP_007165045.1 chromodomain-helicase-DNA-binding protein 2 isoform X3 [Balaenoptera acutorostrata scammoni]	1	1855	GLP	1173	1175
XP_007165046.1 chromodomain-helicase-DNA-binding protein 2 isoform X4 [Balaenoptera acutorostrata scammoni]	1	1847	IKW	328	330
XP_007165046.1 chromodomain-helicase-DNA-binding protein 2 isoform X4 [Balaenoptera acutorostrata scammoni]	1	1847	GLP	438	440
XP_007165046.1 chromodomain-helicase-DNA-binding protein 2 isoform X4 [Balaenoptera acutorostrata scammoni]	1	1847	GLP	1165	1167
XP_007165047.1 chromodomain-helicase-DNA-binding protein 2 isoform X5 [Balaenoptera acutorostrata scammoni]	1	1841	IKW	322	324
XP_007165047.1 chromodomain-helicase-DNA-binding protein 2 isoform X5 [Balaenoptera acutorostrata scammoni]	1	1841	GLP	432	434
XP_007165047.1 chromodomain-helicase-DNA-binding protein 2 isoform X5 [Balaenoptera acutorostrata scammoni]	1	1841	GLP	1159	1161
XP_007165048.1 chromodomain-helicase-DNA-binding protein 2 isoform X6 [Balaenoptera acutorostrata scammoni]	1	1828	IKW	309	311
XP_007165048.1 chromodomain-helicase-DNA-binding protein 2 isoform X6 [Balaenoptera acutorostrata scammoni]	1	1828	GLP	419	421
XP_007165048.1 chromodomain-helicase-DNA-binding protein 2 isoform X6 [Balaenoptera acutorostrata scammoni]	1	1828	GLP	1146	1148
XP_007165049.1 chromodomain-helicase-DNA-binding protein 2 isoform X7 [Balaenoptera acutorostrata scammoni]	1	1812	IKW	293	295
XP_007165049.1 chromodomain-helicase-DNA-binding protein 2 isoform X7 [Balaenoptera acutorostrata scammoni]	1	1812	GLP	403	405
XP_007165049.1 chromodomain-helicase-DNA-binding protein 2 isoform X7 [Balaenoptera acutorostrata scammoni]	1	1812	GLP	1130	1132
XP_007165050.1 chromodomain-helicase-DNA-binding protein 2 isoform X8 [Balaenoptera acutorostrata scammoni]	1	1811	IKW	292	294
XP_007165050.1 chromodomain-helicase-DNA-binding protein 2 isoform X8 [Balaenoptera acutorostrata scammoni]	1	1811	GLP	402	404
XP_007165050.1 chromodomain-helicase-DNA-binding protein 2 isoform X8 [Balaenoptera acutorostrata scammoni]	1	1811	GLP	1129	1131
XP_007165051.1 chromodomain-helicase-DNA-binding protein 2 isoform X9 [Balaenoptera acutorostrata scammoni]	1	1695	IKW	176	178
XP_007165051.1 chromodomain-helicase-DNA-binding protein 2 isoform X9 [Balaenoptera acutorostrata scammoni]	1	1695	GLP	286	288
XP_007165051.1 chromodomain-helicase-DNA-binding protein 2 isoform X9 [Balaenoptera acutorostrata scammoni]	1	1695	GLP	1013	1015
XP_007165052.1 chromodomain-helicase-DNA-binding protein 2 isoform X10 [Balaenoptera acutorostrata scammoni]	1	515	IKW	322	324
XP_007165052.1 chromodomain-helicase-DNA-binding protein 2 isoform X10 [Balaenoptera acutorostrata scammoni]	1	515	GLP	432	434
XP_007165053.1 repulsive guidance molecule A isoform X1 [Balaenoptera acutorostrata scammoni]	1	309	LRP	35	37
XP_007165053.1 repulsive guidance molecule A isoform X1 [Balaenoptera acutorostrata scammoni]	1	309	GGY	142	144
XP_007165053.1 repulsive guidance molecule A isoform X1 [Balaenoptera acutorostrata scammoni]	1	309	GLP	283	285
XP_007165055.1 repulsive guidance molecule A isoform X2 [Balaenoptera acutorostrata scammoni]	1	346	GGY	179	181
XP_007165055.1 repulsive guidance molecule A isoform X2 [Balaenoptera acutorostrata scammoni]	1	346	GLP	320	322
XP_007165056.1 multiple C2 and transmembrane domain-containing protein 2 isoform X1 [Balaenoptera acutorostrata scammoni]	1	890	LIY	627	629
XP_007165056.1 multiple C2 and transmembrane domain-containing protein 2 isoform X1 [Balaenoptera acutorostrata scammoni]	1	890	LKP	873	875
XP_007165057.1 multiple C2 and transmembrane domain-containing protein 2 isoform X2 [Balaenoptera acutorostrata scammoni]	1	878	LIY	615	617
XP_007165057.1 multiple C2 and transmembrane domain-containing protein 2 isoform X2 [Balaenoptera acutorostrata scammoni]	1	878	LKP	861	863
XP_007165058.1 multiple C2 and transmembrane domain-containing protein 2 isoform X3 [Balaenoptera acutorostrata scammoni]	1	704	LIY	627	629
XP_007165059.1 multiple C2 and transmembrane domain-containing protein 2 isoform X5 [Balaenoptera acutorostrata scammoni]	1	517	LIY	254	256
XP_007165059.1 multiple C2 and transmembrane domain-containing protein 2 isoform X5 [Balaenoptera acutorostrata scammoni]	1	517	LKP	500	502
XP_007165060.1 multiple C2 and transmembrane domain-containing protein 2 isoform X4 [Balaenoptera acutorostrata scammoni]	1	477	LIY	214	216
XP_007165060.1 multiple C2 and transmembrane domain-containing protein 2 isoform X4 [Balaenoptera acutorostrata scammoni]	1	477	LKP	460	462
XP_007165065.1 E3 ubiquitin-protein ligase E3D [Balaenoptera acutorostrata scammoni]	1	395	MKP	199	201
XP_007165065.1 E3 ubiquitin-protein ligase E3D [Balaenoptera acutorostrata scammoni]	1	395	GLP	32	34
XP_007165067.1 RWD domain-containing protein 2A isoform X2 [Balaenoptera acutorostrata scammoni]	1	271	IRY	189	191
XP_007165067.1 RWD domain-containing protein 2A isoform X2 [Balaenoptera acutorostrata scammoni]	1	271	IQW	102	104
XP_007165070.1 protein dopey-1 isoform X1 [Balaenoptera acutorostrata scammoni]	1	2486	VSV	1009	1011
XP_007165070.1 protein dopey-1 isoform X1 [Balaenoptera acutorostrata scammoni]	1	2486	VSV	1680	1682
XP_007165070.1 protein dopey-1 isoform X1 [Balaenoptera acutorostrata scammoni]	1	2486	LGP	366	368
XP_007165070.1 protein dopey-1 isoform X1 [Balaenoptera acutorostrata scammoni]	1	2486	LGP	1815	1817
XP_007165070.1 protein dopey-1 isoform X1 [Balaenoptera acutorostrata scammoni]	1	2486	LKP	140	142
XP_007165070.1 protein dopey-1 isoform X1 [Balaenoptera acutorostrata scammoni]	1	2486	LKP	351	353
XP_007165071.1 protein dopey-1 isoform X2 [Balaenoptera acutorostrata scammoni]	1	2477	VSV	1000	1002
XP_007165071.1 protein dopey-1 isoform X2 [Balaenoptera acutorostrata scammoni]	1	2477	VSV	1671	1673
XP_007165071.1 protein dopey-1 isoform X2 [Balaenoptera acutorostrata scammoni]	1	2477	LGP	293	295
XP_007165071.1 protein dopey-1 isoform X2 [Balaenoptera acutorostrata scammoni]	1	2477	LGP	357	359
XP_007165071.1 protein dopey-1 isoform X2 [Balaenoptera acutorostrata scammoni]	1	2477	LGP	1806	1808
XP_007165071.1 protein dopey-1 isoform X2 [Balaenoptera acutorostrata scammoni]	1	2477	LKP	140	142
XP_007165071.1 protein dopey-1 isoform X2 [Balaenoptera acutorostrata scammoni]	1	2477	LKP	342	344
XP_007165072.1 protein dopey-1 isoform X3 [Balaenoptera acutorostrata scammoni]	1	2476	VSV	999	1001
XP_007165072.1 protein dopey-1 isoform X3 [Balaenoptera acutorostrata scammoni]	1	2476	VSV	1670	1672
XP_007165072.1 protein dopey-1 isoform X3 [Balaenoptera acutorostrata scammoni]	1	2476	LGP	366	368
XP_007165072.1 protein dopey-1 isoform X3 [Balaenoptera acutorostrata scammoni]	1	2476	LGP	1805	1807
XP_007165072.1 protein dopey-1 isoform X3 [Balaenoptera acutorostrata scammoni]	1	2476	LKP	140	142
XP_007165072.1 protein dopey-1 isoform X3 [Balaenoptera acutorostrata scammoni]	1	2476	LKP	351	353
XP_007165073.1 protein dopey-1 isoform X4 [Balaenoptera acutorostrata scammoni]	1	2466	VSV	1009	1011
XP_007165073.1 protein dopey-1 isoform X4 [Balaenoptera acutorostrata scammoni]	1	2466	VSV	1680	1682
XP_007165073.1 protein dopey-1 isoform X4 [Balaenoptera acutorostrata scammoni]	1	2466	LGP	366	368
XP_007165073.1 protein dopey-1 isoform X4 [Balaenoptera acutorostrata scammoni]	1	2466	LGP	1815	1817
XP_007165073.1 protein dopey-1 isoform X4 [Balaenoptera acutorostrata scammoni]	1	2466	LKP	140	142
XP_007165073.1 protein dopey-1 isoform X4 [Balaenoptera acutorostrata scammoni]	1	2466	LKP	351	353
XP_007165074.1 protein dopey-1 isoform X5 [Balaenoptera acutorostrata scammoni]	1	2457	VSV	1000	1002
XP_007165074.1 protein dopey-1 isoform X5 [Balaenoptera acutorostrata scammoni]	1	2457	VSV	1671	1673
XP_007165074.1 protein dopey-1 isoform X5 [Balaenoptera acutorostrata scammoni]	1	2457	LGP	293	295
XP_007165074.1 protein dopey-1 isoform X5 [Balaenoptera acutorostrata scammoni]	1	2457	LGP	357	359
XP_007165074.1 protein dopey-1 isoform X5 [Balaenoptera acutorostrata scammoni]	1	2457	LGP	1806	1808
XP_007165074.1 protein dopey-1 isoform X5 [Balaenoptera acutorostrata scammoni]	1	2457	LKP	140	142
XP_007165074.1 protein dopey-1 isoform X5 [Balaenoptera acutorostrata scammoni]	1	2457	LKP	342	344
XP_007165075.1 protein dopey-1 isoform X6 [Balaenoptera acutorostrata scammoni]	1	2299	VSV	1009	1011
XP_007165075.1 protein dopey-1 isoform X6 [Balaenoptera acutorostrata scammoni]	1	2299	VSV	1680	1682
XP_007165075.1 protein dopey-1 isoform X6 [Balaenoptera acutorostrata scammoni]	1	2299	LGP	366	368
XP_007165075.1 protein dopey-1 isoform X6 [Balaenoptera acutorostrata scammoni]	1	2299	LGP	1815	1817
XP_007165075.1 protein dopey-1 isoform X6 [Balaenoptera acutorostrata scammoni]	1	2299	LKP	140	142
XP_007165075.1 protein dopey-1 isoform X6 [Balaenoptera acutorostrata scammoni]	1	2299	LKP	351	353
XP_007165076.1 NADP-dependent malic enzyme isoform X1 [Balaenoptera acutorostrata scammoni]	1	547	MDLA	1	4
XP_007165076.1 NADP-dependent malic enzyme isoform X1 [Balaenoptera acutorostrata scammoni]	1	547	GLP	296	298
XP_007165077.1 NADP-dependent malic enzyme isoform X2 [Balaenoptera acutorostrata scammoni]	1	514	MDLA	1	4
XP_007165077.1 NADP-dependent malic enzyme isoform X2 [Balaenoptera acutorostrata scammoni]	1	514	GLP	296	298
XP_007165078.1 NADP-dependent malic enzyme isoform X3 [Balaenoptera acutorostrata scammoni]	1	426	MDLA	1	4
XP_007165078.1 NADP-dependent malic enzyme isoform X3 [Balaenoptera acutorostrata scammoni]	1	426	GLP	296	298
XP_007165080.1 clathrin coat assembly protein AP180 [Balaenoptera acutorostrata scammoni]	1	909	MKP	499	501
XP_007165080.1 clathrin coat assembly protein AP180 [Balaenoptera acutorostrata scammoni]	1	909	MAP	159	161
XP_007165080.1 clathrin coat assembly protein AP180 [Balaenoptera acutorostrata scammoni]	1	909	MAP	679	681
XP_007165081.1 cytochrome b5 reductase 4 isoform X1 [Balaenoptera acutorostrata scammoni]	1	521	VSV	372	374
XP_007165082.1 cytochrome b5 reductase 4 isoform X2 [Balaenoptera acutorostrata scammoni]	1	487	VSV	338	340
XP_007165084.1 membrane protein FAM174B, partial [Balaenoptera acutorostrata scammoni]	1	107	MAP	85	87
XP_007165087.1 alpha-(1,3)-fucosyltransferase 4-like, partial [Balaenoptera acutorostrata scammoni]	1	238	VSV	57	59
XP_007165089.1 V-set and transmembrane domain-containing protein 2B [Balaenoptera acutorostrata scammoni]	1	286	IQW	63	65
XP_007165090.1 ribonuclease P protein subunit p29 [Balaenoptera acutorostrata scammoni]	1	221	VSV	140	142
XP_007165090.1 ribonuclease P protein subunit p29 [Balaenoptera acutorostrata scammoni]	1	221	LKP	117	119
XP_007165093.2 LOW QUALITY PROTEIN: G1/S-specific cyclin-E1 [Balaenoptera acutorostrata scammoni]	1	417	VSV	24	26
XP_007165094.1 zinc finger protein 536 isoform X1 [Balaenoptera acutorostrata scammoni]	1	1397	LKP	224	226
XP_007165094.1 zinc finger protein 536 isoform X1 [Balaenoptera acutorostrata scammoni]	1	1397	GLP	862	864
XP_007165095.1 zinc finger protein 536 isoform X1 [Balaenoptera acutorostrata scammoni]	1	1397	LKP	224	226
XP_007165095.1 zinc finger protein 536 isoform X1 [Balaenoptera acutorostrata scammoni]	1	1397	GLP	862	864
XP_007165096.1 zinc finger protein 536 isoform X1 [Balaenoptera acutorostrata scammoni]	1	1397	LKP	224	226
XP_007165096.1 zinc finger protein 536 isoform X1 [Balaenoptera acutorostrata scammoni]	1	1397	GLP	862	864
XP_007165097.1 zinc finger protein 536 isoform X2 [Balaenoptera acutorostrata scammoni]	1	1379	LKP	224	226
XP_007165097.1 zinc finger protein 536 isoform X2 [Balaenoptera acutorostrata scammoni]	1	1379	GLP	844	846
XP_007165098.1 zinc finger protein 536 isoform X3 [Balaenoptera acutorostrata scammoni]	1	1318	LKP	224	226
XP_007165098.1 zinc finger protein 536 isoform X3 [Balaenoptera acutorostrata scammoni]	1	1318	GLP	862	864
XP_007165099.1 zinc finger protein 507 isoform X1 [Balaenoptera acutorostrata scammoni]	1	1090	VSV	263	265
XP_007165100.1 zinc finger protein 507 isoform X2 [Balaenoptera acutorostrata scammoni]	1	1056	VSV	263	265
XP_007165101.1 zinc finger protein 507 isoform X3 [Balaenoptera acutorostrata scammoni]	1	1044	VSV	217	219
XP_007165102.1 zinc finger protein 507 isoform X4 [Balaenoptera acutorostrata scammoni]	1	1036	VSV	263	265
XP_007165103.1 zinc finger protein 507 isoform X5 [Balaenoptera acutorostrata scammoni]	1	1002	VSV	263	265
XP_007165104.1 zinc finger protein 507 isoform X6 [Balaenoptera acutorostrata scammoni]	1	986	VSV	263	265
XP_007165105.1 zinc finger protein 507 isoform X6 [Balaenoptera acutorostrata scammoni]	1	986	VSV	263	265
XP_007165106.1 zinc finger protein 507 isoform X7 [Balaenoptera acutorostrata scammoni]	1	961	VSV	263	265
XP_007165107.1 probable C-mannosyltransferase DPY19L3 isoform X1 [Balaenoptera acutorostrata scammoni]	1	717	LIY	114	116
XP_007165107.1 probable C-mannosyltransferase DPY19L3 isoform X1 [Balaenoptera acutorostrata scammoni]	1	717	LRP	231	233
XP_007165107.1 probable C-mannosyltransferase DPY19L3 isoform X1 [Balaenoptera acutorostrata scammoni]	1	717	LKP	459	461
XP_007165107.1 probable C-mannosyltransferase DPY19L3 isoform X1 [Balaenoptera acutorostrata scammoni]	1	717	IEP	153	155
XP_007165109.1 probable C-mannosyltransferase DPY19L3 isoform X3 [Balaenoptera acutorostrata scammoni]	1	617	LIY	14	16
XP_007165109.1 probable C-mannosyltransferase DPY19L3 isoform X3 [Balaenoptera acutorostrata scammoni]	1	617	LRP	131	133
XP_007165109.1 probable C-mannosyltransferase DPY19L3 isoform X3 [Balaenoptera acutorostrata scammoni]	1	617	LKP	359	361
XP_007165109.1 probable C-mannosyltransferase DPY19L3 isoform X3 [Balaenoptera acutorostrata scammoni]	1	617	IEP	53	55
XP_007165117.1 regulator of G-protein signaling 9-binding protein [Balaenoptera acutorostrata scammoni]	1	238	GLP	184	186
XP_007165118.1 putative ATP-dependent RNA helicase TDRD12 isoform X1 [Balaenoptera acutorostrata scammoni]	1	1281	IKW	1170	1172
XP_007165118.1 putative ATP-dependent RNA helicase TDRD12 isoform X1 [Balaenoptera acutorostrata scammoni]	1	1281	MKP	52	54
XP_007165118.1 putative ATP-dependent RNA helicase TDRD12 isoform X1 [Balaenoptera acutorostrata scammoni]	1	1281	IRY	157	159
XP_007165118.1 putative ATP-dependent RNA helicase TDRD12 isoform X1 [Balaenoptera acutorostrata scammoni]	1	1281	LGP	280	282
XP_007165119.1 putative ATP-dependent RNA helicase TDRD12 isoform X3 [Balaenoptera acutorostrata scammoni]	1	1166	IKW	1055	1057
XP_007165119.1 putative ATP-dependent RNA helicase TDRD12 isoform X3 [Balaenoptera acutorostrata scammoni]	1	1166	IRY	42	44
XP_007165119.1 putative ATP-dependent RNA helicase TDRD12 isoform X3 [Balaenoptera acutorostrata scammoni]	1	1166	LGP	165	167
XP_007165120.1 centrosomal protein of 89 kDa isoform X1 [Balaenoptera acutorostrata scammoni]	1	793	LKP	777	779
XP_007165120.1 centrosomal protein of 89 kDa isoform X1 [Balaenoptera acutorostrata scammoni]	1	793	IEP	90	92
XP_007165120.1 centrosomal protein of 89 kDa isoform X1 [Balaenoptera acutorostrata scammoni]	1	793	GLP	350	352
XP_007165121.1 centrosomal protein of 89 kDa isoform X2 [Balaenoptera acutorostrata scammoni]	1	792	LKP	776	778
XP_007165121.1 centrosomal protein of 89 kDa isoform X2 [Balaenoptera acutorostrata scammoni]	1	792	IEP	90	92
XP_007165121.1 centrosomal protein of 89 kDa isoform X2 [Balaenoptera acutorostrata scammoni]	1	792	GLP	349	351
XP_007165122.1 centrosomal protein of 89 kDa isoform X3 [Balaenoptera acutorostrata scammoni]	1	661	IEP	90	92
XP_007165122.1 centrosomal protein of 89 kDa isoform X3 [Balaenoptera acutorostrata scammoni]	1	661	GLP	350	352
XP_007165123.1 centrosomal protein of 89 kDa isoform X4 [Balaenoptera acutorostrata scammoni]	1	645	IEP	90	92
XP_007165123.1 centrosomal protein of 89 kDa isoform X4 [Balaenoptera acutorostrata scammoni]	1	645	GLP	350	352
XP_007165124.1 centrosomal protein of 89 kDa isoform X5 [Balaenoptera acutorostrata scammoni]	1	634	IEP	90	92
XP_007165124.1 centrosomal protein of 89 kDa isoform X5 [Balaenoptera acutorostrata scammoni]	1	634	GLP	350	352
XP_007165125.1 B(0,+)-type amino acid transporter 1 isoform X1 [Balaenoptera acutorostrata scammoni]	1	499	VSV	355	357
XP_007165125.1 B(0,+)-type amino acid transporter 1 isoform X1 [Balaenoptera acutorostrata scammoni]	1	499	IEP	30	32
XP_007165126.1 B(0,+)-type amino acid transporter 1 isoform X2 [Balaenoptera acutorostrata scammoni]	1	488	VSV	344	346
XP_007165126.1 B(0,+)-type amino acid transporter 1 isoform X2 [Balaenoptera acutorostrata scammoni]	1	488	IEP	19	21
XP_007165127.1 B(0,+)-type amino acid transporter 1 isoform X2 [Balaenoptera acutorostrata scammoni]	1	488	VSV	344	346
XP_007165127.1 B(0,+)-type amino acid transporter 1 isoform X2 [Balaenoptera acutorostrata scammoni]	1	488	IEP	19	21
XP_007165131.1 rhophilin-2 [Balaenoptera acutorostrata scammoni]	1	687	LGP	497	499
XP_007165131.1 rhophilin-2 [Balaenoptera acutorostrata scammoni]	1	687	LKP	369	371
XP_007165132.1 G patch domain-containing protein 1 isoform X1 [Balaenoptera acutorostrata scammoni]	1	923	GLP	636	638
XP_007165133.1 G patch domain-containing protein 1 isoform X2 [Balaenoptera acutorostrata scammoni]	1	876	GLP	636	638
XP_007165135.1 xaa-Pro dipeptidase [Balaenoptera acutorostrata scammoni]	1	430	MKP	256	258
XP_007165135.1 xaa-Pro dipeptidase [Balaenoptera acutorostrata scammoni]	1	430	GGY	316	318
XP_007165138.1 protein LSM14 homolog A isoform X1 [Balaenoptera acutorostrata scammoni]	1	503	IRY	20	22
XP_007165138.1 protein LSM14 homolog A isoform X1 [Balaenoptera acutorostrata scammoni]	1	503	LGP	358	360
XP_007165138.1 protein LSM14 homolog A isoform X1 [Balaenoptera acutorostrata scammoni]	1	503	LRP	401	403
XP_007165138.1 protein LSM14 homolog A isoform X1 [Balaenoptera acutorostrata scammoni]	1	503	GGY	408	410
XP_007165139.1 protein LSM14 homolog A isoform X2 [Balaenoptera acutorostrata scammoni]	1	497	IRY	20	22
XP_007165139.1 protein LSM14 homolog A isoform X2 [Balaenoptera acutorostrata scammoni]	1	497	LGP	358	360
XP_007165139.1 protein LSM14 homolog A isoform X2 [Balaenoptera acutorostrata scammoni]	1	497	LRP	401	403
XP_007165139.1 protein LSM14 homolog A isoform X2 [Balaenoptera acutorostrata scammoni]	1	497	GGY	408	410
XP_007165140.1 protein LSM14 homolog A isoform X3 [Balaenoptera acutorostrata scammoni]	1	465	IRY	20	22
XP_007165140.1 protein LSM14 homolog A isoform X3 [Balaenoptera acutorostrata scammoni]	1	465	LGP	358	360
XP_007165140.1 protein LSM14 homolog A isoform X3 [Balaenoptera acutorostrata scammoni]	1	465	LRP	401	403
XP_007165140.1 protein LSM14 homolog A isoform X3 [Balaenoptera acutorostrata scammoni]	1	465	GGY	408	410
XP_007165141.1 protein LSM14 homolog A isoform X4 [Balaenoptera acutorostrata scammoni]	1	443	IRY	20	22
XP_007165141.1 protein LSM14 homolog A isoform X4 [Balaenoptera acutorostrata scammoni]	1	443	LGP	298	300
XP_007165141.1 protein LSM14 homolog A isoform X4 [Balaenoptera acutorostrata scammoni]	1	443	LRP	341	343
XP_007165141.1 protein LSM14 homolog A isoform X4 [Balaenoptera acutorostrata scammoni]	1	443	GGY	348	350
XP_007165148.1 glucose-6-phosphate isomerase [Balaenoptera acutorostrata scammoni]	1	559	LGP	162	164
XP_007165148.1 glucose-6-phosphate isomerase [Balaenoptera acutorostrata scammoni]	1	559	LKP	171	173
XP_007165148.1 glucose-6-phosphate isomerase [Balaenoptera acutorostrata scammoni]	1	559	IEP	525	527
XP_007165149.1 programmed cell death protein 2-like [Balaenoptera acutorostrata scammoni]	1	367	LIY	333	335
XP_007165150.1 SUMO-activating enzyme subunit 2 isoform X1 [Balaenoptera acutorostrata scammoni]	1	641	IRY	263	265
XP_007165150.1 SUMO-activating enzyme subunit 2 isoform X1 [Balaenoptera acutorostrata scammoni]	1	641	GLP	6	8
XP_007165151.1 SUMO-activating enzyme subunit 2 isoform X2 [Balaenoptera acutorostrata scammoni]	1	514	IRY	136	138
XP_007165152.1 Wilms tumor protein 1-interacting protein isoform X1 [Balaenoptera acutorostrata scammoni]	1	190	LRP	174	176
XP_007165153.1 Wilms tumor protein 1-interacting protein isoform X2 [Balaenoptera acutorostrata scammoni]	1	169	LRP	153	155
XP_007165154.1 zinc finger protein 599 [Balaenoptera acutorostrata scammoni]	1	589	LRP	135	137
XP_007165156.1 zinc finger protein 792 isoform X1 [Balaenoptera acutorostrata scammoni]	1	636	VSV	111	113
XP_007165157.1 zinc finger protein 792 isoform X2 [Balaenoptera acutorostrata scammoni]	1	594	VSV	69	71
XP_007165161.1 protein Aster-A isoform X1 [Balaenoptera acutorostrata scammoni]	1	813	IRY	585	587
XP_007165161.1 protein Aster-A isoform X1 [Balaenoptera acutorostrata scammoni]	1	813	LGP	419	421
XP_007165161.1 protein Aster-A isoform X1 [Balaenoptera acutorostrata scammoni]	1	813	LGP	521	523
XP_007165163.1 protein Aster-A isoform X2 [Balaenoptera acutorostrata scammoni]	1	809	IRY	585	587
XP_007165163.1 protein Aster-A isoform X2 [Balaenoptera acutorostrata scammoni]	1	809	LGP	419	421
XP_007165163.1 protein Aster-A isoform X2 [Balaenoptera acutorostrata scammoni]	1	809	LGP	521	523
XP_007165164.1 protein Aster-A isoform X3 [Balaenoptera acutorostrata scammoni]	1	750	IRY	585	587
XP_007165164.1 protein Aster-A isoform X3 [Balaenoptera acutorostrata scammoni]	1	750	LGP	419	421
XP_007165164.1 protein Aster-A isoform X3 [Balaenoptera acutorostrata scammoni]	1	750	LGP	521	523
XP_007165168.1 FXYD domain-containing ion transport regulator 3 [Balaenoptera acutorostrata scammoni]	1	89	GLP	14	16
XP_007165169.1 FXYD domain-containing ion transport regulator 3 [Balaenoptera acutorostrata scammoni]	1	89	GLP	14	16
XP_007165178.1 lipolysis-stimulated lipoprotein receptor isoform X1 [Balaenoptera acutorostrata scammoni]	1	657	MAP	58	60
XP_007165179.1 lipolysis-stimulated lipoprotein receptor isoform X2 [Balaenoptera acutorostrata scammoni]	1	638	MAP	58	60
XP_007165185.1 myelin-associated glycoprotein [Balaenoptera acutorostrata scammoni]	1	627	LRP	50	52
XP_007165185.1 myelin-associated glycoprotein [Balaenoptera acutorostrata scammoni]	1	627	GGY	122	124
XP_007165186.1 B-cell receptor CD22 isoform X1 [Balaenoptera acutorostrata scammoni]	1	890	VSV	549	551
XP_007165186.1 B-cell receptor CD22 isoform X1 [Balaenoptera acutorostrata scammoni]	1	890	LGP	4	6
XP_007165186.1 B-cell receptor CD22 isoform X1 [Balaenoptera acutorostrata scammoni]	1	890	LGP	443	445
XP_007165186.1 B-cell receptor CD22 isoform X1 [Balaenoptera acutorostrata scammoni]	1	890	VRF	91	93
XP_007165186.1 B-cell receptor CD22 isoform X1 [Balaenoptera acutorostrata scammoni]	1	890	VRF	579	581
XP_007165186.1 B-cell receptor CD22 isoform X1 [Balaenoptera acutorostrata scammoni]	1	890	VRF	868	870
XP_007165188.1 B-cell receptor CD22 isoform X2 [Balaenoptera acutorostrata scammoni]	1	844	VSV	503	505
XP_007165188.1 B-cell receptor CD22 isoform X2 [Balaenoptera acutorostrata scammoni]	1	844	LGP	4	6
XP_007165188.1 B-cell receptor CD22 isoform X2 [Balaenoptera acutorostrata scammoni]	1	844	LGP	397	399
XP_007165188.1 B-cell receptor CD22 isoform X2 [Balaenoptera acutorostrata scammoni]	1	844	VRF	91	93
XP_007165188.1 B-cell receptor CD22 isoform X2 [Balaenoptera acutorostrata scammoni]	1	844	VRF	533	535
XP_007165188.1 B-cell receptor CD22 isoform X2 [Balaenoptera acutorostrata scammoni]	1	844	VRF	822	824
XP_007165189.1 LOW QUALITY PROTEIN: free fatty acid receptor 3 [Balaenoptera acutorostrata scammoni]	1	359	GLP	59	61
XP_007165189.1 LOW QUALITY PROTEIN: free fatty acid receptor 3 [Balaenoptera acutorostrata scammoni]	1	359	GLP	347	349
XP_007165190.1 free fatty acid receptor 1 [Balaenoptera acutorostrata scammoni]	1	301	LGP	237	239
XP_007165191.1 free fatty acid receptor 2 [Balaenoptera acutorostrata scammoni]	1	330	GLP	20	22
XP_007165192.1 glyceraldehyde-3-phosphate dehydrogenase, testis-specific isoform X1 [Balaenoptera acutorostrata scammoni]	1	388	VSV	49	51
XP_007165192.1 glyceraldehyde-3-phosphate dehydrogenase, testis-specific isoform X1 [Balaenoptera acutorostrata scammoni]	1	388	VSV	291	293
XP_007165193.1 glyceraldehyde-3-phosphate dehydrogenase, testis-specific isoform X2 [Balaenoptera acutorostrata scammoni]	1	345	VSV	248	250
XP_007165194.1 suprabasin [Balaenoptera acutorostrata scammoni]	1	372	LGP	16	18
XP_007165197.1 HAUS augmin-like complex subunit 5 isoform X1 [Balaenoptera acutorostrata scammoni]	1	647	LRW	632	634
XP_007165197.1 HAUS augmin-like complex subunit 5 isoform X1 [Balaenoptera acutorostrata scammoni]	1	647	GLP	514	516
XP_007165198.1 HAUS augmin-like complex subunit 5 isoform X2 [Balaenoptera acutorostrata scammoni]	1	641	LRW	626	628
XP_007165198.1 HAUS augmin-like complex subunit 5 isoform X2 [Balaenoptera acutorostrata scammoni]	1	641	GLP	508	510
XP_007165199.1 HAUS augmin-like complex subunit 5 isoform X3 [Balaenoptera acutorostrata scammoni]	1	640	LRW	625	627
XP_007165199.1 HAUS augmin-like complex subunit 5 isoform X3 [Balaenoptera acutorostrata scammoni]	1	640	GLP	507	509
XP_007165200.1 HAUS augmin-like complex subunit 5 isoform X4 [Balaenoptera acutorostrata scammoni]	1	634	LRW	619	621
XP_007165200.1 HAUS augmin-like complex subunit 5 isoform X4 [Balaenoptera acutorostrata scammoni]	1	634	GLP	501	503
XP_007165201.1 RNA-binding protein 42 isoform X1 [Balaenoptera acutorostrata scammoni]	1	478	LRP	182	184
XP_007165201.1 RNA-binding protein 42 isoform X1 [Balaenoptera acutorostrata scammoni]	1	478	LRP	221	223
XP_007165201.1 RNA-binding protein 42 isoform X1 [Balaenoptera acutorostrata scammoni]	1	478	LRP	317	319
XP_007165201.1 RNA-binding protein 42 isoform X1 [Balaenoptera acutorostrata scammoni]	1	478	GLP	9	11
XP_007165202.1 RNA-binding protein 42 isoform X2 [Balaenoptera acutorostrata scammoni]	1	471	LRP	175	177
XP_007165202.1 RNA-binding protein 42 isoform X2 [Balaenoptera acutorostrata scammoni]	1	471	LRP	214	216
XP_007165202.1 RNA-binding protein 42 isoform X2 [Balaenoptera acutorostrata scammoni]	1	471	LRP	310	312
XP_007165202.1 RNA-binding protein 42 isoform X2 [Balaenoptera acutorostrata scammoni]	1	471	GLP	9	11
XP_007165203.1 RNA-binding protein 42 isoform X3 [Balaenoptera acutorostrata scammoni]	1	449	LRP	153	155
XP_007165203.1 RNA-binding protein 42 isoform X3 [Balaenoptera acutorostrata scammoni]	1	449	LRP	192	194
XP_007165203.1 RNA-binding protein 42 isoform X3 [Balaenoptera acutorostrata scammoni]	1	449	LRP	288	290
XP_007165203.1 RNA-binding protein 42 isoform X3 [Balaenoptera acutorostrata scammoni]	1	449	GLP	9	11
XP_007165205.1 cytochrome c oxidase subunit 6B1 isoform X1 [Balaenoptera acutorostrata scammoni]	1	87	VSV	51	53
XP_007165206.1 cytochrome c oxidase subunit 6B1 isoform X1 [Balaenoptera acutorostrata scammoni]	1	87	VSV	51	53
XP_007165207.1 cytochrome c oxidase subunit 6B1 isoform X2 [Balaenoptera acutorostrata scammoni]	1	87	VSV	51	53
XP_007165212.1 zinc finger and BTB domain-containing protein 32 [Balaenoptera acutorostrata scammoni]	1	492	LRP	24	26
XP_007165213.1 splicing factor U2AF 26 kDa subunit isoform X2 [Balaenoptera acutorostrata scammoni]	1	241	LRP	194	196
XP_007165214.1 splicing factor U2AF 26 kDa subunit isoform X1 [Balaenoptera acutorostrata scammoni]	1	238	LRP	191	193
XP_007165218.1 protein lin-37 homolog isoform X1 [Balaenoptera acutorostrata scammoni]	1	247	LIY	206	208
XP_007165219.1 protein lin-37 homolog isoform X2 [Balaenoptera acutorostrata scammoni]	1	220	LIY	179	181
XP_007165220.1 protein lin-37 homolog isoform X3 [Balaenoptera acutorostrata scammoni]	1	217	LRP	167	169
XP_007165223.2 rho GTPase-activating protein 33 isoform X2 [Balaenoptera acutorostrata scammoni]	1	1293	VSV	213	215
XP_007165223.2 rho GTPase-activating protein 33 isoform X2 [Balaenoptera acutorostrata scammoni]	1	1293	VSV	802	804
XP_007165223.2 rho GTPase-activating protein 33 isoform X2 [Balaenoptera acutorostrata scammoni]	1	1293	LGP	1079	1081
XP_007165223.2 rho GTPase-activating protein 33 isoform X2 [Balaenoptera acutorostrata scammoni]	1	1293	LGP	1180	1182
XP_007165223.2 rho GTPase-activating protein 33 isoform X2 [Balaenoptera acutorostrata scammoni]	1	1293	LRP	833	835
XP_007165223.2 rho GTPase-activating protein 33 isoform X2 [Balaenoptera acutorostrata scammoni]	1	1293	LRP	889	891
XP_007165224.1 hydroxyproline dehydrogenase [Balaenoptera acutorostrata scammoni]	1	461	LRP	105	107
XP_007165225.1 nephrin isoform X1 [Balaenoptera acutorostrata scammoni]	1	1243	VSV	568	570
XP_007165225.1 nephrin isoform X1 [Balaenoptera acutorostrata scammoni]	1	1243	VSV	668	670
XP_007165225.1 nephrin isoform X1 [Balaenoptera acutorostrata scammoni]	1	1243	LRW	372	374
XP_007165225.1 nephrin isoform X1 [Balaenoptera acutorostrata scammoni]	1	1243	IRY	975	977
XP_007165225.1 nephrin isoform X1 [Balaenoptera acutorostrata scammoni]	1	1243	LGP	71	73
XP_007165225.1 nephrin isoform X1 [Balaenoptera acutorostrata scammoni]	1	1243	LRP	557	559
XP_007165225.1 nephrin isoform X1 [Balaenoptera acutorostrata scammoni]	1	1243	VRF	834	836
XP_007165225.1 nephrin isoform X1 [Balaenoptera acutorostrata scammoni]	1	1243	GLP	968	970
XP_007165226.1 amyloid-like protein 1 isoform X1 [Balaenoptera acutorostrata scammoni]	1	648	VSV	549	551
XP_007165226.1 amyloid-like protein 1 isoform X1 [Balaenoptera acutorostrata scammoni]	1	648	LGP	11	13
XP_007165226.1 amyloid-like protein 1 isoform X1 [Balaenoptera acutorostrata scammoni]	1	648	LGP	486	488
XP_007165226.1 amyloid-like protein 1 isoform X1 [Balaenoptera acutorostrata scammoni]	1	648	LRP	473	475
XP_007165227.1 amyloid-like protein 1 isoform X2 [Balaenoptera acutorostrata scammoni]	1	647	VSV	548	550
XP_007165227.1 amyloid-like protein 1 isoform X2 [Balaenoptera acutorostrata scammoni]	1	647	LGP	11	13
XP_007165227.1 amyloid-like protein 1 isoform X2 [Balaenoptera acutorostrata scammoni]	1	647	LGP	486	488
XP_007165227.1 amyloid-like protein 1 isoform X2 [Balaenoptera acutorostrata scammoni]	1	647	LRP	473	475
XP_007165228.1 amyloid-like protein 1 isoform X3 [Balaenoptera acutorostrata scammoni]	1	639	VSV	540	542
XP_007165228.1 amyloid-like protein 1 isoform X3 [Balaenoptera acutorostrata scammoni]	1	639	LGP	11	13
XP_007165228.1 amyloid-like protein 1 isoform X3 [Balaenoptera acutorostrata scammoni]	1	639	LGP	486	488
XP_007165228.1 amyloid-like protein 1 isoform X3 [Balaenoptera acutorostrata scammoni]	1	639	LRP	473	475
XP_007165229.1 amyloid-like protein 1 isoform X4 [Balaenoptera acutorostrata scammoni]	1	627	LGP	11	13
XP_007165229.1 amyloid-like protein 1 isoform X4 [Balaenoptera acutorostrata scammoni]	1	627	LGP	486	488
XP_007165229.1 amyloid-like protein 1 isoform X4 [Balaenoptera acutorostrata scammoni]	1	627	LRP	473	475
XP_007165230.1 amyloid-like protein 1 isoform X5 [Balaenoptera acutorostrata scammoni]	1	618	LGP	11	13
XP_007165230.1 amyloid-like protein 1 isoform X5 [Balaenoptera acutorostrata scammoni]	1	618	LGP	486	488
XP_007165230.1 amyloid-like protein 1 isoform X5 [Balaenoptera acutorostrata scammoni]	1	618	LRP	473	475
XP_007165232.1 TYRO protein tyrosine kinase-binding protein isoform X2 [Balaenoptera acutorostrata scammoni]	1	107	LGP	4	6
XP_007165233.1 TYRO protein tyrosine kinase-binding protein isoform X3 [Balaenoptera acutorostrata scammoni]	1	106	LGP	4	6
XP_007165234.1 succinate dehydrogenase assembly factor 1, mitochondrial [Balaenoptera acutorostrata scammoni]	1	119	GLP	41	43
XP_007165235.1 alpha-ketoglutarate-dependent dioxygenase alkB homolog 6 isoform X2 [Balaenoptera acutorostrata scammoni]	1	333	GLP	72	74
XP_007165235.1 alpha-ketoglutarate-dependent dioxygenase alkB homolog 6 isoform X2 [Balaenoptera acutorostrata scammoni]	1	333	GLP	103	105
XP_007165235.1 alpha-ketoglutarate-dependent dioxygenase alkB homolog 6 isoform X2 [Balaenoptera acutorostrata scammoni]	1	333	GLP	315	317
XP_007165236.1 alpha-ketoglutarate-dependent dioxygenase alkB homolog 6 isoform X4 [Balaenoptera acutorostrata scammoni]	1	248	GLP	72	74
XP_007165236.1 alpha-ketoglutarate-dependent dioxygenase alkB homolog 6 isoform X4 [Balaenoptera acutorostrata scammoni]	1	248	GLP	103	105
XP_007165239.1 nesprin-4 isoform X1 [Balaenoptera acutorostrata scammoni]	1	398	LGP	7	9
XP_007165239.1 nesprin-4 isoform X1 [Balaenoptera acutorostrata scammoni]	1	398	LGP	127	129
XP_007165239.1 nesprin-4 isoform X1 [Balaenoptera acutorostrata scammoni]	1	398	LGP	258	260
XP_007165239.1 nesprin-4 isoform X1 [Balaenoptera acutorostrata scammoni]	1	398	GLP	73	75
XP_007165240.1 nesprin-4 isoform X2 [Balaenoptera acutorostrata scammoni]	1	394	LGP	7	9
XP_007165240.1 nesprin-4 isoform X2 [Balaenoptera acutorostrata scammoni]	1	394	LGP	127	129
XP_007165240.1 nesprin-4 isoform X2 [Balaenoptera acutorostrata scammoni]	1	394	LGP	258	260
XP_007165240.1 nesprin-4 isoform X2 [Balaenoptera acutorostrata scammoni]	1	394	GLP	73	75
XP_007165241.1 nesprin-4 isoform X3 [Balaenoptera acutorostrata scammoni]	1	378	LGP	7	9
XP_007165241.1 nesprin-4 isoform X3 [Balaenoptera acutorostrata scammoni]	1	378	LGP	127	129
XP_007165241.1 nesprin-4 isoform X3 [Balaenoptera acutorostrata scammoni]	1	378	LGP	258	260
XP_007165241.1 nesprin-4 isoform X3 [Balaenoptera acutorostrata scammoni]	1	378	GLP	73	75
XP_007165242.1 nesprin-4 isoform X5 [Balaenoptera acutorostrata scammoni]	1	406	LGP	7	9
XP_007165242.1 nesprin-4 isoform X5 [Balaenoptera acutorostrata scammoni]	1	406	LGP	127	129
XP_007165242.1 nesprin-4 isoform X5 [Balaenoptera acutorostrata scammoni]	1	406	LGP	258	260
XP_007165242.1 nesprin-4 isoform X5 [Balaenoptera acutorostrata scammoni]	1	406	GLP	73	75
XP_007165243.1 CAP-Gly domain-containing linker protein 3 [Balaenoptera acutorostrata scammoni]	1	548	MAP	9	11
XP_007165243.1 CAP-Gly domain-containing linker protein 3 [Balaenoptera acutorostrata scammoni]	1	548	VRF	432	434
XP_007165244.1 THAP domain-containing protein 8 [Balaenoptera acutorostrata scammoni]	1	225	LGP	132	134
XP_007165244.1 THAP domain-containing protein 8 [Balaenoptera acutorostrata scammoni]	1	225	LRP	76	78
XP_007165245.1 WD repeat-containing protein 62 [Balaenoptera acutorostrata scammoni]	1	1547	MKP	890	892
XP_007165245.1 WD repeat-containing protein 62 [Balaenoptera acutorostrata scammoni]	1	1547	LGP	4	6
XP_007165245.1 WD repeat-containing protein 62 [Balaenoptera acutorostrata scammoni]	1	1547	LGP	744	746
XP_007165245.1 WD repeat-containing protein 62 [Balaenoptera acutorostrata scammoni]	1	1547	VRF	221	223
XP_007165245.1 WD repeat-containing protein 62 [Balaenoptera acutorostrata scammoni]	1	1547	GGY	7	9
XP_007165253.1 zinc finger protein 567 [Balaenoptera acutorostrata scammoni]	1	648	VSV	43	45
XP_007165254.1 zinc finger protein 567 [Balaenoptera acutorostrata scammoni]	1	648	VSV	43	45
XP_007165255.1 zinc finger protein 567 [Balaenoptera acutorostrata scammoni]	1	648	VSV	43	45
XP_007165267.1 zinc finger protein 568 isoform X1 [Balaenoptera acutorostrata scammoni]	1	648	MKP	65	67
XP_007165268.1 zinc finger protein 568 isoform X1 [Balaenoptera acutorostrata scammoni]	1	648	MKP	65	67
XP_007165269.1 zinc finger protein 568 isoform X1 [Balaenoptera acutorostrata scammoni]	1	648	MKP	65	67
XP_007165270.1 zinc finger protein 568 isoform X1 [Balaenoptera acutorostrata scammoni]	1	648	MKP	65	67
XP_007165271.1 zinc finger protein 568 isoform X1 [Balaenoptera acutorostrata scammoni]	1	648	MKP	65	67
XP_007165272.1 zinc finger protein 568 isoform X2 [Balaenoptera acutorostrata scammoni]	1	647	MKP	65	67
XP_007165276.1 zinc finger protein 14 homolog isoform X4 [Balaenoptera acutorostrata scammoni]	1	533	LGP	45	47
XP_007165277.2 zinc finger protein 829 [Balaenoptera acutorostrata scammoni]	1	412	VSV	51	53
XP_007165278.1 cytochrome b-c1 complex subunit Rieske, mitochondrial, partial [Balaenoptera acutorostrata scammoni]	1	250	LRP	1	3
XP_007165278.1 cytochrome b-c1 complex subunit Rieske, mitochondrial, partial [Balaenoptera acutorostrata scammoni]	1	250	GGY	207	209
XP_007165281.1 teashirt homolog 3 [Balaenoptera acutorostrata scammoni]	1	1520	LGP	71	73
XP_007165281.1 teashirt homolog 3 [Balaenoptera acutorostrata scammoni]	1	1520	LRP	116	118
XP_007165281.1 teashirt homolog 3 [Balaenoptera acutorostrata scammoni]	1	1520	GGY	983	985
XP_007165281.1 teashirt homolog 3 [Balaenoptera acutorostrata scammoni]	1	1520	LKP	1011	1013
XP_007165284.1 low-density lipoprotein receptor-related protein 3 [Balaenoptera acutorostrata scammoni]	1	646	LGP	24	26
XP_007165284.1 low-density lipoprotein receptor-related protein 3 [Balaenoptera acutorostrata scammoni]	1	646	LGP	612	614
XP_007165285.1 asc-type amino acid transporter 1 [Balaenoptera acutorostrata scammoni]	1	659	VSV	454	456
XP_007165285.1 asc-type amino acid transporter 1 [Balaenoptera acutorostrata scammoni]	1	659	LRW	543	545
XP_007165285.1 asc-type amino acid transporter 1 [Balaenoptera acutorostrata scammoni]	1	659	LRP	351	353
XP_007165289.1 upstream stimulatory factor 2, partial [Balaenoptera acutorostrata scammoni]	1	331	VSV	84	86
XP_007165289.1 upstream stimulatory factor 2, partial [Balaenoptera acutorostrata scammoni]	1	331	VSV	165	167
XP_007165290.1 dermokine [Balaenoptera acutorostrata scammoni]	1	443	GLP	414	416
XP_007165291.1 LOW QUALITY PROTEIN: histone-lysine N-methyltransferase 2B, partial [Balaenoptera acutorostrata scammoni]	1	2619	LGP	1182	1184
XP_007165291.1 LOW QUALITY PROTEIN: histone-lysine N-methyltransferase 2B, partial [Balaenoptera acutorostrata scammoni]	1	2619	LGP	1876	1878
XP_007165291.1 LOW QUALITY PROTEIN: histone-lysine N-methyltransferase 2B, partial [Balaenoptera acutorostrata scammoni]	1	2619	LGP	2080	2082
XP_007165291.1 LOW QUALITY PROTEIN: histone-lysine N-methyltransferase 2B, partial [Balaenoptera acutorostrata scammoni]	1	2619	LRP	461	463
XP_007165291.1 LOW QUALITY PROTEIN: histone-lysine N-methyltransferase 2B, partial [Balaenoptera acutorostrata scammoni]	1	2619	LRP	1747	1749
XP_007165291.1 LOW QUALITY PROTEIN: histone-lysine N-methyltransferase 2B, partial [Balaenoptera acutorostrata scammoni]	1	2619	LKP	1547	1549
XP_007165291.1 LOW QUALITY PROTEIN: histone-lysine N-methyltransferase 2B, partial [Balaenoptera acutorostrata scammoni]	1	2619	GLP	201	203
XP_007165291.1 LOW QUALITY PROTEIN: histone-lysine N-methyltransferase 2B, partial [Balaenoptera acutorostrata scammoni]	1	2619	GLP	1283	1285
XP_007165291.1 LOW QUALITY PROTEIN: histone-lysine N-methyltransferase 2B, partial [Balaenoptera acutorostrata scammoni]	1	2619	GLP	2054	2056
XP_007165293.1 kin of IRRE-like protein 2 [Balaenoptera acutorostrata scammoni]	1	635	VRF	307	309
XP_007165294.1 NF-kappa-B inhibitor delta [Balaenoptera acutorostrata scammoni]	1	560	LRW	307	309
XP_007165294.1 NF-kappa-B inhibitor delta [Balaenoptera acutorostrata scammoni]	1	560	LGP	77	79
XP_007165294.1 NF-kappa-B inhibitor delta [Balaenoptera acutorostrata scammoni]	1	560	LGP	283	285
XP_007165294.1 NF-kappa-B inhibitor delta [Balaenoptera acutorostrata scammoni]	1	560	LRP	534	536
XP_007165294.1 NF-kappa-B inhibitor delta [Balaenoptera acutorostrata scammoni]	1	560	GLP	138	140
XP_007165294.1 NF-kappa-B inhibitor delta [Balaenoptera acutorostrata scammoni]	1	560	GLP	256	258
XP_007165294.1 NF-kappa-B inhibitor delta [Balaenoptera acutorostrata scammoni]	1	560	GLP	375	377
XP_007165295.1 leucine-rich repeat and fibronectin type-III domain-containing protein 3 [Balaenoptera acutorostrata scammoni]	1	551	LGP	514	516
XP_007165295.1 leucine-rich repeat and fibronectin type-III domain-containing protein 3 [Balaenoptera acutorostrata scammoni]	1	551	LRP	448	450
XP_007165299.1 hydroxyacid oxidase 1 [Balaenoptera acutorostrata scammoni]	1	371	IKW	222	224
XP_007165299.1 hydroxyacid oxidase 1 [Balaenoptera acutorostrata scammoni]	1	371	LRW	126	128
XP_007165300.1 1-phosphatidylinositol 4,5-bisphosphate phosphodiesterase beta-1 isoform X1 [Balaenoptera acutorostrata scammoni]	1	1116	IRY	713	715
XP_007165300.1 1-phosphatidylinositol 4,5-bisphosphate phosphodiesterase beta-1 isoform X1 [Balaenoptera acutorostrata scammoni]	1	1116	LKP	549	551
XP_007165300.1 1-phosphatidylinositol 4,5-bisphosphate phosphodiesterase beta-1 isoform X1 [Balaenoptera acutorostrata scammoni]	1	1116	GLP	602	604
XP_007165301.1 1-phosphatidylinositol 4,5-bisphosphate phosphodiesterase beta-1 isoform X1 [Balaenoptera acutorostrata scammoni]	1	1116	IRY	713	715
XP_007165301.1 1-phosphatidylinositol 4,5-bisphosphate phosphodiesterase beta-1 isoform X1 [Balaenoptera acutorostrata scammoni]	1	1116	LKP	549	551
XP_007165301.1 1-phosphatidylinositol 4,5-bisphosphate phosphodiesterase beta-1 isoform X1 [Balaenoptera acutorostrata scammoni]	1	1116	GLP	602	604
XP_007165302.1 1-phosphatidylinositol 4,5-bisphosphate phosphodiesterase beta-1 isoform X2 [Balaenoptera acutorostrata scammoni]	1	1072	IRY	713	715
XP_007165302.1 1-phosphatidylinositol 4,5-bisphosphate phosphodiesterase beta-1 isoform X2 [Balaenoptera acutorostrata scammoni]	1	1072	LKP	549	551
XP_007165302.1 1-phosphatidylinositol 4,5-bisphosphate phosphodiesterase beta-1 isoform X2 [Balaenoptera acutorostrata scammoni]	1	1072	GLP	602	604
XP_007165303.1 1-phosphatidylinositol 4,5-bisphosphate phosphodiesterase beta-4 isoform X1 [Balaenoptera acutorostrata scammoni]	1	1259	LRP	920	922
XP_007165303.1 1-phosphatidylinositol 4,5-bisphosphate phosphodiesterase beta-4 isoform X1 [Balaenoptera acutorostrata scammoni]	1	1259	LKP	480	482
XP_007165303.1 1-phosphatidylinositol 4,5-bisphosphate phosphodiesterase beta-4 isoform X1 [Balaenoptera acutorostrata scammoni]	1	1259	LKP	702	704
XP_007165303.1 1-phosphatidylinositol 4,5-bisphosphate phosphodiesterase beta-4 isoform X1 [Balaenoptera acutorostrata scammoni]	1	1259	IEP	214	216
XP_007165303.1 1-phosphatidylinositol 4,5-bisphosphate phosphodiesterase beta-4 isoform X1 [Balaenoptera acutorostrata scammoni]	1	1259	GLP	205	207
XP_007165303.1 1-phosphatidylinositol 4,5-bisphosphate phosphodiesterase beta-4 isoform X1 [Balaenoptera acutorostrata scammoni]	1	1259	GLP	755	757
XP_007165304.1 1-phosphatidylinositol 4,5-bisphosphate phosphodiesterase beta-4 isoform X1 [Balaenoptera acutorostrata scammoni]	1	1259	LRP	920	922
XP_007165304.1 1-phosphatidylinositol 4,5-bisphosphate phosphodiesterase beta-4 isoform X1 [Balaenoptera acutorostrata scammoni]	1	1259	LKP	480	482
XP_007165304.1 1-phosphatidylinositol 4,5-bisphosphate phosphodiesterase beta-4 isoform X1 [Balaenoptera acutorostrata scammoni]	1	1259	LKP	702	704
XP_007165304.1 1-phosphatidylinositol 4,5-bisphosphate phosphodiesterase beta-4 isoform X1 [Balaenoptera acutorostrata scammoni]	1	1259	IEP	214	216
XP_007165304.1 1-phosphatidylinositol 4,5-bisphosphate phosphodiesterase beta-4 isoform X1 [Balaenoptera acutorostrata scammoni]	1	1259	GLP	205	207
XP_007165304.1 1-phosphatidylinositol 4,5-bisphosphate phosphodiesterase beta-4 isoform X1 [Balaenoptera acutorostrata scammoni]	1	1259	GLP	755	757
XP_007165305.1 1-phosphatidylinositol 4,5-bisphosphate phosphodiesterase beta-4 isoform X2 [Balaenoptera acutorostrata scammoni]	1	1244	LRP	905	907
XP_007165305.1 1-phosphatidylinositol 4,5-bisphosphate phosphodiesterase beta-4 isoform X2 [Balaenoptera acutorostrata scammoni]	1	1244	LKP	465	467
XP_007165305.1 1-phosphatidylinositol 4,5-bisphosphate phosphodiesterase beta-4 isoform X2 [Balaenoptera acutorostrata scammoni]	1	1244	LKP	687	689
XP_007165305.1 1-phosphatidylinositol 4,5-bisphosphate phosphodiesterase beta-4 isoform X2 [Balaenoptera acutorostrata scammoni]	1	1244	IEP	199	201
XP_007165305.1 1-phosphatidylinositol 4,5-bisphosphate phosphodiesterase beta-4 isoform X2 [Balaenoptera acutorostrata scammoni]	1	1244	GLP	190	192
XP_007165305.1 1-phosphatidylinositol 4,5-bisphosphate phosphodiesterase beta-4 isoform X2 [Balaenoptera acutorostrata scammoni]	1	1244	GLP	740	742
XP_007165306.1 1-phosphatidylinositol 4,5-bisphosphate phosphodiesterase beta-4 isoform X2 [Balaenoptera acutorostrata scammoni]	1	1244	LRP	905	907
XP_007165306.1 1-phosphatidylinositol 4,5-bisphosphate phosphodiesterase beta-4 isoform X2 [Balaenoptera acutorostrata scammoni]	1	1244	LKP	465	467
XP_007165306.1 1-phosphatidylinositol 4,5-bisphosphate phosphodiesterase beta-4 isoform X2 [Balaenoptera acutorostrata scammoni]	1	1244	LKP	687	689
XP_007165306.1 1-phosphatidylinositol 4,5-bisphosphate phosphodiesterase beta-4 isoform X2 [Balaenoptera acutorostrata scammoni]	1	1244	IEP	199	201
XP_007165306.1 1-phosphatidylinositol 4,5-bisphosphate phosphodiesterase beta-4 isoform X2 [Balaenoptera acutorostrata scammoni]	1	1244	GLP	190	192
XP_007165306.1 1-phosphatidylinositol 4,5-bisphosphate phosphodiesterase beta-4 isoform X2 [Balaenoptera acutorostrata scammoni]	1	1244	GLP	740	742
XP_007165307.1 1-phosphatidylinositol 4,5-bisphosphate phosphodiesterase beta-4 isoform X2 [Balaenoptera acutorostrata scammoni]	1	1244	LRP	905	907
XP_007165307.1 1-phosphatidylinositol 4,5-bisphosphate phosphodiesterase beta-4 isoform X2 [Balaenoptera acutorostrata scammoni]	1	1244	LKP	465	467
XP_007165307.1 1-phosphatidylinositol 4,5-bisphosphate phosphodiesterase beta-4 isoform X2 [Balaenoptera acutorostrata scammoni]	1	1244	LKP	687	689
XP_007165307.1 1-phosphatidylinositol 4,5-bisphosphate phosphodiesterase beta-4 isoform X2 [Balaenoptera acutorostrata scammoni]	1	1244	IEP	199	201
XP_007165307.1 1-phosphatidylinositol 4,5-bisphosphate phosphodiesterase beta-4 isoform X2 [Balaenoptera acutorostrata scammoni]	1	1244	GLP	190	192
XP_007165307.1 1-phosphatidylinositol 4,5-bisphosphate phosphodiesterase beta-4 isoform X2 [Balaenoptera acutorostrata scammoni]	1	1244	GLP	740	742
XP_007165308.1 1-phosphatidylinositol 4,5-bisphosphate phosphodiesterase beta-4 isoform X3 [Balaenoptera acutorostrata scammoni]	1	1240	LRP	920	922
XP_007165308.1 1-phosphatidylinositol 4,5-bisphosphate phosphodiesterase beta-4 isoform X3 [Balaenoptera acutorostrata scammoni]	1	1240	LKP	480	482
XP_007165308.1 1-phosphatidylinositol 4,5-bisphosphate phosphodiesterase beta-4 isoform X3 [Balaenoptera acutorostrata scammoni]	1	1240	LKP	702	704
XP_007165308.1 1-phosphatidylinositol 4,5-bisphosphate phosphodiesterase beta-4 isoform X3 [Balaenoptera acutorostrata scammoni]	1	1240	IEP	214	216
XP_007165308.1 1-phosphatidylinositol 4,5-bisphosphate phosphodiesterase beta-4 isoform X3 [Balaenoptera acutorostrata scammoni]	1	1240	GLP	205	207
XP_007165308.1 1-phosphatidylinositol 4,5-bisphosphate phosphodiesterase beta-4 isoform X3 [Balaenoptera acutorostrata scammoni]	1	1240	GLP	755	757
XP_007165309.1 1-phosphatidylinositol 4,5-bisphosphate phosphodiesterase beta-4 isoform X4 [Balaenoptera acutorostrata scammoni]	1	1222	LRP	920	922
XP_007165309.1 1-phosphatidylinositol 4,5-bisphosphate phosphodiesterase beta-4 isoform X4 [Balaenoptera acutorostrata scammoni]	1	1222	LKP	480	482
XP_007165309.1 1-phosphatidylinositol 4,5-bisphosphate phosphodiesterase beta-4 isoform X4 [Balaenoptera acutorostrata scammoni]	1	1222	LKP	702	704
XP_007165309.1 1-phosphatidylinositol 4,5-bisphosphate phosphodiesterase beta-4 isoform X4 [Balaenoptera acutorostrata scammoni]	1	1222	IEP	214	216
XP_007165309.1 1-phosphatidylinositol 4,5-bisphosphate phosphodiesterase beta-4 isoform X4 [Balaenoptera acutorostrata scammoni]	1	1222	GLP	205	207
XP_007165309.1 1-phosphatidylinositol 4,5-bisphosphate phosphodiesterase beta-4 isoform X4 [Balaenoptera acutorostrata scammoni]	1	1222	GLP	755	757
XP_007165310.1 1-phosphatidylinositol 4,5-bisphosphate phosphodiesterase beta-4 isoform X5 [Balaenoptera acutorostrata scammoni]	1	1203	LRP	920	922
XP_007165310.1 1-phosphatidylinositol 4,5-bisphosphate phosphodiesterase beta-4 isoform X5 [Balaenoptera acutorostrata scammoni]	1	1203	LKP	480	482
XP_007165310.1 1-phosphatidylinositol 4,5-bisphosphate phosphodiesterase beta-4 isoform X5 [Balaenoptera acutorostrata scammoni]	1	1203	LKP	702	704
XP_007165310.1 1-phosphatidylinositol 4,5-bisphosphate phosphodiesterase beta-4 isoform X5 [Balaenoptera acutorostrata scammoni]	1	1203	IEP	214	216
XP_007165310.1 1-phosphatidylinositol 4,5-bisphosphate phosphodiesterase beta-4 isoform X5 [Balaenoptera acutorostrata scammoni]	1	1203	GLP	205	207
XP_007165310.1 1-phosphatidylinositol 4,5-bisphosphate phosphodiesterase beta-4 isoform X5 [Balaenoptera acutorostrata scammoni]	1	1203	GLP	755	757
XP_007165311.1 1-phosphatidylinositol 4,5-bisphosphate phosphodiesterase beta-4 isoform X6 [Balaenoptera acutorostrata scammoni]	1	1101	LRP	762	764
XP_007165311.1 1-phosphatidylinositol 4,5-bisphosphate phosphodiesterase beta-4 isoform X6 [Balaenoptera acutorostrata scammoni]	1	1101	LKP	322	324
XP_007165311.1 1-phosphatidylinositol 4,5-bisphosphate phosphodiesterase beta-4 isoform X6 [Balaenoptera acutorostrata scammoni]	1	1101	LKP	544	546
XP_007165311.1 1-phosphatidylinositol 4,5-bisphosphate phosphodiesterase beta-4 isoform X6 [Balaenoptera acutorostrata scammoni]	1	1101	IEP	56	58
XP_007165311.1 1-phosphatidylinositol 4,5-bisphosphate phosphodiesterase beta-4 isoform X6 [Balaenoptera acutorostrata scammoni]	1	1101	GLP	47	49
XP_007165311.1 1-phosphatidylinositol 4,5-bisphosphate phosphodiesterase beta-4 isoform X6 [Balaenoptera acutorostrata scammoni]	1	1101	GLP	597	599
XP_007165314.1 serine/threonine-protein kinase PAK 5 [Balaenoptera acutorostrata scammoni]	1	720	MKP	185	187
XP_007165314.1 serine/threonine-protein kinase PAK 5 [Balaenoptera acutorostrata scammoni]	1	720	MAP	610	612
XP_007165314.1 serine/threonine-protein kinase PAK 5 [Balaenoptera acutorostrata scammoni]	1	720	GLP	34	36
XP_007165319.1 LOW QUALITY PROTEIN: protein SLX4IP [Balaenoptera acutorostrata scammoni]	1	407	GLP	232	234
XP_007165319.1 LOW QUALITY PROTEIN: protein SLX4IP [Balaenoptera acutorostrata scammoni]	1	407	GLP	264	266
XP_007165323.1 BTB/POZ domain-containing protein 3 [Balaenoptera acutorostrata scammoni]	1	527	IEP	465	467
XP_007165324.1 serine palmitoyltransferase 3 [Balaenoptera acutorostrata scammoni]	1	549	LGP	340	342
XP_007165324.1 serine palmitoyltransferase 3 [Balaenoptera acutorostrata scammoni]	1	549	GGY	373	375
XP_007165326.1 threonine aspartase 1 isoform X1 [Balaenoptera acutorostrata scammoni]	1	421	VSV	140	142
XP_007165326.1 threonine aspartase 1 isoform X1 [Balaenoptera acutorostrata scammoni]	1	421	GLP	12	14
XP_007165327.1 threonine aspartase 1 isoform X1 [Balaenoptera acutorostrata scammoni]	1	421	VSV	140	142
XP_007165327.1 threonine aspartase 1 isoform X1 [Balaenoptera acutorostrata scammoni]	1	421	GLP	12	14
XP_007165328.1 threonine aspartase 1 isoform X1 [Balaenoptera acutorostrata scammoni]	1	421	VSV	140	142
XP_007165328.1 threonine aspartase 1 isoform X1 [Balaenoptera acutorostrata scammoni]	1	421	GLP	12	14
XP_007165329.1 threonine aspartase 1 isoform X2 [Balaenoptera acutorostrata scammoni]	1	406	VSV	140	142
XP_007165329.1 threonine aspartase 1 isoform X2 [Balaenoptera acutorostrata scammoni]	1	406	LRP	403	405
XP_007165329.1 threonine aspartase 1 isoform X2 [Balaenoptera acutorostrata scammoni]	1	406	GLP	12	14
XP_007165330.1 threonine aspartase 1 isoform X3 [Balaenoptera acutorostrata scammoni]	1	381	VSV	140	142
XP_007165330.1 threonine aspartase 1 isoform X3 [Balaenoptera acutorostrata scammoni]	1	381	GLP	12	14
XP_007165331.1 ESF1 homolog [Balaenoptera acutorostrata scammoni]	1	859	VSV	565	567
XP_007165331.1 ESF1 homolog [Balaenoptera acutorostrata scammoni]	1	859	IKW	610	612
XP_007165332.1 ESF1 homolog [Balaenoptera acutorostrata scammoni]	1	859	VSV	565	567
XP_007165332.1 ESF1 homolog [Balaenoptera acutorostrata scammoni]	1	859	IKW	610	612
XP_007165333.1 coatomer subunit zeta-1-like isoform X1 [Balaenoptera acutorostrata scammoni]	1	178	IKW	171	173
XP_007165334.1 coatomer subunit zeta-1-like isoform X2 [Balaenoptera acutorostrata scammoni]	1	162	IKW	155	157
XP_007165335.1 DNA-directed RNA polymerase II subunit RPB2 isoform X1 [Balaenoptera acutorostrata scammoni]	1	1175	GGY	182	184
XP_007165336.1 RE1-silencing transcription factor isoform X1 [Balaenoptera acutorostrata scammoni]	1	1069	IEP	623	625
XP_007165337.1 RE1-silencing transcription factor isoform X2 [Balaenoptera acutorostrata scammoni]	1	1048	IEP	602	604
XP_007165338.1 RE1-silencing transcription factor isoform X2 [Balaenoptera acutorostrata scammoni]	1	1048	IEP	602	604
XP_007165340.1 homeodomain-only protein [Balaenoptera acutorostrata scammoni]	1	74	GLP	63	65
XP_007165341.1 homeodomain-only protein [Balaenoptera acutorostrata scammoni]	1	74	GLP	63	65
XP_007165342.1 homeodomain-only protein [Balaenoptera acutorostrata scammoni]	1	74	GLP	63	65
XP_007165344.1 signal recognition particle subunit SRP72 [Balaenoptera acutorostrata scammoni]	1	672	VSV	9	11
XP_007165344.1 signal recognition particle subunit SRP72 [Balaenoptera acutorostrata scammoni]	1	672	IQW	433	435
XP_007165344.1 signal recognition particle subunit SRP72 [Balaenoptera acutorostrata scammoni]	1	672	LKP	255	257
XP_007165345.1 amidophosphoribosyltransferase [Balaenoptera acutorostrata scammoni]	1	541	IRY	422	424
XP_007165345.1 amidophosphoribosyltransferase [Balaenoptera acutorostrata scammoni]	1	541	GLP	340	342
XP_007165347.1 multifunctional protein ADE2 isoform X1 [Balaenoptera acutorostrata scammoni]	1	426	LGP	335	337
XP_007165347.1 multifunctional protein ADE2 isoform X1 [Balaenoptera acutorostrata scammoni]	1	426	LKP	260	262
XP_007165353.1 uncharacterized protein KIAA1211 homolog isoform X2 [Balaenoptera acutorostrata scammoni]	1	1223	VSV	1116	1118
XP_007165353.1 uncharacterized protein KIAA1211 homolog isoform X2 [Balaenoptera acutorostrata scammoni]	1	1223	LRW	338	340
XP_007165353.1 uncharacterized protein KIAA1211 homolog isoform X2 [Balaenoptera acutorostrata scammoni]	1	1223	LRW	510	512
XP_007165355.1 exocyst complex component 1 isoform X2 [Balaenoptera acutorostrata scammoni]	1	489	IEP	184	186
XP_007165357.1 arginine-hydroxylase NDUFAF5, mitochondrial [Balaenoptera acutorostrata scammoni]	1	376	LRP	107	109
XP_007165357.1 arginine-hydroxylase NDUFAF5, mitochondrial [Balaenoptera acutorostrata scammoni]	1	376	LKP	208	210
XP_007165360.1 dimethylaniline monooxygenase [N-oxide-forming] 3 [Balaenoptera acutorostrata scammoni]	1	533	GGY	227	229
XP_007165360.1 dimethylaniline monooxygenase [N-oxide-forming] 3 [Balaenoptera acutorostrata scammoni]	1	533	LKP	494	496
XP_007165360.1 dimethylaniline monooxygenase [N-oxide-forming] 3 [Balaenoptera acutorostrata scammoni]	1	533	LKP	506	508
XP_007165361.1 dimethylaniline monooxygenase [N-oxide-forming] 3 [Balaenoptera acutorostrata scammoni]	1	533	GGY	227	229
XP_007165361.1 dimethylaniline monooxygenase [N-oxide-forming] 3 [Balaenoptera acutorostrata scammoni]	1	533	LKP	494	496
XP_007165361.1 dimethylaniline monooxygenase [N-oxide-forming] 3 [Balaenoptera acutorostrata scammoni]	1	533	LKP	506	508
XP_007165362.1 dimethylaniline monooxygenase [N-oxide-forming] 2 [Balaenoptera acutorostrata scammoni]	1	536	LKP	26	28
XP_007165362.1 dimethylaniline monooxygenase [N-oxide-forming] 2 [Balaenoptera acutorostrata scammoni]	1	536	LKP	496	498
XP_007165364.1 LOW QUALITY PROTEIN: dimethylaniline monooxygenase [N-oxide-forming] 4 [Balaenoptera acutorostrata scammoni]	1	578	VFPS	374	377
XP_007165364.1 LOW QUALITY PROTEIN: dimethylaniline monooxygenase [N-oxide-forming] 4 [Balaenoptera acutorostrata scammoni]	1	578	GGY	246	248
XP_007165364.1 LOW QUALITY PROTEIN: dimethylaniline monooxygenase [N-oxide-forming] 4 [Balaenoptera acutorostrata scammoni]	1	578	LKP	513	515
XP_007165365.1 protein PRRC2C isoform X1 [Balaenoptera acutorostrata scammoni]	1	2878	VSV	1898	1900
XP_007165365.1 protein PRRC2C isoform X1 [Balaenoptera acutorostrata scammoni]	1	2878	LGP	1986	1988
XP_007165365.1 protein PRRC2C isoform X1 [Balaenoptera acutorostrata scammoni]	1	2878	LRP	172	174
XP_007165365.1 protein PRRC2C isoform X1 [Balaenoptera acutorostrata scammoni]	1	2878	LRP	1159	1161
XP_007165366.1 protein PRRC2C isoform X2 [Balaenoptera acutorostrata scammoni]	1	2877	VSV	1898	1900
XP_007165366.1 protein PRRC2C isoform X2 [Balaenoptera acutorostrata scammoni]	1	2877	LRP	172	174
XP_007165366.1 protein PRRC2C isoform X2 [Balaenoptera acutorostrata scammoni]	1	2877	LRP	1159	1161
XP_007165367.1 protein PRRC2C isoform X3 [Balaenoptera acutorostrata scammoni]	1	2876	VSV	1896	1898
XP_007165367.1 protein PRRC2C isoform X3 [Balaenoptera acutorostrata scammoni]	1	2876	LGP	1984	1986
XP_007165367.1 protein PRRC2C isoform X3 [Balaenoptera acutorostrata scammoni]	1	2876	LRP	170	172
XP_007165367.1 protein PRRC2C isoform X3 [Balaenoptera acutorostrata scammoni]	1	2876	LRP	1157	1159
XP_007165368.1 protein PRRC2C isoform X4 [Balaenoptera acutorostrata scammoni]	1	2873	VSV	1898	1900
XP_007165368.1 protein PRRC2C isoform X4 [Balaenoptera acutorostrata scammoni]	1	2873	LGP	1986	1988
XP_007165368.1 protein PRRC2C isoform X4 [Balaenoptera acutorostrata scammoni]	1	2873	LRP	172	174
XP_007165368.1 protein PRRC2C isoform X4 [Balaenoptera acutorostrata scammoni]	1	2873	LRP	1159	1161
XP_007165369.1 protein PRRC2C isoform X5 [Balaenoptera acutorostrata scammoni]	1	2873	VSV	1893	1895
XP_007165369.1 protein PRRC2C isoform X5 [Balaenoptera acutorostrata scammoni]	1	2873	LGP	1981	1983
XP_007165369.1 protein PRRC2C isoform X5 [Balaenoptera acutorostrata scammoni]	1	2873	LRP	167	169
XP_007165369.1 protein PRRC2C isoform X5 [Balaenoptera acutorostrata scammoni]	1	2873	LRP	1154	1156
XP_007165370.1 protein PRRC2C isoform X6 [Balaenoptera acutorostrata scammoni]	1	2871	VSV	1896	1898
XP_007165370.1 protein PRRC2C isoform X6 [Balaenoptera acutorostrata scammoni]	1	2871	LGP	1984	1986
XP_007165370.1 protein PRRC2C isoform X6 [Balaenoptera acutorostrata scammoni]	1	2871	LRP	170	172
XP_007165370.1 protein PRRC2C isoform X6 [Balaenoptera acutorostrata scammoni]	1	2871	LRP	1157	1159
XP_007165371.1 protein PRRC2C isoform X8 [Balaenoptera acutorostrata scammoni]	1	2847	VSV	1898	1900
XP_007165371.1 protein PRRC2C isoform X8 [Balaenoptera acutorostrata scammoni]	1	2847	LGP	1986	1988
XP_007165371.1 protein PRRC2C isoform X8 [Balaenoptera acutorostrata scammoni]	1	2847	LRP	172	174
XP_007165371.1 protein PRRC2C isoform X8 [Balaenoptera acutorostrata scammoni]	1	2847	LRP	1159	1161
XP_007165372.1 protein PRRC2C isoform X9 [Balaenoptera acutorostrata scammoni]	1	2834	VSV	1898	1900
XP_007165372.1 protein PRRC2C isoform X9 [Balaenoptera acutorostrata scammoni]	1	2834	LGP	1986	1988
XP_007165372.1 protein PRRC2C isoform X9 [Balaenoptera acutorostrata scammoni]	1	2834	LRP	172	174
XP_007165372.1 protein PRRC2C isoform X9 [Balaenoptera acutorostrata scammoni]	1	2834	LRP	1159	1161
XP_007165373.1 protein PRRC2C isoform X10 [Balaenoptera acutorostrata scammoni]	1	2799	VSV	1898	1900
XP_007165373.1 protein PRRC2C isoform X10 [Balaenoptera acutorostrata scammoni]	1	2799	LGP	1986	1988
XP_007165373.1 protein PRRC2C isoform X10 [Balaenoptera acutorostrata scammoni]	1	2799	LRP	172	174
XP_007165373.1 protein PRRC2C isoform X10 [Balaenoptera acutorostrata scammoni]	1	2799	LRP	1159	1161
XP_007165374.1 protein PRRC2C isoform X11 [Balaenoptera acutorostrata scammoni]	1	2794	VSV	1898	1900
XP_007165374.1 protein PRRC2C isoform X11 [Balaenoptera acutorostrata scammoni]	1	2794	LGP	1986	1988
XP_007165374.1 protein PRRC2C isoform X11 [Balaenoptera acutorostrata scammoni]	1	2794	LRP	172	174
XP_007165374.1 protein PRRC2C isoform X11 [Balaenoptera acutorostrata scammoni]	1	2794	LRP	1159	1161
XP_007165375.1 protein PRRC2C isoform X12 [Balaenoptera acutorostrata scammoni]	1	2792	VSV	1896	1898
XP_007165375.1 protein PRRC2C isoform X12 [Balaenoptera acutorostrata scammoni]	1	2792	LGP	1984	1986
XP_007165375.1 protein PRRC2C isoform X12 [Balaenoptera acutorostrata scammoni]	1	2792	LRP	170	172
XP_007165375.1 protein PRRC2C isoform X12 [Balaenoptera acutorostrata scammoni]	1	2792	LRP	1157	1159
XP_007165376.1 protein PRRC2C isoform X13 [Balaenoptera acutorostrata scammoni]	1	2755	VSV	1898	1900
XP_007165376.1 protein PRRC2C isoform X13 [Balaenoptera acutorostrata scammoni]	1	2755	LGP	1986	1988
XP_007165376.1 protein PRRC2C isoform X13 [Balaenoptera acutorostrata scammoni]	1	2755	LRP	172	174
XP_007165376.1 protein PRRC2C isoform X13 [Balaenoptera acutorostrata scammoni]	1	2755	LRP	1159	1161
XP_007165377.1 protein PRRC2C isoform X14 [Balaenoptera acutorostrata scammoni]	1	2695	VSV	1898	1900
XP_007165377.1 protein PRRC2C isoform X14 [Balaenoptera acutorostrata scammoni]	1	2695	LGP	1986	1988
XP_007165377.1 protein PRRC2C isoform X14 [Balaenoptera acutorostrata scammoni]	1	2695	LRP	172	174
XP_007165377.1 protein PRRC2C isoform X14 [Balaenoptera acutorostrata scammoni]	1	2695	LRP	1159	1161
XP_007165378.1 protein PRRC2C isoform X15 [Balaenoptera acutorostrata scammoni]	1	2570	LRP	172	174
XP_007165378.1 protein PRRC2C isoform X15 [Balaenoptera acutorostrata scammoni]	1	2570	LRP	1159	1161
XP_007165379.1 myocilin [Balaenoptera acutorostrata scammoni]	1	474	IRY	314	316
XP_007165379.1 myocilin [Balaenoptera acutorostrata scammoni]	1	474	GGY	343	345
XP_007165392.1 SUN domain-containing ossification factor isoform X1 [Balaenoptera acutorostrata scammoni]	1	1253	VSV	677	679
XP_007165393.1 SUN domain-containing ossification factor isoform X2 [Balaenoptera acutorostrata scammoni]	1	1250	VSV	673	675
XP_007165394.1 SUN domain-containing ossification factor isoform X3 [Balaenoptera acutorostrata scammoni]	1	1247	VSV	670	672
XP_007165395.1 SUN domain-containing ossification factor isoform X4 [Balaenoptera acutorostrata scammoni]	1	1152	VSV	575	577
XP_007165397.2 tumor necrosis factor ligand superfamily member 18 [Balaenoptera acutorostrata scammoni]	1	197	LIY	115	117
XP_007165400.1 testis-expressed protein 50 [Balaenoptera acutorostrata scammoni]	1	186	LIY	78	80
XP_007165402.1 sodium/hydrogen exchanger 11 [Balaenoptera acutorostrata scammoni]	1	1357	LIY	534	536
XP_007165402.1 sodium/hydrogen exchanger 11 [Balaenoptera acutorostrata scammoni]	1	1357	LRP	917	919
XP_007165403.1 kelch-like protein 20 [Balaenoptera acutorostrata scammoni]	1	610	VSV	360	362
XP_007165403.1 kelch-like protein 20 [Balaenoptera acutorostrata scammoni]	1	610	VVGAK	73	77
XP_007165405.1 aspartate--tRNA ligase, mitochondrial isoform X1 [Balaenoptera acutorostrata scammoni]	1	653	LKP	624	626
XP_007165406.1 aspartate--tRNA ligase, mitochondrial isoform X2 [Balaenoptera acutorostrata scammoni]	1	544	LKP	515	517
XP_007165407.1 aspartate--tRNA ligase, mitochondrial isoform X2 [Balaenoptera acutorostrata scammoni]	1	544	LKP	515	517
XP_007165409.1 zinc finger and BTB domain-containing protein 37 isoform X1 [Balaenoptera acutorostrata scammoni]	1	504	LGP	254	256
XP_007165410.1 zinc finger and BTB domain-containing protein 37 isoform X1 [Balaenoptera acutorostrata scammoni]	1	504	LGP	254	256
XP_007165412.1 roquin-1 [Balaenoptera acutorostrata scammoni]	1	1135	LGP	195	197
XP_007165412.1 roquin-1 [Balaenoptera acutorostrata scammoni]	1	1135	MAP	899	901
XP_007165412.1 roquin-1 [Balaenoptera acutorostrata scammoni]	1	1135	LRP	353	355
[truncated: 58,821 more rows]

## Sheet: Yangtze River dolphin
Protein ID	Protein start	Protein end	AHTP sequences	AHTP start	AHTP end
XP_007445584.1 PREDICTED: LOW QUALITY PROTEIN: TBC1 domain family member 9 [Lipotes vexillifer]	1	1275	IRW	201	203
XP_007445584.1 PREDICTED: LOW QUALITY PROTEIN: TBC1 domain family member 9 [Lipotes vexillifer]	1	1275	LKP	994	996
XP_007445584.1 PREDICTED: LOW QUALITY PROTEIN: TBC1 domain family member 9 [Lipotes vexillifer]	1	1275	GLP	1097	1099
XP_007445585.1 PREDICTED: LOW QUALITY PROTEIN: mitochondrial brown fat uncoupling protein 1 [Lipotes vexillifer]	1	311	GLP	80	82
XP_007445593.1 PREDICTED: mastermind-like protein 3 [Lipotes vexillifer]	1	1100	LGP	501	503
XP_007445593.1 PREDICTED: mastermind-like protein 3 [Lipotes vexillifer]	1	1100	LKP	225	227
XP_007445593.1 PREDICTED: mastermind-like protein 3 [Lipotes vexillifer]	1	1100	GLP	666	668
XP_007445593.1 PREDICTED: mastermind-like protein 3 [Lipotes vexillifer]	1	1100	GLP	932	934
XP_007445595.1 PREDICTED: histone-lysine N-methyltransferase SETD7-like isoform X1 [Lipotes vexillifer]	1	408	GLP	61	63
XP_007445596.1 PREDICTED: histone-lysine N-methyltransferase SETD7-like isoform X2 [Lipotes vexillifer]	1	367	GLP	20	22
XP_007445597.1 PREDICTED: 39S ribosomal protein L19, mitochondrial [Lipotes vexillifer]	1	293	MKP	204	206
XP_007445597.1 PREDICTED: 39S ribosomal protein L19, mitochondrial [Lipotes vexillifer]	1	293	MKP	224	226
XP_007445597.1 PREDICTED: 39S ribosomal protein L19, mitochondrial [Lipotes vexillifer]	1	293	LRP	25	27
XP_007445598.1 PREDICTED: LOW QUALITY PROTEIN: GC-rich sequence DNA-binding factor 2 [Lipotes vexillifer]	1	786	LGP	38	40
XP_007445598.1 PREDICTED: LOW QUALITY PROTEIN: GC-rich sequence DNA-binding factor 2 [Lipotes vexillifer]	1	786	LKP	195	197
XP_007445598.1 PREDICTED: LOW QUALITY PROTEIN: GC-rich sequence DNA-binding factor 2 [Lipotes vexillifer]	1	786	LKP	611	613
XP_007445598.1 PREDICTED: LOW QUALITY PROTEIN: GC-rich sequence DNA-binding factor 2 [Lipotes vexillifer]	1	786	GLP	44	46
XP_007445603.1 PREDICTED: mitochondrial ribonuclease P protein 1 [Lipotes vexillifer]	1	419	MKP	211	213
XP_007445603.1 PREDICTED: mitochondrial ribonuclease P protein 1 [Lipotes vexillifer]	1	419	LRP	8	10
XP_007445606.1 PREDICTED: zinc finger and BTB domain-containing protein 11 [Lipotes vexillifer]	1	1054	LGP	80	82
XP_007445606.1 PREDICTED: zinc finger and BTB domain-containing protein 11 [Lipotes vexillifer]	1	1054	GGY	514	516
XP_007445608.1 PREDICTED: centrosomal protein of 97 kDa [Lipotes vexillifer]	1	861	MAP	163	165
XP_007445608.1 PREDICTED: centrosomal protein of 97 kDa [Lipotes vexillifer]	1	861	VRF	620	622
XP_007445609.1 PREDICTED: NXPE family member 3 [Lipotes vexillifer]	1	560	LGP	489	491
XP_007445609.1 PREDICTED: NXPE family member 3 [Lipotes vexillifer]	1	560	GGY	266	268
XP_007445614.1 PREDICTED: interphotoreceptor matrix proteoglycan 2 [Lipotes vexillifer]	1	1254	GGY	879	881
XP_007445614.1 PREDICTED: interphotoreceptor matrix proteoglycan 2 [Lipotes vexillifer]	1	1254	GLP	498	500
XP_007445616.1 PREDICTED: gamma-aminobutyric acid receptor subunit alpha-4 isoform X1 [Lipotes vexillifer]	1	556	LRP	63	65
XP_007445617.1 PREDICTED: gamma-aminobutyric acid receptor subunit alpha-4 isoform X2 [Lipotes vexillifer]	1	537	LRP	44	46
XP_007445618.1 PREDICTED: gamma-aminobutyric acid receptor subunit alpha-4 isoform X3 [Lipotes vexillifer]	1	486	LRP	44	46
XP_007445620.1 PREDICTED: LOW QUALITY PROTEIN: gamma-aminobutyric acid receptor subunit alpha-2 [Lipotes vexillifer]	1	457	LRP	57	59
XP_007445621.1 PREDICTED: gamma-aminobutyric acid receptor subunit beta-1-like, partial [Lipotes vexillifer]	1	155	LRP	52	54
XP_007445627.1 PREDICTED: N-myc-interactor [Lipotes vexillifer]	1	310	VRF	147	149
XP_007445628.1 PREDICTED: tumor necrosis factor-inducible gene 6 protein [Lipotes vexillifer]	1	278	LIY	4	6
XP_007445629.1 PREDICTED: telomere-associated protein RIF1 isoform X1 [Lipotes vexillifer]	1	2468	MKP	1017	1019
XP_007445629.1 PREDICTED: telomere-associated protein RIF1 isoform X1 [Lipotes vexillifer]	1	2468	IRW	182	184
XP_007445629.1 PREDICTED: telomere-associated protein RIF1 isoform X1 [Lipotes vexillifer]	1	2468	LGP	349	351
XP_007445629.1 PREDICTED: telomere-associated protein RIF1 isoform X1 [Lipotes vexillifer]	1	2468	LGP	436	438
XP_007445629.1 PREDICTED: telomere-associated protein RIF1 isoform X1 [Lipotes vexillifer]	1	2468	LIY	942	944
XP_007445629.1 PREDICTED: telomere-associated protein RIF1 isoform X1 [Lipotes vexillifer]	1	2468	LKP	948	950
XP_007445629.1 PREDICTED: telomere-associated protein RIF1 isoform X1 [Lipotes vexillifer]	1	2468	LKP	1354	1356
XP_007445629.1 PREDICTED: telomere-associated protein RIF1 isoform X1 [Lipotes vexillifer]	1	2468	IEP	2083	2085
XP_007445629.1 PREDICTED: telomere-associated protein RIF1 isoform X1 [Lipotes vexillifer]	1	2468	GLP	554	556
XP_007445630.1 PREDICTED: telomere-associated protein RIF1 isoform X2 [Lipotes vexillifer]	1	2442	MKP	1017	1019
XP_007445630.1 PREDICTED: telomere-associated protein RIF1 isoform X2 [Lipotes vexillifer]	1	2442	IRW	182	184
XP_007445630.1 PREDICTED: telomere-associated protein RIF1 isoform X2 [Lipotes vexillifer]	1	2442	LGP	349	351
XP_007445630.1 PREDICTED: telomere-associated protein RIF1 isoform X2 [Lipotes vexillifer]	1	2442	LGP	436	438
XP_007445630.1 PREDICTED: telomere-associated protein RIF1 isoform X2 [Lipotes vexillifer]	1	2442	LIY	942	944
XP_007445630.1 PREDICTED: telomere-associated protein RIF1 isoform X2 [Lipotes vexillifer]	1	2442	LKP	948	950
XP_007445630.1 PREDICTED: telomere-associated protein RIF1 isoform X2 [Lipotes vexillifer]	1	2442	LKP	1354	1356
XP_007445630.1 PREDICTED: telomere-associated protein RIF1 isoform X2 [Lipotes vexillifer]	1	2442	IEP	2083	2085
XP_007445630.1 PREDICTED: telomere-associated protein RIF1 isoform X2 [Lipotes vexillifer]	1	2442	GLP	554	556
XP_007445631.1 PREDICTED: RNA-binding protein 43 [Lipotes vexillifer]	1	406	LKP	251	253
XP_007445631.1 PREDICTED: RNA-binding protein 43 [Lipotes vexillifer]	1	406	GLP	78	80
XP_007445632.1 PREDICTED: androgen receptor [Lipotes vexillifer]	1	889	VSV	225	227
XP_007445632.1 PREDICTED: androgen receptor [Lipotes vexillifer]	1	889	VSV	856	858
XP_007445632.1 PREDICTED: androgen receptor [Lipotes vexillifer]	1	889	LGP	149	151
XP_007445632.1 PREDICTED: androgen receptor [Lipotes vexillifer]	1	889	IEP	649	651
XP_007445633.1 PREDICTED: oligophrenin-1-like [Lipotes vexillifer]	1	431	IEP	255	257
XP_007445636.1 PREDICTED: WW domain-binding protein 5 [Lipotes vexillifer]	1	105	MRW	90	92
XP_007445641.1 PREDICTED: 40S ribosomal protein SA-like, partial [Lipotes vexillifer]	1	314	VSV	74	76
XP_007445642.1 PREDICTED: signal transducer and activator of transcription 5A-like, partial [Lipotes vexillifer]	1	238	IQW	101	103
XP_007445642.1 PREDICTED: signal transducer and activator of transcription 5A-like, partial [Lipotes vexillifer]	1	238	GLP	13	15
XP_007445644.1 PREDICTED: Duffy antigen/chemokine receptor [Lipotes vexillifer]	1	331	LGP	147	149
XP_007445644.1 PREDICTED: Duffy antigen/chemokine receptor [Lipotes vexillifer]	1	331	LRP	78	80
XP_007445645.1 PREDICTED: LOW QUALITY PROTEIN: interferon-activable protein 203-like [Lipotes vexillifer]	1	411	LGP	122	124
XP_007445645.1 PREDICTED: LOW QUALITY PROTEIN: interferon-activable protein 203-like [Lipotes vexillifer]	1	411	LKP	191	193
XP_007445646.1 PREDICTED: spectrin alpha chain, erythrocytic 1-like [Lipotes vexillifer]	1	2412	VRF	108	110
XP_007445646.1 PREDICTED: spectrin alpha chain, erythrocytic 1-like [Lipotes vexillifer]	1	2412	IQW	268	270
XP_007445648.1 PREDICTED: hyaluronan synthase 2-like [Lipotes vexillifer]	1	553	VSV	481	483
XP_007445648.1 PREDICTED: hyaluronan synthase 2-like [Lipotes vexillifer]	1	553	LRW	345	347
XP_007445650.1 PREDICTED: ADP-ribosylation factor-like protein 4A isoform X1 [Lipotes vexillifer]	1	201	LRP	82	84
XP_007445651.1 PREDICTED: ADP-ribosylation factor-like protein 4A isoform X2 [Lipotes vexillifer]	1	201	LRP	82	84
XP_007445652.1 PREDICTED: ETS translocation variant 1 isoform X1 [Lipotes vexillifer]	1	492	IEP	380	382
XP_007445652.1 PREDICTED: ETS translocation variant 1 isoform X1 [Lipotes vexillifer]	1	492	GLP	97	99
XP_007445653.1 PREDICTED: ETS translocation variant 1 isoform X2 [Lipotes vexillifer]	1	478	IEP	366	368
XP_007445653.1 PREDICTED: ETS translocation variant 1 isoform X2 [Lipotes vexillifer]	1	478	GLP	83	85
XP_007445654.1 PREDICTED: ETS translocation variant 1 isoform X3 [Lipotes vexillifer]	1	455	IEP	343	345
XP_007445654.1 PREDICTED: ETS translocation variant 1 isoform X3 [Lipotes vexillifer]	1	455	GLP	83	85
XP_007445655.1 PREDICTED: ETS translocation variant 1 isoform X4 [Lipotes vexillifer]	1	460	IEP	348	350
XP_007445655.1 PREDICTED: ETS translocation variant 1 isoform X4 [Lipotes vexillifer]	1	460	GLP	65	67
XP_007445656.1 PREDICTED: ETS translocation variant 1 isoform X5 [Lipotes vexillifer]	1	438	IEP	326	328
XP_007445656.1 PREDICTED: ETS translocation variant 1 isoform X5 [Lipotes vexillifer]	1	438	GLP	43	45
XP_007445657.1 PREDICTED: ETS translocation variant 1 isoform X6 [Lipotes vexillifer]	1	420	IEP	308	310
XP_007445657.1 PREDICTED: ETS translocation variant 1 isoform X6 [Lipotes vexillifer]	1	420	GLP	25	27
XP_007445658.1 PREDICTED: ETS translocation variant 1 isoform X7 [Lipotes vexillifer]	1	375	VRF	81	83
XP_007445658.1 PREDICTED: ETS translocation variant 1 isoform X7 [Lipotes vexillifer]	1	375	IEP	263	265
XP_007445658.1 PREDICTED: ETS translocation variant 1 isoform X7 [Lipotes vexillifer]	1	375	GLP	43	45
XP_007445659.1 PREDICTED: uncharacterized protein LOC103070581 [Lipotes vexillifer]	1	257	VSV	141	143
XP_007445659.1 PREDICTED: uncharacterized protein LOC103070581 [Lipotes vexillifer]	1	257	VSV	178	180
XP_007445659.1 PREDICTED: uncharacterized protein LOC103070581 [Lipotes vexillifer]	1	257	LGP	234	236
XP_007445659.1 PREDICTED: uncharacterized protein LOC103070581 [Lipotes vexillifer]	1	257	IEP	28	30
XP_007445660.1 PREDICTED: coronin-2B [Lipotes vexillifer]	1	476	IKW	88	90
XP_007445660.1 PREDICTED: coronin-2B [Lipotes vexillifer]	1	476	IRY	290	292
XP_007445660.1 PREDICTED: coronin-2B [Lipotes vexillifer]	1	476	IEP	71	73
XP_007445660.1 PREDICTED: coronin-2B [Lipotes vexillifer]	1	476	IEP	202	204
XP_007445660.1 PREDICTED: coronin-2B [Lipotes vexillifer]	1	476	IEP	345	347
XP_007445661.1 PREDICTED: integrin alpha-11 [Lipotes vexillifer]	1	1189	VSV	773	775
XP_007445661.1 PREDICTED: integrin alpha-11 [Lipotes vexillifer]	1	1189	IRY	691	693
XP_007445662.1 PREDICTED: protein fem-1 homolog B [Lipotes vexillifer]	1	628	IKW	207	209
XP_007445662.1 PREDICTED: protein fem-1 homolog B [Lipotes vexillifer]	1	628	IRY	32	34
XP_007445662.1 PREDICTED: protein fem-1 homolog B [Lipotes vexillifer]	1	628	VRF	79	81
XP_007445663.1 PREDICTED: ceroid-lipofuscinosis neuronal protein 6 homolog isoform X1 [Lipotes vexillifer]	1	317	LKP	162	164
XP_007445664.1 PREDICTED: ceroid-lipofuscinosis neuronal protein 6 homolog isoform X2 [Lipotes vexillifer]	1	313	LKP	158	160
XP_007445665.1 PREDICTED: LOW QUALITY PROTEIN: calmodulin-like protein 4 [Lipotes vexillifer]	1	198	IEP	175	177
XP_007445666.1 PREDICTED: E3 SUMO-protein ligase PIAS1 [Lipotes vexillifer]	1	652	LGP	114	116
XP_007445667.1 PREDICTED: LOW QUALITY PROTEIN: SKI family transcriptional corepressor 1 [Lipotes vexillifer]	1	908	LGP	19	21
XP_007445667.1 PREDICTED: LOW QUALITY PROTEIN: SKI family transcriptional corepressor 1 [Lipotes vexillifer]	1	908	LGP	731	733
XP_007445667.1 PREDICTED: LOW QUALITY PROTEIN: SKI family transcriptional corepressor 1 [Lipotes vexillifer]	1	908	MAP	286	288
XP_007445667.1 PREDICTED: LOW QUALITY PROTEIN: SKI family transcriptional corepressor 1 [Lipotes vexillifer]	1	908	GGY	572	574
XP_007445667.1 PREDICTED: LOW QUALITY PROTEIN: SKI family transcriptional corepressor 1 [Lipotes vexillifer]	1	908	GGY	696	698
XP_007445667.1 PREDICTED: LOW QUALITY PROTEIN: SKI family transcriptional corepressor 1 [Lipotes vexillifer]	1	908	LKP	44	46
XP_007445667.1 PREDICTED: LOW QUALITY PROTEIN: SKI family transcriptional corepressor 1 [Lipotes vexillifer]	1	908	GLP	668	670
XP_007445668.1 PREDICTED: dual specificity mitogen-activated protein kinase kinase 5-like [Lipotes vexillifer]	1	161	MAP	35	37
XP_007445669.1 PREDICTED: trans-2-enoyl-CoA reductase, mitochondrial-like [Lipotes vexillifer]	1	421	IEP	200	202
XP_007445671.1 PREDICTED: SLIT and NTRK-like protein 5-like [Lipotes vexillifer]	1	965	LKP	328	330
XP_007445671.1 PREDICTED: SLIT and NTRK-like protein 5-like [Lipotes vexillifer]	1	965	IEP	168	170
XP_007445671.1 PREDICTED: SLIT and NTRK-like protein 5-like [Lipotes vexillifer]	1	965	IEP	844	846
XP_007445672.1 PREDICTED: rho GTPase-activating protein 42-like [Lipotes vexillifer]	1	875	GLP	2	4
XP_007445673.1 PREDICTED: progesterone receptor-like isoform X1 [Lipotes vexillifer]	1	937	LRP	548	550
XP_007445673.1 PREDICTED: progesterone receptor-like isoform X1 [Lipotes vexillifer]	1	937	IEP	697	699
XP_007445673.1 PREDICTED: progesterone receptor-like isoform X1 [Lipotes vexillifer]	1	937	GLP	493	495
XP_007445673.1 PREDICTED: progesterone receptor-like isoform X1 [Lipotes vexillifer]	1	937	GLP	522	524
XP_007445673.1 PREDICTED: progesterone receptor-like isoform X1 [Lipotes vexillifer]	1	937	GLP	536	538
XP_007445674.1 PREDICTED: progesterone receptor-like isoform X2 [Lipotes vexillifer]	1	835	LRP	548	550
XP_007445674.1 PREDICTED: progesterone receptor-like isoform X2 [Lipotes vexillifer]	1	835	GLP	493	495
XP_007445674.1 PREDICTED: progesterone receptor-like isoform X2 [Lipotes vexillifer]	1	835	GLP	522	524
XP_007445674.1 PREDICTED: progesterone receptor-like isoform X2 [Lipotes vexillifer]	1	835	GLP	536	538
XP_007445675.1 PREDICTED: cyclin-dependent kinase 20 isoform X1 [Lipotes vexillifer]	1	347	LKP	128	130
XP_007445676.1 PREDICTED: cyclin-dependent kinase 20 isoform X2 [Lipotes vexillifer]	1	326	LKP	128	130
XP_007445677.1 PREDICTED: cyclin-dependent kinase 20 isoform X3 [Lipotes vexillifer]	1	304	LKP	128	130
XP_007445678.1 PREDICTED: cyclin-dependent kinase 20 isoform X4 [Lipotes vexillifer]	1	272	LKP	128	130
XP_007445680.1 PREDICTED: sphingosine 1-phosphate receptor 3 [Lipotes vexillifer]	1	379	VSV	249	251
XP_007445681.1 PREDICTED: SHC-transforming protein 3 [Lipotes vexillifer]	1	589	MKP	447	449
XP_007445681.1 PREDICTED: SHC-transforming protein 3 [Lipotes vexillifer]	1	589	LGP	459	461
XP_007445683.1 PREDICTED: selenocysteine insertion sequence-binding protein 2 [Lipotes vexillifer]	1	853	VSV	742	744
XP_007445683.1 PREDICTED: selenocysteine insertion sequence-binding protein 2 [Lipotes vexillifer]	1	853	VFPS	42	45
XP_007445683.1 PREDICTED: selenocysteine insertion sequence-binding protein 2 [Lipotes vexillifer]	1	853	VRF	651	653
XP_007445684.1 PREDICTED: semaphorin-4D [Lipotes vexillifer]	1	864	VSV	238	240
XP_007445686.1 PREDICTED: GTP-binding protein Di-Ras2 [Lipotes vexillifer]	1	200	LKP	97	99
XP_007445687.1 PREDICTED: tyrosine-protein kinase SYK isoform X1 [Lipotes vexillifer]	1	637	LGP	454	456
XP_007445688.1 PREDICTED: tyrosine-protein kinase SYK isoform X2 [Lipotes vexillifer]	1	636	LGP	453	455
XP_007445689.1 PREDICTED: tyrosine-protein kinase SYK isoform X3 [Lipotes vexillifer]	1	627	LGP	444	446
XP_007445690.1 PREDICTED: tyrosine-protein kinase SYK isoform X4 [Lipotes vexillifer]	1	627	LGP	444	446
XP_007445691.1 PREDICTED: tyrosine-protein kinase SYK isoform X5 [Lipotes vexillifer]	1	606	LGP	423	425
XP_007445692.1 PREDICTED: tyrosine-protein kinase SYK isoform X6 [Lipotes vexillifer]	1	605	LGP	422	424
XP_007445693.1 PREDICTED: tyrosine-protein kinase SYK isoform X7 [Lipotes vexillifer]	1	606	LGP	423	425
XP_007445694.1 PREDICTED: methylglutaconyl-CoA hydratase, mitochondrial isoform X1 [Lipotes vexillifer]	1	340	LGP	30	32
XP_007445695.1 PREDICTED: methylglutaconyl-CoA hydratase, mitochondrial isoform X2 [Lipotes vexillifer]	1	311	LGP	30	32
XP_007445699.1 PREDICTED: 3-oxoacyl-[acyl-carrier-protein] synthase 3-like, partial [Lipotes vexillifer]	1	296	GLP	87	89
XP_007445699.1 PREDICTED: 3-oxoacyl-[acyl-carrier-protein] synthase 3-like, partial [Lipotes vexillifer]	1	296	GLP	100	102
XP_007445700.1 PREDICTED: zinc finger protein 592 [Lipotes vexillifer]	1	1299	VSV	12	14
XP_007445700.1 PREDICTED: zinc finger protein 592 [Lipotes vexillifer]	1	1299	VSV	99	101
XP_007445700.1 PREDICTED: zinc finger protein 592 [Lipotes vexillifer]	1	1299	VSV	1240	1242
XP_007445700.1 PREDICTED: zinc finger protein 592 [Lipotes vexillifer]	1	1299	MAP	711	713
XP_007445700.1 PREDICTED: zinc finger protein 592 [Lipotes vexillifer]	1	1299	LIY	901	903
XP_007445700.1 PREDICTED: zinc finger protein 592 [Lipotes vexillifer]	1	1299	LKP	74	76
XP_007445700.1 PREDICTED: zinc finger protein 592 [Lipotes vexillifer]	1	1299	LKP	311	313
XP_007445701.1 PREDICTED: LOW QUALITY PROTEIN: sodium/nucleoside cotransporter 1 [Lipotes vexillifer]	1	605	LGP	108	110
XP_007445702.1 PREDICTED: LOW QUALITY PROTEIN: alpha-protein kinase 3 [Lipotes vexillifer]	1	1859	LGP	483	485
XP_007445702.1 PREDICTED: LOW QUALITY PROTEIN: alpha-protein kinase 3 [Lipotes vexillifer]	1	1859	LGP	948	950
XP_007445702.1 PREDICTED: LOW QUALITY PROTEIN: alpha-protein kinase 3 [Lipotes vexillifer]	1	1859	LGP	1071	1073
XP_007445702.1 PREDICTED: LOW QUALITY PROTEIN: alpha-protein kinase 3 [Lipotes vexillifer]	1	1859	MAP	739	741
XP_007445702.1 PREDICTED: LOW QUALITY PROTEIN: alpha-protein kinase 3 [Lipotes vexillifer]	1	1859	LIY	1662	1664
XP_007445702.1 PREDICTED: LOW QUALITY PROTEIN: alpha-protein kinase 3 [Lipotes vexillifer]	1	1859	VRF	275	277
XP_007445702.1 PREDICTED: LOW QUALITY PROTEIN: alpha-protein kinase 3 [Lipotes vexillifer]	1	1859	LKP	1778	1780
XP_007445702.1 PREDICTED: LOW QUALITY PROTEIN: alpha-protein kinase 3 [Lipotes vexillifer]	1	1859	IEP	765	767
XP_007445702.1 PREDICTED: LOW QUALITY PROTEIN: alpha-protein kinase 3 [Lipotes vexillifer]	1	1859	GLP	303	305
XP_007445706.1 PREDICTED: regulator of G-protein signaling 7-binding protein isoform X1 [Lipotes vexillifer]	1	258	VSV	77	79
XP_007445708.1 PREDICTED: E3 ubiquitin-protein ligase RNF180 [Lipotes vexillifer]	1	592	GLP	267	269
XP_007445709.1 PREDICTED: 5-hydroxytryptamine receptor 1A [Lipotes vexillifer]	1	423	VSV	85	87
XP_007445710.1 PREDICTED: peptidyl-prolyl cis-trans isomerase CWC27 homolog, partial [Lipotes vexillifer]	1	385	LKP	194	196
XP_007445715.1 PREDICTED: protein piccolo-like [Lipotes vexillifer]	1	4055	MKP	1902	1904
XP_007445715.1 PREDICTED: protein piccolo-like [Lipotes vexillifer]	1	4055	IEP	1527	1529
XP_007445715.1 PREDICTED: protein piccolo-like [Lipotes vexillifer]	1	4055	GLP	1383	1385
XP_007445715.1 PREDICTED: protein piccolo-like [Lipotes vexillifer]	1	4055	GLP	1446	1448
XP_007445716.1 PREDICTED: lysine-specific permease-like [Lipotes vexillifer]	1	442	VSV	406	408
XP_007445717.1 PREDICTED: probable RuBisCO transcriptional regulator-like [Lipotes vexillifer]	1	286	LGP	210	212
XP_007445717.1 PREDICTED: probable RuBisCO transcriptional regulator-like [Lipotes vexillifer]	1	286	LIY	262	264
XP_007445717.1 PREDICTED: probable RuBisCO transcriptional regulator-like [Lipotes vexillifer]	1	286	GLP	202	204
XP_007445718.1 PREDICTED: double-stranded RNA-specific editase B2 [Lipotes vexillifer]	1	736	VSV	306	308
XP_007445718.1 PREDICTED: double-stranded RNA-specific editase B2 [Lipotes vexillifer]	1	736	LRP	136	138
XP_007445718.1 PREDICTED: double-stranded RNA-specific editase B2 [Lipotes vexillifer]	1	736	GGY	467	469
XP_007445718.1 PREDICTED: double-stranded RNA-specific editase B2 [Lipotes vexillifer]	1	736	IEP	572	574
XP_007445719.1 PREDICTED: WD repeat-containing protein 37 [Lipotes vexillifer]	1	495	VSV	162	164
XP_007445719.1 PREDICTED: WD repeat-containing protein 37 [Lipotes vexillifer]	1	495	GLP	37	39
XP_007445721.1 PREDICTED: nucleolar GTP-binding protein 1 [Lipotes vexillifer]	1	635	LRW	215	217
XP_007445721.1 PREDICTED: nucleolar GTP-binding protein 1 [Lipotes vexillifer]	1	635	MKP	616	618
XP_007445723.1 PREDICTED: disco-interacting protein 2 homolog C isoform X1 [Lipotes vexillifer]	1	1557	GLP	448	450
XP_007445724.1 PREDICTED: disco-interacting protein 2 homolog C isoform X2 [Lipotes vexillifer]	1	1550	GLP	431	433
XP_007445725.1 PREDICTED: zinc finger MYND domain-containing protein 11 isoform X1 [Lipotes vexillifer]	1	446	VSV	277	279
XP_007445725.1 PREDICTED: zinc finger MYND domain-containing protein 11 isoform X1 [Lipotes vexillifer]	1	446	VRF	151	153
XP_007445726.1 PREDICTED: zinc finger MYND domain-containing protein 11 isoform X2 [Lipotes vexillifer]	1	445	VSV	276	278
XP_007445726.1 PREDICTED: zinc finger MYND domain-containing protein 11 isoform X2 [Lipotes vexillifer]	1	445	VRF	150	152
XP_007445727.1 PREDICTED: zinc finger MYND domain-containing protein 11 isoform X3 [Lipotes vexillifer]	1	415	VSV	246	248
XP_007445727.1 PREDICTED: zinc finger MYND domain-containing protein 11 isoform X3 [Lipotes vexillifer]	1	415	VRF	120	122
XP_007445728.1 PREDICTED: zinc finger MYND domain-containing protein 11 isoform X4 [Lipotes vexillifer]	1	398	VSV	229	231
XP_007445728.1 PREDICTED: zinc finger MYND domain-containing protein 11 isoform X4 [Lipotes vexillifer]	1	398	VRF	103	105
XP_007445729.1 PREDICTED: kelch repeat and BTB domain-containing protein 8 [Lipotes vexillifer]	1	602	GGY	341	343
XP_007445730.1 PREDICTED: leucine-rich repeats and immunoglobulin-like domains protein 1 [Lipotes vexillifer]	1	1111	VRF	520	522
XP_007445730.1 PREDICTED: leucine-rich repeats and immunoglobulin-like domains protein 1 [Lipotes vexillifer]	1	1111	GLP	170	172
XP_007445732.1 PREDICTED: A disintegrin and metalloproteinase with thrombospondin motifs 9 [Lipotes vexillifer]	1	1937	LRW	937	939
XP_007445732.1 PREDICTED: A disintegrin and metalloproteinase with thrombospondin motifs 9 [Lipotes vexillifer]	1	1937	MAP	462	464
XP_007445732.1 PREDICTED: A disintegrin and metalloproteinase with thrombospondin motifs 9 [Lipotes vexillifer]	1	1937	GGY	1917	1919
XP_007445732.1 PREDICTED: A disintegrin and metalloproteinase with thrombospondin motifs 9 [Lipotes vexillifer]	1	1937	LKP	1720	1722
XP_007445732.1 PREDICTED: A disintegrin and metalloproteinase with thrombospondin motifs 9 [Lipotes vexillifer]	1	1937	IEP	185	187
XP_007445733.1 PREDICTED: LOW QUALITY PROTEIN: prickle-like protein 2 [Lipotes vexillifer]	1	908	IRY	691	693
XP_007445733.1 PREDICTED: LOW QUALITY PROTEIN: prickle-like protein 2 [Lipotes vexillifer]	1	908	LIY	228	230
XP_007445733.1 PREDICTED: LOW QUALITY PROTEIN: prickle-like protein 2 [Lipotes vexillifer]	1	908	LKP	100	102
XP_007445733.1 PREDICTED: LOW QUALITY PROTEIN: prickle-like protein 2 [Lipotes vexillifer]	1	908	LKP	247	249
XP_007445733.1 PREDICTED: LOW QUALITY PROTEIN: prickle-like protein 2 [Lipotes vexillifer]	1	908	GLP	880	882
XP_007445734.1 PREDICTED: 26S proteasome non-ATPase regulatory subunit 6 isoform X1 [Lipotes vexillifer]	1	390	MAP	50	52
XP_007445734.1 PREDICTED: 26S proteasome non-ATPase regulatory subunit 6 isoform X1 [Lipotes vexillifer]	1	390	GLP	10	12
XP_007445735.1 PREDICTED: 26S proteasome non-ATPase regulatory subunit 6 isoform X2 [Lipotes vexillifer]	1	351	MAP	11	13
XP_007445736.1 PREDICTED: ataxin-7 isoform X1 [Lipotes vexillifer]	1	755	LGP	666	668
XP_007445736.1 PREDICTED: ataxin-7 isoform X1 [Lipotes vexillifer]	1	755	LRP	547	549
XP_007445736.1 PREDICTED: ataxin-7 isoform X1 [Lipotes vexillifer]	1	755	GLP	178	180
XP_007445737.1 PREDICTED: ataxin-7 isoform X2 [Lipotes vexillifer]	1	743	LGP	654	656
XP_007445737.1 PREDICTED: ataxin-7 isoform X2 [Lipotes vexillifer]	1	743	LRP	535	537
XP_007445737.1 PREDICTED: ataxin-7 isoform X2 [Lipotes vexillifer]	1	743	GLP	166	168
XP_007445738.1 PREDICTED: THO complex subunit 7 homolog isoform X1 [Lipotes vexillifer]	1	215	IKW	45	47
XP_007445741.1 PREDICTED: synaptoporin isoform X1 [Lipotes vexillifer]	1	277	LGP	255	257
XP_007445741.1 PREDICTED: synaptoporin isoform X1 [Lipotes vexillifer]	1	277	GGY	30	32
XP_007445741.1 PREDICTED: synaptoporin isoform X1 [Lipotes vexillifer]	1	277	GGY	236	238
XP_007445742.1 PREDICTED: synaptoporin isoform X2 [Lipotes vexillifer]	1	266	LGP	244	246
XP_007445742.1 PREDICTED: synaptoporin isoform X2 [Lipotes vexillifer]	1	266	GGY	19	21
XP_007445742.1 PREDICTED: synaptoporin isoform X2 [Lipotes vexillifer]	1	266	GGY	225	227
XP_007445743.1 PREDICTED: succinyl-CoA ligase [GDP-forming] subunit beta, mitochondrial [Lipotes vexillifer]	1	106	GLP	82	84
XP_007445744.1 PREDICTED: LOW QUALITY PROTEIN: membrane-associated guanylate kinase, WW and PDZ domain-containing protein 1 [Lipotes vexillifer]	1	1488	VSV	541	543
XP_007445744.1 PREDICTED: LOW QUALITY PROTEIN: membrane-associated guanylate kinase, WW and PDZ domain-containing protein 1 [Lipotes vexillifer]	1	1488	LGP	299	301
XP_007445744.1 PREDICTED: LOW QUALITY PROTEIN: membrane-associated guanylate kinase, WW and PDZ domain-containing protein 1 [Lipotes vexillifer]	1	1488	GLP	54	56
XP_007445744.1 PREDICTED: LOW QUALITY PROTEIN: membrane-associated guanylate kinase, WW and PDZ domain-containing protein 1 [Lipotes vexillifer]	1	1488	GLP	80	82
XP_007445744.1 PREDICTED: LOW QUALITY PROTEIN: membrane-associated guanylate kinase, WW and PDZ domain-containing protein 1 [Lipotes vexillifer]	1	1488	GLP	744	746
XP_007445745.1 PREDICTED: vasoactive intestinal polypeptide receptor 1 isoform X1 [Lipotes vexillifer]	1	458	LGP	23	25
XP_007445749.1 PREDICTED: vasoactive intestinal polypeptide receptor 1 isoform X5 [Lipotes vexillifer]	1	387	LGP	23	25
XP_007445750.1 PREDICTED: NK-tumor recognition protein [Lipotes vexillifer]	1	1466	IRY	339	341
XP_007445750.1 PREDICTED: NK-tumor recognition protein [Lipotes vexillifer]	1	1466	GGY	91	93
XP_007445751.1 PREDICTED: SS18-like protein 2 [Lipotes vexillifer]	1	78	LIY	58	60
XP_007445752.1 PREDICTED: vesicle-trafficking protein SEC22c isoform X1 [Lipotes vexillifer]	1	304	GLP	15	17
XP_007445753.1 PREDICTED: vesicle-trafficking protein SEC22c isoform X2 [Lipotes vexillifer]	1	304	GLP	15	17
XP_007445754.1 PREDICTED: vesicle-trafficking protein SEC22c isoform X3 [Lipotes vexillifer]	1	255	GLP	15	17
XP_007445755.1 PREDICTED: vesicle-trafficking protein SEC22c isoform X4 [Lipotes vexillifer]	1	233	GLP	15	17
XP_007445756.1 PREDICTED: kelch-like protein 40 [Lipotes vexillifer]	1	623	MRW	199	201
XP_007445757.1 PREDICTED: protein-cysteine N-palmitoyltransferase HHAT-like protein [Lipotes vexillifer]	1	505	LGP	380	382
XP_007445760.1 PREDICTED: atypical chemokine receptor 2 [Lipotes vexillifer]	1	392	LRP	247	249
XP_007445761.1 PREDICTED: LOW QUALITY PROTEIN: zinc finger protein 662 [Lipotes vexillifer]	1	426	MRW	136	138
XP_007445761.1 PREDICTED: LOW QUALITY PROTEIN: zinc finger protein 662 [Lipotes vexillifer]	1	426	LKP	54	56
XP_007445761.1 PREDICTED: LOW QUALITY PROTEIN: zinc finger protein 662 [Lipotes vexillifer]	1	426	LKP	69	71
XP_007445762.1 PREDICTED: SNF-related serine/threonine-protein kinase isoform X1 [Lipotes vexillifer]	1	768	LKP	140	142
XP_007445762.1 PREDICTED: SNF-related serine/threonine-protein kinase isoform X1 [Lipotes vexillifer]	1	768	LKP	432	434
XP_007445763.1 PREDICTED: SNF-related serine/threonine-protein kinase isoform X2 [Lipotes vexillifer]	1	768	LKP	140	142
XP_007445763.1 PREDICTED: SNF-related serine/threonine-protein kinase isoform X2 [Lipotes vexillifer]	1	768	LKP	432	434
XP_007445764.1 PREDICTED: SNF-related serine/threonine-protein kinase isoform X3 [Lipotes vexillifer]	1	562	LKP	226	228
XP_007445765.1 PREDICTED: anoctamin-10 [Lipotes vexillifer]	1	614	GLP	229	231
XP_007445766.1 PREDICTED: 1-acylglycerol-3-phosphate O-acyltransferase ABHD5 [Lipotes vexillifer]	1	350	VSV	290	292
XP_007445766.1 PREDICTED: 1-acylglycerol-3-phosphate O-acyltransferase ABHD5 [Lipotes vexillifer]	1	350	LRP	228	230
XP_007445766.1 PREDICTED: 1-acylglycerol-3-phosphate O-acyltransferase ABHD5 [Lipotes vexillifer]	1	350	LRP	311	313
XP_007445767.1 PREDICTED: testis- and ovary-specific PAZ domain-containing protein 1 [Lipotes vexillifer]	1	1711	LGP	1041	1043
XP_007445767.1 PREDICTED: testis- and ovary-specific PAZ domain-containing protein 1 [Lipotes vexillifer]	1	1711	LKP	1066	1068
XP_007445767.1 PREDICTED: testis- and ovary-specific PAZ domain-containing protein 1 [Lipotes vexillifer]	1	1711	LKP	1082	1084
XP_007445768.1 PREDICTED: T-cell activation inhibitor, mitochondrial [Lipotes vexillifer]	1	497	IKW	161	163
XP_007445768.1 PREDICTED: T-cell activation inhibitor, mitochondrial [Lipotes vexillifer]	1	497	IRW	231	233
XP_007445768.1 PREDICTED: T-cell activation inhibitor, mitochondrial [Lipotes vexillifer]	1	497	LRP	5	7
XP_007445768.1 PREDICTED: T-cell activation inhibitor, mitochondrial [Lipotes vexillifer]	1	497	LRP	36	38
XP_007445768.1 PREDICTED: T-cell activation inhibitor, mitochondrial [Lipotes vexillifer]	1	497	LKP	80	82
XP_007445769.1 PREDICTED: zinc finger protein 445 isoform X1 [Lipotes vexillifer]	1	1025	LRP	84	86
XP_007445769.1 PREDICTED: zinc finger protein 445 isoform X1 [Lipotes vexillifer]	1	1025	LKP	530	532
XP_007445769.1 PREDICTED: zinc finger protein 445 isoform X1 [Lipotes vexillifer]	1	1025	LKP	936	938
XP_007445770.1 PREDICTED: zinc finger protein 445 isoform X2 [Lipotes vexillifer]	1	1019	LRP	84	86
XP_007445770.1 PREDICTED: zinc finger protein 445 isoform X2 [Lipotes vexillifer]	1	1019	LKP	524	526
XP_007445770.1 PREDICTED: zinc finger protein 445 isoform X2 [Lipotes vexillifer]	1	1019	LKP	930	932
XP_007445773.1 PREDICTED: zinc finger protein 35 [Lipotes vexillifer]	1	530	LKP	76	78
XP_007445774.1 PREDICTED: zinc finger protein 197 [Lipotes vexillifer]	1	1031	VSV	223	225
XP_007445774.1 PREDICTED: zinc finger protein 197 [Lipotes vexillifer]	1	1031	LGP	235	237
XP_007445774.1 PREDICTED: zinc finger protein 197 [Lipotes vexillifer]	1	1031	LRP	71	73
XP_007445777.1 PREDICTED: zinc finger and BTB domain-containing protein 47, partial [Lipotes vexillifer]	1	664	LGP	114	116
XP_007445777.1 PREDICTED: zinc finger and BTB domain-containing protein 47, partial [Lipotes vexillifer]	1	664	GLP	150	152
XP_007445777.1 PREDICTED: zinc finger and BTB domain-containing protein 47, partial [Lipotes vexillifer]	1	664	GLP	331	333
XP_007445777.1 PREDICTED: zinc finger and BTB domain-containing protein 47, partial [Lipotes vexillifer]	1	664	GLP	641	643
XP_007445777.1 PREDICTED: zinc finger and BTB domain-containing protein 47, partial [Lipotes vexillifer]	1	664	GLP	655	657
XP_007445778.1 PREDICTED: 5-beta-cholestane-3-alpha,7-alpha-diol 12-alpha-hydroxylase-like [Lipotes vexillifer]	1	512	LGP	152	154
XP_007445778.1 PREDICTED: 5-beta-cholestane-3-alpha,7-alpha-diol 12-alpha-hydroxylase-like [Lipotes vexillifer]	1	512	LGP	221	223
XP_007445778.1 PREDICTED: 5-beta-cholestane-3-alpha,7-alpha-diol 12-alpha-hydroxylase-like [Lipotes vexillifer]	1	512	VRF	491	493
XP_007445779.1 PREDICTED: protein FAM198A [Lipotes vexillifer]	1	614	LRP	230	232
XP_007445780.1 PREDICTED: uncharacterized protein LOC103086200 [Lipotes vexillifer]	1	434	IKW	133	135
XP_007445780.1 PREDICTED: uncharacterized protein LOC103086200 [Lipotes vexillifer]	1	434	LKP	52	54
XP_007445780.1 PREDICTED: uncharacterized protein LOC103086200 [Lipotes vexillifer]	1	434	GLP	388	390
XP_007445781.1 PREDICTED: zinc finger protein with KRAB and SCAN domains 7 [Lipotes vexillifer]	1	1104	LKP	875	877
XP_007445784.1 PREDICTED: serine/threonine-protein kinase VRK2 isoform X1 [Lipotes vexillifer]	1	510	LRW	241	243
XP_007445784.1 PREDICTED: serine/threonine-protein kinase VRK2 isoform X1 [Lipotes vexillifer]	1	510	LGP	320	322
XP_007445784.1 PREDICTED: serine/threonine-protein kinase VRK2 isoform X1 [Lipotes vexillifer]	1	510	LIY	42	44
XP_007445785.1 PREDICTED: serine/threonine-protein kinase VRK2 isoform X2 [Lipotes vexillifer]	1	473	LRW	204	206
XP_007445785.1 PREDICTED: serine/threonine-protein kinase VRK2 isoform X2 [Lipotes vexillifer]	1	473	LGP	283	285
XP_007445786.1 PREDICTED: serine/threonine-protein kinase VRK2 isoform X3 [Lipotes vexillifer]	1	392	LRW	123	125
XP_007445786.1 PREDICTED: serine/threonine-protein kinase VRK2 isoform X3 [Lipotes vexillifer]	1	392	LGP	202	204
XP_007445788.1 PREDICTED: phosphatidylinositol 3,4,5-trisphosphate 5-phosphatase 1 [Lipotes vexillifer]	1	1188	LGP	947	949
XP_007445788.1 PREDICTED: phosphatidylinositol 3,4,5-trisphosphate 5-phosphatase 1 [Lipotes vexillifer]	1	1188	LRP	245	247
XP_007445788.1 PREDICTED: phosphatidylinositol 3,4,5-trisphosphate 5-phosphatase 1 [Lipotes vexillifer]	1	1188	LKP	786	788
XP_007445788.1 PREDICTED: phosphatidylinositol 3,4,5-trisphosphate 5-phosphatase 1 [Lipotes vexillifer]	1	1188	GLP	174	176
XP_007445789.1 PREDICTED: autophagy-related protein 16-1 isoform X1 [Lipotes vexillifer]	1	608	VSV	593	595
XP_007445790.1 PREDICTED: autophagy-related protein 16-1 isoform X2 [Lipotes vexillifer]	1	589	VSV	574	576
XP_007445791.1 PREDICTED: autophagy-related protein 16-1 isoform X3 [Lipotes vexillifer]	1	445	VSV	430	432
XP_007445794.1 PREDICTED: LOW QUALITY PROTEIN: diacylglycerol kinase delta [Lipotes vexillifer]	1	1223	VSV	293	295
XP_007445795.1 PREDICTED: ubiquitin carboxyl-terminal hydrolase 40 [Lipotes vexillifer]	1	1236	VFPS	666	669
XP_007445795.1 PREDICTED: ubiquitin carboxyl-terminal hydrolase 40 [Lipotes vexillifer]	1	1236	LGP	72	74
XP_007445795.1 PREDICTED: ubiquitin carboxyl-terminal hydrolase 40 [Lipotes vexillifer]	1	1236	LGP	533	535
XP_007445795.1 PREDICTED: ubiquitin carboxyl-terminal hydrolase 40 [Lipotes vexillifer]	1	1236	LGP	1064	1066
XP_007445795.1 PREDICTED: ubiquitin carboxyl-terminal hydrolase 40 [Lipotes vexillifer]	1	1236	LRP	799	801
XP_007445795.1 PREDICTED: ubiquitin carboxyl-terminal hydrolase 40 [Lipotes vexillifer]	1	1236	LKP	273	275
XP_007445798.1 PREDICTED: UDP-glucuronosyltransferase 1-10 [Lipotes vexillifer]	1	318	MAP	1	3
XP_007445802.1 PREDICTED: potassium voltage-gated channel subfamily G member 3 isoform X1 [Lipotes vexillifer]	1	437	VSV	176	178
XP_007445802.1 PREDICTED: potassium voltage-gated channel subfamily G member 3 isoform X1 [Lipotes vexillifer]	1	437	VRF	238	240
XP_007445803.1 PREDICTED: potassium voltage-gated channel subfamily G member 3 isoform X2 [Lipotes vexillifer]	1	426	VSV	176	178
XP_007445803.1 PREDICTED: potassium voltage-gated channel subfamily G member 3 isoform X2 [Lipotes vexillifer]	1	426	VRF	227	229
XP_007445804.1 PREDICTED: cytochrome c oxidase subunit 7A-related protein, mitochondrial-like [Lipotes vexillifer]	1	115	LRP	26	28
XP_007445804.1 PREDICTED: cytochrome c oxidase subunit 7A-related protein, mitochondrial-like [Lipotes vexillifer]	1	115	GLP	80	82
XP_007445805.1 PREDICTED: echinoderm microtubule-associated protein-like 4 isoform X1 [Lipotes vexillifer]	1	996	IQW	874	876
XP_007445806.1 PREDICTED: echinoderm microtubule-associated protein-like 4 isoform X2 [Lipotes vexillifer]	1	1007	IQW	885	887
XP_007445807.1 PREDICTED: echinoderm microtubule-associated protein-like 4 isoform X3 [Lipotes vexillifer]	1	982	IQW	860	862
XP_007445808.1 PREDICTED: echinoderm microtubule-associated protein-like 4 isoform X4 [Lipotes vexillifer]	1	924	IQW	802	804
XP_007445809.1 PREDICTED: protein kinase domain-containing protein, cytoplasmic [Lipotes vexillifer]	1	499	MDLA	88	91
XP_007445809.1 PREDICTED: protein kinase domain-containing protein, cytoplasmic [Lipotes vexillifer]	1	499	LRP	365	367
XP_007445810.1 PREDICTED: sodium/calcium exchanger 1 isoform X1 [Lipotes vexillifer]	1	971	LGP	163	165
XP_007445811.1 PREDICTED: sodium/calcium exchanger 1 isoform X2 [Lipotes vexillifer]	1	966	LGP	163	165
XP_007445812.1 PREDICTED: sodium/calcium exchanger 1 isoform X3 [Lipotes vexillifer]	1	970	LGP	163	165
XP_007445813.1 PREDICTED: sodium/calcium exchanger 1 isoform X4 [Lipotes vexillifer]	1	963	LGP	163	165
XP_007445814.1 PREDICTED: sodium/calcium exchanger 1 isoform X5 [Lipotes vexillifer]	1	965	LGP	163	165
XP_007445815.1 PREDICTED: sodium/calcium exchanger 1 isoform X6 [Lipotes vexillifer]	1	958	LGP	163	165
XP_007445816.1 PREDICTED: sodium/calcium exchanger 1 isoform X7 [Lipotes vexillifer]	1	959	LGP	163	165
XP_007445817.1 PREDICTED: sodium/calcium exchanger 1 isoform X8 [Lipotes vexillifer]	1	942	LGP	163	165
XP_007445818.1 PREDICTED: sodium/calcium exchanger 1 isoform X9 [Lipotes vexillifer]	1	935	LGP	163	165
XP_007445819.1 PREDICTED: sodium/calcium exchanger 1 isoform X10 [Lipotes vexillifer]	1	936	LGP	163	165
XP_007445820.1 PREDICTED: sodium/calcium exchanger 1 isoform X11 [Lipotes vexillifer]	1	935	LGP	163	165
XP_007445821.1 PREDICTED: sodium/calcium exchanger 1 isoform X12 [Lipotes vexillifer]	1	929	LGP	163	165
XP_007445822.1 PREDICTED: sodium/calcium exchanger 1 isoform X13 [Lipotes vexillifer]	1	934	LGP	163	165
XP_007445823.1 PREDICTED: sodium/calcium exchanger 1 isoform X14 [Lipotes vexillifer]	1	934	LGP	163	165
XP_007445824.1 PREDICTED: THUMP domain-containing protein 2 [Lipotes vexillifer]	1	501	VSV	353	355
XP_007445824.1 PREDICTED: THUMP domain-containing protein 2 [Lipotes vexillifer]	1	501	LIY	488	490
XP_007445825.1 PREDICTED: transmembrane protein 178A [Lipotes vexillifer]	1	116	LIY	60	62
XP_007445826.1 PREDICTED: mitogen-activated protein kinase kinase kinase kinase 3 isoform X1 [Lipotes vexillifer]	1	895	MFDL	214	217
XP_007445826.1 PREDICTED: mitogen-activated protein kinase kinase kinase kinase 3 isoform X1 [Lipotes vexillifer]	1	895	MAP	178	180
XP_007445826.1 PREDICTED: mitogen-activated protein kinase kinase kinase kinase 3 isoform X1 [Lipotes vexillifer]	1	895	VRF	752	754
XP_007445826.1 PREDICTED: mitogen-activated protein kinase kinase kinase kinase 3 isoform X1 [Lipotes vexillifer]	1	895	GGY	189	191
XP_007445826.1 PREDICTED: mitogen-activated protein kinase kinase kinase kinase 3 isoform X1 [Lipotes vexillifer]	1	895	GLP	535	537
XP_007445827.1 PREDICTED: mitogen-activated protein kinase kinase kinase kinase 3 isoform X2 [Lipotes vexillifer]	1	874	MFDL	214	217
XP_007445827.1 PREDICTED: mitogen-activated protein kinase kinase kinase kinase 3 isoform X2 [Lipotes vexillifer]	1	874	MAP	178	180
XP_007445827.1 PREDICTED: mitogen-activated protein kinase kinase kinase kinase 3 isoform X2 [Lipotes vexillifer]	1	874	VRF	731	733
XP_007445827.1 PREDICTED: mitogen-activated protein kinase kinase kinase kinase 3 isoform X2 [Lipotes vexillifer]	1	874	GGY	189	191
XP_007445827.1 PREDICTED: mitogen-activated protein kinase kinase kinase kinase 3 isoform X2 [Lipotes vexillifer]	1	874	GLP	514	516
XP_007445829.1 PREDICTED: son of sevenless homolog 1 [Lipotes vexillifer]	1	1334	VSV	126	128
XP_007445829.1 PREDICTED: son of sevenless homolog 1 [Lipotes vexillifer]	1	1334	LRP	303	305
XP_007445829.1 PREDICTED: son of sevenless homolog 1 [Lipotes vexillifer]	1	1334	IEP	1016	1018
XP_007445832.1 PREDICTED: putative ATP-dependent RNA helicase DHX57 [Lipotes vexillifer]	1	1404	VSV	1317	1319
XP_007445832.1 PREDICTED: putative ATP-dependent RNA helicase DHX57 [Lipotes vexillifer]	1	1404	IEP	1041	1043
XP_007445838.1 PREDICTED: aldose 1-epimerase [Lipotes vexillifer]	1	343	VSV	2	4
XP_007445838.1 PREDICTED: aldose 1-epimerase [Lipotes vexillifer]	1	343	LKP	325	327
XP_007445839.1 PREDICTED: heterogeneous nuclear ribonucleoprotein L-like isoform X1 [Lipotes vexillifer]	1	545	VSV	74	76
XP_007445840.1 PREDICTED: heterogeneous nuclear ribonucleoprotein L-like isoform X2 [Lipotes vexillifer]	1	511	VSV	74	76
XP_007445841.1 PREDICTED: atlastin-2 isoform X1 [Lipotes vexillifer]	1	584	VSV	97	99
XP_007445841.1 PREDICTED: atlastin-2 isoform X1 [Lipotes vexillifer]	1	584	LKP	546	548
XP_007445842.1 PREDICTED: atlastin-2 isoform X2 [Lipotes vexillifer]	1	580	VSV	97	99
XP_007445843.1 PREDICTED: atlastin-2 isoform X3 [Lipotes vexillifer]	1	566	VSV	78	80
XP_007445844.1 PREDICTED: atlastin-2 isoform X4 [Lipotes vexillifer]	1	531	VSV	43	45
XP_007445845.1 PREDICTED: atlastin-2 isoform X5 [Lipotes vexillifer]	1	530	VSV	43	45
XP_007445845.1 PREDICTED: atlastin-2 isoform X5 [Lipotes vexillifer]	1	530	LKP	492	494
XP_007445846.1 PREDICTED: cytochrome P450 1B1-like [Lipotes vexillifer]	1	544	LRP	283	285
XP_007445847.1 PREDICTED: cdc42 effector protein 3 [Lipotes vexillifer]	1	255	LGP	135	137
XP_007445847.1 PREDICTED: cdc42 effector protein 3 [Lipotes vexillifer]	1	255	LGP	238	240
XP_007445848.1 PREDICTED: glutaminyl-peptide cyclotransferase [Lipotes vexillifer]	1	362	LRP	70	72
XP_007445849.1 PREDICTED: serine/threonine-protein kinase D3 [Lipotes vexillifer]	1	891	MAP	879	881
XP_007445849.1 PREDICTED: serine/threonine-protein kinase D3 [Lipotes vexillifer]	1	891	LKP	700	702
XP_007445850.1 PREDICTED: NADH dehydrogenase [ubiquinone] complex I, assembly factor 7 isoform X1 [Lipotes vexillifer]	1	442	LGP	123	125
XP_007445850.1 PREDICTED: NADH dehydrogenase [ubiquinone] complex I, assembly factor 7 isoform X1 [Lipotes vexillifer]	1	442	LGP	351	353
XP_007445851.1 PREDICTED: NADH dehydrogenase [ubiquinone] complex I, assembly factor 7 isoform X2 [Lipotes vexillifer]	1	373	LGP	54	56
XP_007445851.1 PREDICTED: NADH dehydrogenase [ubiquinone] complex I, assembly factor 7 isoform X2 [Lipotes vexillifer]	1	373	LGP	282	284
XP_007445852.1 PREDICTED: LOW QUALITY PROTEIN: CCAAT/enhancer-binding protein zeta [Lipotes vexillifer]	1	1060	LRW	1013	1015
XP_007445852.1 PREDICTED: LOW QUALITY PROTEIN: CCAAT/enhancer-binding protein zeta [Lipotes vexillifer]	1	1060	LGP	193	195
XP_007445853.1 PREDICTED: thyroid adenoma-associated protein homolog, partial [Lipotes vexillifer]	1	611	GLP	169	171
XP_007445853.1 PREDICTED: thyroid adenoma-associated protein homolog, partial [Lipotes vexillifer]	1	611	GLP	237	239
XP_007445853.1 PREDICTED: thyroid adenoma-associated protein homolog, partial [Lipotes vexillifer]	1	611	GLP	456	458
XP_007445855.1 PREDICTED: rho guanine nucleotide exchange factor 33 [Lipotes vexillifer]	1	868	LRP	657	659
XP_007445856.1 PREDICTED: regulator of microtubule dynamics protein 2 [Lipotes vexillifer]	1	494	VRF	483	485
XP_007445856.1 PREDICTED: regulator of microtubule dynamics protein 2 [Lipotes vexillifer]	1	494	GGY	150	152
XP_007445857.1 PREDICTED: uncharacterized protein LOC103091593 [Lipotes vexillifer]	1	264	LIY	146	148
XP_007445858.1 PREDICTED: anion exchange protein 3 [Lipotes vexillifer]	1	1227	LGP	557	559
XP_007445858.1 PREDICTED: anion exchange protein 3 [Lipotes vexillifer]	1	1227	VRF	550	552
XP_007445858.1 PREDICTED: anion exchange protein 3 [Lipotes vexillifer]	1	1227	GGY	648	650
XP_007445858.1 PREDICTED: anion exchange protein 3 [Lipotes vexillifer]	1	1227	GLP	1036	1038
XP_007445859.1 PREDICTED: inhibin alpha chain [Lipotes vexillifer]	1	365	GGY	344	346
XP_007445860.1 PREDICTED: obscurin-like protein 1 isoform X1 [Lipotes vexillifer]	1	1902	VSV	1352	1354
XP_007445860.1 PREDICTED: obscurin-like protein 1 isoform X1 [Lipotes vexillifer]	1	1902	VSV	1719	1721
XP_007445860.1 PREDICTED: obscurin-like protein 1 isoform X1 [Lipotes vexillifer]	1	1902	LRP	1543	1545
XP_007445860.1 PREDICTED: obscurin-like protein 1 isoform X1 [Lipotes vexillifer]	1	1902	LRP	1758	1760
XP_007445860.1 PREDICTED: obscurin-like protein 1 isoform X1 [Lipotes vexillifer]	1	1902	VRF	1788	1790
XP_007445860.1 PREDICTED: obscurin-like protein 1 isoform X1 [Lipotes vexillifer]	1	1902	GLP	153	155
XP_007445861.1 PREDICTED: obscurin-like protein 1 isoform X2 [Lipotes vexillifer]	1	1897	VSV	1352	1354
XP_007445861.1 PREDICTED: obscurin-like protein 1 isoform X2 [Lipotes vexillifer]	1	1897	VSV	1719	1721
XP_007445861.1 PREDICTED: obscurin-like protein 1 isoform X2 [Lipotes vexillifer]	1	1897	LRP	1543	1545
XP_007445861.1 PREDICTED: obscurin-like protein 1 isoform X2 [Lipotes vexillifer]	1	1897	LRP	1758	1760
XP_007445861.1 PREDICTED: obscurin-like protein 1 isoform X2 [Lipotes vexillifer]	1	1897	VRF	1788	1790
XP_007445861.1 PREDICTED: obscurin-like protein 1 isoform X2 [Lipotes vexillifer]	1	1897	GLP	153	155
XP_007445862.1 PREDICTED: obscurin-like protein 1 isoform X3 [Lipotes vexillifer]	1	1026	GLP	153	155
XP_007445863.1 PREDICTED: transmembrane protein 198 [Lipotes vexillifer]	1	361	LRW	165	167
XP_007445864.1 PREDICTED: LOW QUALITY PROTEIN: chondroitin sulfate synthase 2 [Lipotes vexillifer]	1	777	LRW	392	394
XP_007445864.1 PREDICTED: LOW QUALITY PROTEIN: chondroitin sulfate synthase 2 [Lipotes vexillifer]	1	777	LRP	10	12
XP_007445864.1 PREDICTED: LOW QUALITY PROTEIN: chondroitin sulfate synthase 2 [Lipotes vexillifer]	1	777	LRP	259	261
XP_007445864.1 PREDICTED: LOW QUALITY PROTEIN: chondroitin sulfate synthase 2 [Lipotes vexillifer]	1	777	LRP	488	490
XP_007445865.1 PREDICTED: LOW QUALITY PROTEIN: acid-sensing ion channel 4 [Lipotes vexillifer]	1	655	GLP	279	281
XP_007445866.1 PREDICTED: mannose-1-phosphate guanyltransferase alpha [Lipotes vexillifer]	1	421	IRY	80	82
XP_007445866.1 PREDICTED: mannose-1-phosphate guanyltransferase alpha [Lipotes vexillifer]	1	421	LGP	301	303
XP_007445866.1 PREDICTED: mannose-1-phosphate guanyltransferase alpha [Lipotes vexillifer]	1	421	LKP	191	193
XP_007445867.1 PREDICTED: CAVP-target protein-like [Lipotes vexillifer]	1	239	IRW	85	87
XP_007445868.1 PREDICTED: desmin [Lipotes vexillifer]	1	471	VRF	126	128
XP_007445868.1 PREDICTED: desmin [Lipotes vexillifer]	1	471	GGY	361	363
XP_007445871.1 PREDICTED: receptor-type tyrosine-protein phosphatase-like N isoform X1 [Lipotes vexillifer]	1	980	VSV	230	232
XP_007445871.1 PREDICTED: receptor-type tyrosine-protein phosphatase-like N isoform X1 [Lipotes vexillifer]	1	980	LGP	615	617
XP_007445872.1 PREDICTED: receptor-type tyrosine-protein phosphatase-like N isoform X2 [Lipotes vexillifer]	1	951	VSV	230	232
XP_007445872.1 PREDICTED: receptor-type tyrosine-protein phosphatase-like N isoform X2 [Lipotes vexillifer]	1	951	LGP	586	588
XP_007445873.1 PREDICTED: dnaJ homolog subfamily B member 2 isoform X1 [Lipotes vexillifer]	1	326	LGP	120	122
XP_007445874.1 PREDICTED: dnaJ homolog subfamily B member 2 isoform X2 [Lipotes vexillifer]	1	279	LGP	120	122
XP_007445878.1 PREDICTED: serine/threonine-protein kinase 16 [Lipotes vexillifer]	1	306	LKP	149	151
XP_007445879.1 PREDICTED: beta-galactosidase-1-like protein isoform X1 [Lipotes vexillifer]	1	650	LGP	359	361
XP_007445879.1 PREDICTED: beta-galactosidase-1-like protein isoform X1 [Lipotes vexillifer]	1	650	LGP	371	373
XP_007445879.1 PREDICTED: beta-galactosidase-1-like protein isoform X1 [Lipotes vexillifer]	1	650	MAP	1	3
XP_007445879.1 PREDICTED: beta-galactosidase-1-like protein isoform X1 [Lipotes vexillifer]	1	650	LRP	117	119
XP_007445879.1 PREDICTED: beta-galactosidase-1-like protein isoform X1 [Lipotes vexillifer]	1	650	GLP	131	133
XP_007445880.1 PREDICTED: beta-galactosidase-1-like protein isoform X2 [Lipotes vexillifer]	1	560	LGP	269	271
XP_007445880.1 PREDICTED: beta-galactosidase-1-like protein isoform X2 [Lipotes vexillifer]	1	560	LGP	281	283
XP_007445880.1 PREDICTED: beta-galactosidase-1-like protein isoform X2 [Lipotes vexillifer]	1	560	MAP	1	3
XP_007445880.1 PREDICTED: beta-galactosidase-1-like protein isoform X2 [Lipotes vexillifer]	1	560	LRP	117	119
XP_007445880.1 PREDICTED: beta-galactosidase-1-like protein isoform X2 [Lipotes vexillifer]	1	560	GLP	131	133
XP_007445881.1 PREDICTED: LOW QUALITY PROTEIN: ankyrin repeat and zinc finger domain-containing protein 1 [Lipotes vexillifer]	1	727	VSV	12	14
XP_007445881.1 PREDICTED: LOW QUALITY PROTEIN: ankyrin repeat and zinc finger domain-containing protein 1 [Lipotes vexillifer]	1	727	LGP	182	184
XP_007445881.1 PREDICTED: LOW QUALITY PROTEIN: ankyrin repeat and zinc finger domain-containing protein 1 [Lipotes vexillifer]	1	727	LGP	488	490
XP_007445881.1 PREDICTED: LOW QUALITY PROTEIN: ankyrin repeat and zinc finger domain-containing protein 1 [Lipotes vexillifer]	1	727	LRP	521	523
XP_007445882.1 PREDICTED: autophagy-related protein 9A isoform X1 [Lipotes vexillifer]	1	871	LRP	494	496
XP_007445883.1 PREDICTED: autophagy-related protein 9A isoform X2 [Lipotes vexillifer]	1	840	LRP	494	496
XP_007445884.1 PREDICTED: autophagy-related protein 9A isoform X3 [Lipotes vexillifer]	1	840	LRP	494	496
XP_007445885.1 PREDICTED: ATP-binding cassette sub-family B member 6, mitochondrial [Lipotes vexillifer]	1	845	MFDL	566	569
XP_007445885.1 PREDICTED: ATP-binding cassette sub-family B member 6, mitochondrial [Lipotes vexillifer]	1	845	LRW	360	362
XP_007445885.1 PREDICTED: ATP-binding cassette sub-family B member 6, mitochondrial [Lipotes vexillifer]	1	845	IRY	686	688
XP_007445885.1 PREDICTED: ATP-binding cassette sub-family B member 6, mitochondrial [Lipotes vexillifer]	1	845	LRP	209	211
XP_007445887.1 PREDICTED: AN1-type zinc finger protein 2B isoform X2 [Lipotes vexillifer]	1	258	LKP	249	251
XP_007445888.1 PREDICTED: AN1-type zinc finger protein 2B isoform X3 [Lipotes vexillifer]	1	214	LKP	205	207
XP_007445889.1 PREDICTED: protein FAM134A [Lipotes vexillifer]	1	542	LGP	507	509
XP_007445889.1 PREDICTED: protein FAM134A [Lipotes vexillifer]	1	542	LGP	521	523
XP_007445889.1 PREDICTED: protein FAM134A [Lipotes vexillifer]	1	542	LRP	101	103
XP_007445890.1 PREDICTED: protein CNPPD1 isoform X1 [Lipotes vexillifer]	1	454	MDLA	43	46
XP_007445891.1 PREDICTED: protein CNPPD1 isoform X2 [Lipotes vexillifer]	1	412	MDLA	1	4
XP_007445892.1 PREDICTED: protein CNPPD1 isoform X3 [Lipotes vexillifer]	1	412	MDLA	1	4
XP_007445893.1 PREDICTED: solute carrier family 23 member 3 isoform X1 [Lipotes vexillifer]	1	617	GLP	530	532
XP_007445894.1 PREDICTED: solute carrier family 23 member 3 isoform X2 [Lipotes vexillifer]	1	609	GLP	522	524
XP_007445895.1 PREDICTED: solute carrier family 23 member 3 isoform X3 [Lipotes vexillifer]	1	491	GLP	404	406
XP_007445896.1 PREDICTED: non-homologous end-joining factor 1 [Lipotes vexillifer]	1	300	GLP	114	116
XP_007445897.1 PREDICTED: indian hedgehog protein [Lipotes vexillifer]	1	411	LRP	6	8
XP_007445900.1 PREDICTED: cyclin-dependent kinase 5 activator 2 [Lipotes vexillifer]	1	370	GGY	37	39
XP_007445900.1 PREDICTED: cyclin-dependent kinase 5 activator 2 [Lipotes vexillifer]	1	370	LKP	281	283
XP_007445900.1 PREDICTED: cyclin-dependent kinase 5 activator 2 [Lipotes vexillifer]	1	370	GLP	20	22
XP_007445901.1 PREDICTED: protein Wnt-10a [Lipotes vexillifer]	1	418	VSV	413	415
XP_007445901.1 PREDICTED: protein Wnt-10a [Lipotes vexillifer]	1	418	LRP	12	14
XP_007445902.1 PREDICTED: protein Wnt-6 [Lipotes vexillifer]	1	366	LKP	276	278
XP_007445902.1 PREDICTED: protein Wnt-6 [Lipotes vexillifer]	1	366	GLP	147	149
XP_007445903.1 PREDICTED: 5'-AMP-activated protein kinase subunit gamma-3 isoform X1 [Lipotes vexillifer]	1	465	VSV	390	392
XP_007445904.1 PREDICTED: 5'-AMP-activated protein kinase subunit gamma-3 isoform X2 [Lipotes vexillifer]	1	465	VSV	390	392
XP_007445905.1 PREDICTED: 5'-AMP-activated protein kinase subunit gamma-3 isoform X3 [Lipotes vexillifer]	1	483	VSV	408	410
XP_007445905.1 PREDICTED: 5'-AMP-activated protein kinase subunit gamma-3 isoform X3 [Lipotes vexillifer]	1	483	LGP	12	14
XP_007445906.1 PREDICTED: sterol 26-hydroxylase, mitochondrial-like [Lipotes vexillifer]	1	538	LRW	12	14
XP_007445906.1 PREDICTED: sterol 26-hydroxylase, mitochondrial-like [Lipotes vexillifer]	1	538	LGP	105	107
XP_007445906.1 PREDICTED: sterol 26-hydroxylase, mitochondrial-like [Lipotes vexillifer]	1	538	LKP	171	173
XP_007445907.1 PREDICTED: LOW QUALITY PROTEIN: tubulin polyglutamylase TTLL4 [Lipotes vexillifer]	1	1200	LRW	606	608
XP_007445907.1 PREDICTED: LOW QUALITY PROTEIN: tubulin polyglutamylase TTLL4 [Lipotes vexillifer]	1	1200	LGP	67	69
XP_007445907.1 PREDICTED: LOW QUALITY PROTEIN: tubulin polyglutamylase TTLL4 [Lipotes vexillifer]	1	1200	MAP	968	970
XP_007445907.1 PREDICTED: LOW QUALITY PROTEIN: tubulin polyglutamylase TTLL4 [Lipotes vexillifer]	1	1200	LIY	574	576
XP_007445907.1 PREDICTED: LOW QUALITY PROTEIN: tubulin polyglutamylase TTLL4 [Lipotes vexillifer]	1	1200	VRF	786	788
XP_007445907.1 PREDICTED: LOW QUALITY PROTEIN: tubulin polyglutamylase TTLL4 [Lipotes vexillifer]	1	1200	LKP	238	240
XP_007445907.1 PREDICTED: LOW QUALITY PROTEIN: tubulin polyglutamylase TTLL4 [Lipotes vexillifer]	1	1200	LKP	899	901
XP_007445908.1 PREDICTED: serine/threonine-protein kinase 36 [Lipotes vexillifer]	1	1318	MKP	126	128
XP_007445908.1 PREDICTED: serine/threonine-protein kinase 36 [Lipotes vexillifer]	1	1318	LGP	1188	1190
XP_007445908.1 PREDICTED: serine/threonine-protein kinase 36 [Lipotes vexillifer]	1	1318	LGP	1221	1223
XP_007445908.1 PREDICTED: serine/threonine-protein kinase 36 [Lipotes vexillifer]	1	1318	LRP	394	396
XP_007445908.1 PREDICTED: serine/threonine-protein kinase 36 [Lipotes vexillifer]	1	1318	LRP	1311	1313
XP_007445908.1 PREDICTED: serine/threonine-protein kinase 36 [Lipotes vexillifer]	1	1318	GLP	502	504
XP_007445908.1 PREDICTED: serine/threonine-protein kinase 36 [Lipotes vexillifer]	1	1318	GLP	673	675
XP_007445909.1 PREDICTED: E3 ubiquitin-protein ligase RNF25 isoform X1 [Lipotes vexillifer]	1	460	LKP	385	387
XP_007445910.1 PREDICTED: E3 ubiquitin-protein ligase RNF25 isoform X2 [Lipotes vexillifer]	1	459	LKP	384	386
XP_007445912.1 PREDICTED: 1-phosphatidylinositol 4,5-bisphosphate phosphodiesterase delta-4 [Lipotes vexillifer]	1	764	LKP	604	606
XP_007445913.1 PREDICTED: serine/threonine-protein kinase 11-interacting protein [Lipotes vexillifer]	1	1069	LGP	49	51
XP_007445913.1 PREDICTED: serine/threonine-protein kinase 11-interacting protein [Lipotes vexillifer]	1	1069	LGP	336	338
XP_007445913.1 PREDICTED: serine/threonine-protein kinase 11-interacting protein [Lipotes vexillifer]	1	1069	MAP	339	341
XP_007445913.1 PREDICTED: serine/threonine-protein kinase 11-interacting protein [Lipotes vexillifer]	1	1069	LRP	448	450
XP_007445913.1 PREDICTED: serine/threonine-protein kinase 11-interacting protein [Lipotes vexillifer]	1	1069	GLP	97	99
XP_007445914.1 PREDICTED: striated muscle preferentially expressed protein kinase [Lipotes vexillifer]	1	3251	LRW	2532	2534
XP_007445914.1 PREDICTED: striated muscle preferentially expressed protein kinase [Lipotes vexillifer]	1	3251	MAP	3118	3120
XP_007445914.1 PREDICTED: striated muscle preferentially expressed protein kinase [Lipotes vexillifer]	1	3251	LRP	43	45
XP_007445914.1 PREDICTED: striated muscle preferentially expressed protein kinase [Lipotes vexillifer]	1	3251	LRP	306	308
XP_007445914.1 PREDICTED: striated muscle preferentially expressed protein kinase [Lipotes vexillifer]	1	3251	LRP	421	423
XP_007445914.1 PREDICTED: striated muscle preferentially expressed protein kinase [Lipotes vexillifer]	1	3251	LRP	1189	1191
XP_007445914.1 PREDICTED: striated muscle preferentially expressed protein kinase [Lipotes vexillifer]	1	3251	LRP	1839	1841
XP_007445914.1 PREDICTED: striated muscle preferentially expressed protein kinase [Lipotes vexillifer]	1	3251	LRP	1888	1890
XP_007445914.1 PREDICTED: striated muscle preferentially expressed protein kinase [Lipotes vexillifer]	1	3251	VRF	636	638
XP_007445914.1 PREDICTED: striated muscle preferentially expressed protein kinase [Lipotes vexillifer]	1	3251	VRF	2731	2733
XP_007445914.1 PREDICTED: striated muscle preferentially expressed protein kinase [Lipotes vexillifer]	1	3251	GLP	1211	1213
XP_007445916.1 PREDICTED: coiled-coil domain-containing protein 108, partial [Lipotes vexillifer]	1	1840	VSV	403	405
XP_007445916.1 PREDICTED: coiled-coil domain-containing protein 108, partial [Lipotes vexillifer]	1	1840	VSV	1464	1466
XP_007445916.1 PREDICTED: coiled-coil domain-containing protein 108, partial [Lipotes vexillifer]	1	1840	LRP	550	552
XP_007445916.1 PREDICTED: coiled-coil domain-containing protein 108, partial [Lipotes vexillifer]	1	1840	LRP	801	803
XP_007445916.1 PREDICTED: coiled-coil domain-containing protein 108, partial [Lipotes vexillifer]	1	1840	IEP	632	634
XP_007445916.1 PREDICTED: coiled-coil domain-containing protein 108, partial [Lipotes vexillifer]	1	1840	GLP	945	947
XP_007445917.1 PREDICTED: zinc finger protein 142 [Lipotes vexillifer]	1	1645	LKP	1490	1492
XP_007445917.1 PREDICTED: zinc finger protein 142 [Lipotes vexillifer]	1	1645	GLP	901	903
XP_007445919.1 PREDICTED: sickle tail protein homolog isoform X1 [Lipotes vexillifer]	1	1935	LGP	536	538
XP_007445919.1 PREDICTED: sickle tail protein homolog isoform X1 [Lipotes vexillifer]	1	1935	LRP	1347	1349
XP_007445919.1 PREDICTED: sickle tail protein homolog isoform X1 [Lipotes vexillifer]	1	1935	VRF	790	792
XP_007445919.1 PREDICTED: sickle tail protein homolog isoform X1 [Lipotes vexillifer]	1	1935	GLP	1282	1284
XP_007445920.1 PREDICTED: sickle tail protein homolog isoform X2 [Lipotes vexillifer]	1	1367	LGP	536	538
XP_007445920.1 PREDICTED: sickle tail protein homolog isoform X2 [Lipotes vexillifer]	1	1367	VRF	755	757
XP_007445921.1 PREDICTED: sickle tail protein homolog isoform X3 [Lipotes vexillifer]	1	1342	LGP	536	538
XP_007445921.1 PREDICTED: sickle tail protein homolog isoform X3 [Lipotes vexillifer]	1	1342	VRF	755	757
XP_007445922.1 PREDICTED: sickle tail protein homolog isoform X4 [Lipotes vexillifer]	1	1337	LGP	536	538
XP_007445922.1 PREDICTED: sickle tail protein homolog isoform X4 [Lipotes vexillifer]	1	1337	VRF	790	792
XP_007445923.1 PREDICTED: sickle tail protein homolog isoform X5 [Lipotes vexillifer]	1	927	LGP	254	256
XP_007445923.1 PREDICTED: sickle tail protein homolog isoform X5 [Lipotes vexillifer]	1	927	VRF	473	475
XP_007445924.1 PREDICTED: sickle tail protein homolog isoform X6 [Lipotes vexillifer]	1	861	LGP	254	256
XP_007445924.1 PREDICTED: sickle tail protein homolog isoform X6 [Lipotes vexillifer]	1	861	VRF	473	475
XP_007445925.1 PREDICTED: rho GTPase-activating protein 21 [Lipotes vexillifer]	1	1953	VSV	376	378
XP_007445925.1 PREDICTED: rho GTPase-activating protein 21 [Lipotes vexillifer]	1	1953	VSV	1571	1573
XP_007445925.1 PREDICTED: rho GTPase-activating protein 21 [Lipotes vexillifer]	1	1953	LRP	1765	1767
XP_007445925.1 PREDICTED: rho GTPase-activating protein 21 [Lipotes vexillifer]	1	1953	LKP	595	597
XP_007445925.1 PREDICTED: rho GTPase-activating protein 21 [Lipotes vexillifer]	1	1953	LKP	1832	1834
XP_007445925.1 PREDICTED: rho GTPase-activating protein 21 [Lipotes vexillifer]	1	1953	GLP	8	10
XP_007445926.1 PREDICTED: phosphoribosyltransferase domain-containing protein 1 [Lipotes vexillifer]	1	226	GGY	77	79
XP_007445927.1 PREDICTED: enkurin [Lipotes vexillifer]	1	256	VSV	28	30
XP_007445929.1 PREDICTED: LOW QUALITY PROTEIN: probable G-protein coupled receptor 158 [Lipotes vexillifer]	1	1218	LRW	484	486
XP_007445929.1 PREDICTED: LOW QUALITY PROTEIN: probable G-protein coupled receptor 158 [Lipotes vexillifer]	1	1218	GLP	107	109
XP_007445931.1 PREDICTED: myosin-IIIa [Lipotes vexillifer]	1	1622	MAP	192	194
XP_007445931.1 PREDICTED: myosin-IIIa [Lipotes vexillifer]	1	1622	LRP	1496	1498
XP_007445931.1 PREDICTED: myosin-IIIa [Lipotes vexillifer]	1	1622	VRF	79	81
XP_007445931.1 PREDICTED: myosin-IIIa [Lipotes vexillifer]	1	1622	LKP	1461	1463
XP_007445931.1 PREDICTED: myosin-IIIa [Lipotes vexillifer]	1	1622	IEP	1342	1344
XP_007445932.1 PREDICTED: gap junction delta-4 protein [Lipotes vexillifer]	1	329	VSV	83	85
XP_007445933.1 PREDICTED: LOW QUALITY PROTEIN: frizzled-8 [Lipotes vexillifer]	1	673	VSV	240	242
XP_007445933.1 PREDICTED: LOW QUALITY PROTEIN: frizzled-8 [Lipotes vexillifer]	1	673	VSV	324	326
XP_007445934.1 PREDICTED: dimethylaniline monooxygenase [N-oxide-forming] 5-like [Lipotes vexillifer]	1	534	LKP	272	274
XP_007445935.1 PREDICTED: 5'-AMP-activated protein kinase subunit beta-2 [Lipotes vexillifer]	1	273	IRW	81	83
XP_007445936.1 PREDICTED: unhealthy ribosome biogenesis protein 2 homolog [Lipotes vexillifer]	1	1517	LGP	1066	1068
XP_007445936.1 PREDICTED: unhealthy ribosome biogenesis protein 2 homolog [Lipotes vexillifer]	1	1517	LGP	1311	1313
XP_007445936.1 PREDICTED: unhealthy ribosome biogenesis protein 2 homolog [Lipotes vexillifer]	1	1517	LRP	224	226
XP_007445936.1 PREDICTED: unhealthy ribosome biogenesis protein 2 homolog [Lipotes vexillifer]	1	1517	LRP	1350	1352
XP_007445936.1 PREDICTED: unhealthy ribosome biogenesis protein 2 homolog [Lipotes vexillifer]	1	1517	IEP	1215	1217
XP_007445936.1 PREDICTED: unhealthy ribosome biogenesis protein 2 homolog [Lipotes vexillifer]	1	1517	IEP	1474	1476
XP_007445937.1 PREDICTED: TAF5-like RNA polymerase II p300/CBP-associated factor-associated factor 65 kDa subunit 5L [Lipotes vexillifer]	1	639	IRY	415	417
XP_007445940.1 PREDICTED: LOW QUALITY PROTEIN: inhibitor of Bruton tyrosine kinase [Lipotes vexillifer]	1	1361	VSV	513	515
XP_007445940.1 PREDICTED: LOW QUALITY PROTEIN: inhibitor of Bruton tyrosine kinase [Lipotes vexillifer]	1	1361	VRF	738	740
XP_007445940.1 PREDICTED: LOW QUALITY PROTEIN: inhibitor of Bruton tyrosine kinase [Lipotes vexillifer]	1	1361	GGY	993	995
XP_007445940.1 PREDICTED: LOW QUALITY PROTEIN: inhibitor of Bruton tyrosine kinase [Lipotes vexillifer]	1	1361	LKP	1076	1078
XP_007445942.1 PREDICTED: protein dopey-1 isoform X1 [Lipotes vexillifer]	1	2476	VSV	1000	1002
XP_007445942.1 PREDICTED: protein dopey-1 isoform X1 [Lipotes vexillifer]	1	2476	VSV	1671	1673
XP_007445942.1 PREDICTED: protein dopey-1 isoform X1 [Lipotes vexillifer]	1	2476	LGP	293	295
XP_007445942.1 PREDICTED: protein dopey-1 isoform X1 [Lipotes vexillifer]	1	2476	LGP	357	359
XP_007445942.1 PREDICTED: protein dopey-1 isoform X1 [Lipotes vexillifer]	1	2476	LGP	1806	1808
XP_007445942.1 PREDICTED: protein dopey-1 isoform X1 [Lipotes vexillifer]	1	2476	LKP	140	142
XP_007445942.1 PREDICTED: protein dopey-1 isoform X1 [Lipotes vexillifer]	1	2476	LKP	342	344
XP_007445943.1 PREDICTED: protein dopey-1 isoform X2 [Lipotes vexillifer]	1	2466	VSV	1009	1011
XP_007445943.1 PREDICTED: protein dopey-1 isoform X2 [Lipotes vexillifer]	1	2466	VSV	1680	1682
XP_007445943.1 PREDICTED: protein dopey-1 isoform X2 [Lipotes vexillifer]	1	2466	LGP	366	368
XP_007445943.1 PREDICTED: protein dopey-1 isoform X2 [Lipotes vexillifer]	1	2466	LGP	1815	1817
XP_007445943.1 PREDICTED: protein dopey-1 isoform X2 [Lipotes vexillifer]	1	2466	LKP	140	142
XP_007445943.1 PREDICTED: protein dopey-1 isoform X2 [Lipotes vexillifer]	1	2466	LKP	351	353
XP_007445946.1 PREDICTED: RWD domain-containing protein 2A [Lipotes vexillifer]	1	293	IRY	211	213
XP_007445946.1 PREDICTED: RWD domain-containing protein 2A [Lipotes vexillifer]	1	293	IQW	124	126
XP_007445947.1 PREDICTED: NADP-dependent malic enzyme isoform X1 [Lipotes vexillifer]	1	572	GLP	321	323
XP_007445948.1 PREDICTED: NADP-dependent malic enzyme isoform X2 [Lipotes vexillifer]	1	569	GLP	318	320
XP_007445950.1 PREDICTED: clathrin coat assembly protein AP180 isoform X1 [Lipotes vexillifer]	1	908	MKP	498	500
XP_007445950.1 PREDICTED: clathrin coat assembly protein AP180 isoform X1 [Lipotes vexillifer]	1	908	MAP	159	161
XP_007445950.1 PREDICTED: clathrin coat assembly protein AP180 isoform X1 [Lipotes vexillifer]	1	908	MAP	678	680
XP_007445950.1 PREDICTED: clathrin coat assembly protein AP180 isoform X1 [Lipotes vexillifer]	1	908	MAP	729	731
XP_007445951.1 PREDICTED: clathrin coat assembly protein AP180 isoform X2 [Lipotes vexillifer]	1	908	MKP	498	500
XP_007445951.1 PREDICTED: clathrin coat assembly protein AP180 isoform X2 [Lipotes vexillifer]	1	908	MAP	159	161
XP_007445951.1 PREDICTED: clathrin coat assembly protein AP180 isoform X2 [Lipotes vexillifer]	1	908	MAP	678	680
XP_007445951.1 PREDICTED: clathrin coat assembly protein AP180 isoform X2 [Lipotes vexillifer]	1	908	MAP	729	731
XP_007445952.1 PREDICTED: clathrin coat assembly protein AP180 isoform X3 [Lipotes vexillifer]	1	903	MKP	498	500
XP_007445952.1 PREDICTED: clathrin coat assembly protein AP180 isoform X3 [Lipotes vexillifer]	1	903	MAP	159	161
XP_007445952.1 PREDICTED: clathrin coat assembly protein AP180 isoform X3 [Lipotes vexillifer]	1	903	MAP	678	680
XP_007445952.1 PREDICTED: clathrin coat assembly protein AP180 isoform X3 [Lipotes vexillifer]	1	903	MAP	724	726
XP_007445953.1 PREDICTED: clathrin coat assembly protein AP180 isoform X4 [Lipotes vexillifer]	1	784	MKP	379	381
XP_007445953.1 PREDICTED: clathrin coat assembly protein AP180 isoform X4 [Lipotes vexillifer]	1	784	MAP	40	42
XP_007445953.1 PREDICTED: clathrin coat assembly protein AP180 isoform X4 [Lipotes vexillifer]	1	784	MAP	559	561
XP_007445953.1 PREDICTED: clathrin coat assembly protein AP180 isoform X4 [Lipotes vexillifer]	1	784	MAP	605	607
XP_007445954.1 PREDICTED: E3 ubiquitin-protein ligase E3D [Lipotes vexillifer]	1	391	VSV	346	348
XP_007445954.1 PREDICTED: E3 ubiquitin-protein ligase E3D [Lipotes vexillifer]	1	391	GLP	32	34
XP_007445956.1 PREDICTED: protein translocase subunit SECA1, chloroplastic-like, partial [Lipotes vexillifer]	1	546	LIY	423	425
XP_007445956.1 PREDICTED: protein translocase subunit SECA1, chloroplastic-like, partial [Lipotes vexillifer]	1	546	LRP	246	248
XP_007445957.1 PREDICTED: cytoplasmic aconitate hydratase-like, partial [Lipotes vexillifer]	1	1121	LIY	553	555
XP_007445958.1 PREDICTED: putative NADPH dehydrogenase C23G7.10c-like [Lipotes vexillifer]	1	374	LKP	144	146
XP_007445959.1 PREDICTED: probable DNA-3-methyladenine glycosylase-like [Lipotes vexillifer]	1	204	LIY	94	96
XP_007445963.1 PREDICTED: zeta-crystallin-like [Lipotes vexillifer]	1	331	LRP	295	297
XP_007445963.1 PREDICTED: zeta-crystallin-like [Lipotes vexillifer]	1	331	GGY	101	103
XP_007445965.1 PREDICTED: serine/threonine-protein kinase TNNI3K, partial [Lipotes vexillifer]	1	655	VSV	245	247
XP_007445965.1 PREDICTED: serine/threonine-protein kinase TNNI3K, partial [Lipotes vexillifer]	1	655	LRW	447	449
XP_007445965.1 PREDICTED: serine/threonine-protein kinase TNNI3K, partial [Lipotes vexillifer]	1	655	MAP	450	452
XP_007445965.1 PREDICTED: serine/threonine-protein kinase TNNI3K, partial [Lipotes vexillifer]	1	655	LKP	487	489
XP_007445965.1 PREDICTED: serine/threonine-protein kinase TNNI3K, partial [Lipotes vexillifer]	1	655	GLP	270	272
XP_007445971.1 PREDICTED: mitochondrial pyruvate carrier 1 isoform X1 [Lipotes vexillifer]	1	110	GLP	35	37
XP_007445972.1 PREDICTED: mitochondrial pyruvate carrier 1 isoform X2 [Lipotes vexillifer]	1	110	GLP	35	37
XP_007445973.1 PREDICTED: ribosomal protein S6 kinase alpha-2 isoform X1 [Lipotes vexillifer]	1	759	MAP	251	253
XP_007445973.1 PREDICTED: ribosomal protein S6 kinase alpha-2 isoform X1 [Lipotes vexillifer]	1	759	LKP	210	212
XP_007445973.1 PREDICTED: ribosomal protein S6 kinase alpha-2 isoform X1 [Lipotes vexillifer]	1	759	LKP	558	560
XP_007445974.1 PREDICTED: ribosomal protein S6 kinase alpha-2 isoform X2 [Lipotes vexillifer]	1	742	MAP	234	236
XP_007445974.1 PREDICTED: ribosomal protein S6 kinase alpha-2 isoform X2 [Lipotes vexillifer]	1	742	LKP	193	195
XP_007445974.1 PREDICTED: ribosomal protein S6 kinase alpha-2 isoform X2 [Lipotes vexillifer]	1	742	LKP	541	543
XP_007445975.1 PREDICTED: ribosomal protein S6 kinase alpha-2 isoform X3 [Lipotes vexillifer]	1	733	MAP	225	227
XP_007445975.1 PREDICTED: ribosomal protein S6 kinase alpha-2 isoform X3 [Lipotes vexillifer]	1	733	LKP	184	186
XP_007445975.1 PREDICTED: ribosomal protein S6 kinase alpha-2 isoform X3 [Lipotes vexillifer]	1	733	LKP	532	534
XP_007445976.1 PREDICTED: ribonuclease T2 [Lipotes vexillifer]	1	249	VSV	170	172
XP_007445976.1 PREDICTED: ribonuclease T2 [Lipotes vexillifer]	1	249	MKP	1	3
XP_007445979.1 PREDICTED: c-C chemokine receptor type 6 [Lipotes vexillifer]	1	371	IRW	203	205
XP_007445980.1 PREDICTED: LOW QUALITY PROTEIN: afadin [Lipotes vexillifer]	1	1715	LGP	1274	1276
XP_007445980.1 PREDICTED: LOW QUALITY PROTEIN: afadin [Lipotes vexillifer]	1	1715	LKP	216	218
XP_007445980.1 PREDICTED: LOW QUALITY PROTEIN: afadin [Lipotes vexillifer]	1	1715	IEP	389	391
XP_007445984.1 PREDICTED: PHD finger protein 10 isoform X1 [Lipotes vexillifer]	1	575	GLP	407	409
XP_007445985.1 PREDICTED: PHD finger protein 10 isoform X2 [Lipotes vexillifer]	1	450	GLP	282	284
XP_007445986.1 PREDICTED: endoplasmic reticulum membrane-associated RNA degradation protein [Lipotes vexillifer]	1	659	LGP	52	54
XP_007445987.1 PREDICTED: delta-like protein 1 [Lipotes vexillifer]	1	722	VSV	605	607
XP_007445987.1 PREDICTED: delta-like protein 1 [Lipotes vexillifer]	1	722	IRY	258	260
XP_007445987.1 PREDICTED: delta-like protein 1 [Lipotes vexillifer]	1	722	GGY	387	389
XP_007445988.1 PREDICTED: constitutive coactivator of peroxisome proliferator-activated receptor gamma isoform X1 [Lipotes vexillifer]	1	792	LGP	290	292
XP_007445988.1 PREDICTED: constitutive coactivator of peroxisome proliferator-activated receptor gamma isoform X1 [Lipotes vexillifer]	1	792	LIY	183	185
XP_007445988.1 PREDICTED: constitutive coactivator of peroxisome proliferator-activated receptor gamma isoform X1 [Lipotes vexillifer]	1	792	LIY	605	607
XP_007445989.1 PREDICTED: constitutive coactivator of peroxisome proliferator-activated receptor gamma isoform X2 [Lipotes vexillifer]	1	803	LGP	290	292
XP_007445989.1 PREDICTED: constitutive coactivator of peroxisome proliferator-activated receptor gamma isoform X2 [Lipotes vexillifer]	1	803	LIY	183	185
XP_007445989.1 PREDICTED: constitutive coactivator of peroxisome proliferator-activated receptor gamma isoform X2 [Lipotes vexillifer]	1	803	LIY	616	618
XP_007445991.1 PREDICTED: TATA-box-binding protein isoform X1 [Lipotes vexillifer]	1	330	LIY	281	283
XP_007445992.1 PREDICTED: TATA-box-binding protein isoform X2 [Lipotes vexillifer]	1	310	LIY	261	263
XP_007445993.1 PREDICTED: programmed cell death protein 2 isoform X1 [Lipotes vexillifer]	1	345	LGP	141	143
XP_007445993.1 PREDICTED: programmed cell death protein 2 isoform X1 [Lipotes vexillifer]	1	345	GLP	42	44
XP_007445994.1 PREDICTED: programmed cell death protein 2 isoform X2 [Lipotes vexillifer]	1	312	LGP	108	110
XP_007445995.1 PREDICTED: proline-rich protein 18 [Lipotes vexillifer]	1	431	LRP	195	197
XP_007445997.1 PREDICTED: LOW QUALITY PROTEIN: protein unc-93 homolog A-like [Lipotes vexillifer]	1	458	VSV	407	409
XP_007445997.1 PREDICTED: LOW QUALITY PROTEIN: protein unc-93 homolog A-like [Lipotes vexillifer]	1	458	LIY	199	201
XP_007445998.1 PREDICTED: splicing factor, proline- and glutamine-rich-like [Lipotes vexillifer]	1	147	LRP	71	73
XP_007445999.1 PREDICTED: FERM domain-containing protein 1 [Lipotes vexillifer]	1	456	LGP	317	319
XP_007445999.1 PREDICTED: FERM domain-containing protein 1 [Lipotes vexillifer]	1	456	LGP	430	432
XP_007445999.1 PREDICTED: FERM domain-containing protein 1 [Lipotes vexillifer]	1	456	GLP	252	254
XP_007446000.1 PREDICTED: dapper homolog 2 [Lipotes vexillifer]	1	977	LGP	849	851
XP_007446000.1 PREDICTED: dapper homolog 2 [Lipotes vexillifer]	1	977	GLP	872	874
XP_007446001.1 PREDICTED: LOW QUALITY PROTEIN: thrombospondin-2 [Lipotes vexillifer]	1	1236	LGP	438	440
XP_007446001.1 PREDICTED: LOW QUALITY PROTEIN: thrombospondin-2 [Lipotes vexillifer]	1	1236	VRF	58	60
XP_007446002.1 PREDICTED: WD repeat-containing protein 27 [Lipotes vexillifer]	1	172	LRP	142	144
XP_007446002.1 PREDICTED: WD repeat-containing protein 27 [Lipotes vexillifer]	1	172	LRP	166	168
XP_007446003.1 PREDICTED: uncharacterized protein LOC103087502 [Lipotes vexillifer]	1	777	LRP	543	545
XP_007446005.1 PREDICTED: probable inorganic phosphate transporter 1-6-like [Lipotes vexillifer]	1	405	GLP	344	346
XP_007446006.1 PREDICTED: probable diaminopimelate decarboxylase, chloroplastic-like, partial [Lipotes vexillifer]	1	338	LKP	258	260
XP_007446006.1 PREDICTED: probable diaminopimelate decarboxylase, chloroplastic-like, partial [Lipotes vexillifer]	1	338	LKP	291	293
XP_007446009.1 PREDICTED: monofunctional riboflavin biosynthesis protein RIBA 2, chloroplastic-like [Lipotes vexillifer]	1	326	MAP	56	58
XP_007446012.1 PREDICTED: Krueppel-like factor 8-like [Lipotes vexillifer]	1	273	IEP	65	67
XP_007446013.1 PREDICTED: FERM domain-containing protein 6 isoform X1 [Lipotes vexillifer]	1	623	LIY	300	302
XP_007446013.1 PREDICTED: FERM domain-containing protein 6 isoform X1 [Lipotes vexillifer]	1	623	GLP	293	295
XP_007446014.1 PREDICTED: FERM domain-containing protein 6 isoform X2 [Lipotes vexillifer]	1	615	LIY	292	294
XP_007446014.1 PREDICTED: FERM domain-containing protein 6 isoform X2 [Lipotes vexillifer]	1	615	GLP	285	287
XP_007446016.1 PREDICTED: LOW QUALITY PROTEIN: prostaglandin E2 receptor EP2 subtype [Lipotes vexillifer]	1	359	LRP	318	320
XP_007446017.1 PREDICTED: LOW QUALITY PROTEIN: thioredoxin domain-containing protein 16 [Lipotes vexillifer]	1	833	VSV	533	535
XP_007446017.1 PREDICTED: LOW QUALITY PROTEIN: thioredoxin domain-containing protein 16 [Lipotes vexillifer]	1	833	GLP	276	278
XP_007446018.1 PREDICTED: integral membrane protein GPR137C [Lipotes vexillifer]	1	415	LRP	98	100
XP_007446020.1 PREDICTED: 26S protease regulatory subunit 10B [Lipotes vexillifer]	1	404	LRP	304	306
XP_007446020.1 PREDICTED: 26S protease regulatory subunit 10B [Lipotes vexillifer]	1	404	LKP	106	108
XP_007446021.1 PREDICTED: serine/threonine/tyrosine-interacting protein [Lipotes vexillifer]	1	273	LGP	87	89
XP_007446021.1 PREDICTED: serine/threonine/tyrosine-interacting protein [Lipotes vexillifer]	1	273	GLP	14	16
XP_007446022.1 PREDICTED: fermitin family homolog 2 isoform X1 [Lipotes vexillifer]	1	688	GGY	658	660
XP_007446023.1 PREDICTED: fermitin family homolog 2 isoform X2 [Lipotes vexillifer]	1	681	GGY	651	653
XP_007446025.1 PREDICTED: phospholipase DDHD1 isoform X1 [Lipotes vexillifer]	1	906	VSV	56	58
XP_007446025.1 PREDICTED: phospholipase DDHD1 isoform X1 [Lipotes vexillifer]	1	906	MKP	703	705
XP_007446025.1 PREDICTED: phospholipase DDHD1 isoform X1 [Lipotes vexillifer]	1	906	LGP	165	167
XP_007446026.1 PREDICTED: phospholipase DDHD1 isoform X2 [Lipotes vexillifer]	1	885	VSV	56	58
XP_007446026.1 PREDICTED: phospholipase DDHD1 isoform X2 [Lipotes vexillifer]	1	885	MKP	710	712
XP_007446026.1 PREDICTED: phospholipase DDHD1 isoform X2 [Lipotes vexillifer]	1	885	LGP	165	167
XP_007446027.1 PREDICTED: phospholipase DDHD1 isoform X3 [Lipotes vexillifer]	1	878	VSV	56	58
XP_007446027.1 PREDICTED: phospholipase DDHD1 isoform X3 [Lipotes vexillifer]	1	878	MKP	703	705
XP_007446027.1 PREDICTED: phospholipase DDHD1 isoform X3 [Lipotes vexillifer]	1	878	LGP	165	167
XP_007446028.1 PREDICTED: bone morphogenetic protein 4 isoform X1 [Lipotes vexillifer]	1	421	LRW	234	236
XP_007446028.1 PREDICTED: bone morphogenetic protein 4 isoform X1 [Lipotes vexillifer]	1	421	MKP	196	198
XP_007446028.1 PREDICTED: bone morphogenetic protein 4 isoform X1 [Lipotes vexillifer]	1	421	LRP	280	282
XP_007446029.1 PREDICTED: bone morphogenetic protein 4 isoform X2 [Lipotes vexillifer]	1	409	LRW	222	224
XP_007446029.1 PREDICTED: bone morphogenetic protein 4 isoform X2 [Lipotes vexillifer]	1	409	MKP	184	186
XP_007446029.1 PREDICTED: bone morphogenetic protein 4 isoform X2 [Lipotes vexillifer]	1	409	LRP	268	270
XP_007446030.1 PREDICTED: bone morphogenetic protein 4 isoform X3 [Lipotes vexillifer]	1	409	LRW	222	224
XP_007446030.1 PREDICTED: bone morphogenetic protein 4 isoform X3 [Lipotes vexillifer]	1	409	MKP	184	186
XP_007446030.1 PREDICTED: bone morphogenetic protein 4 isoform X3 [Lipotes vexillifer]	1	409	LRP	268	270
XP_007446031.1 PREDICTED: cyclin-dependent kinase inhibitor 3 isoform X1 [Lipotes vexillifer]	1	213	MKP	1	3
XP_007446032.1 PREDICTED: cyclin-dependent kinase inhibitor 3 isoform X2 [Lipotes vexillifer]	1	173	MKP	1	3
XP_007446033.1 PREDICTED: cyclin-dependent kinase inhibitor 3 isoform X3 [Lipotes vexillifer]	1	168	MKP	1	3
XP_007446036.1 PREDICTED: cell growth regulator with RING finger domain protein 1 [Lipotes vexillifer]	1	333	VSV	194	196
XP_007446037.1 PREDICTED: protein Smaug homolog 1 isoform X1 [Lipotes vexillifer]	1	719	LKP	90	92
XP_007446038.1 PREDICTED: protein Smaug homolog 1 isoform X2 [Lipotes vexillifer]	1	631	LKP	90	92
XP_007446039.1 PREDICTED: GTP cyclohydrolase 1 isoform X1 [Lipotes vexillifer]	1	250	LRP	196	198
XP_007446040.1 PREDICTED: GTP cyclohydrolase 1 isoform X2 [Lipotes vexillifer]	1	215	LRP	196	198
XP_007446041.1 PREDICTED: WD repeat and HMG-box DNA-binding protein 1 [Lipotes vexillifer]	1	1131	VSV	574	576
XP_007446041.1 PREDICTED: WD repeat and HMG-box DNA-binding protein 1 [Lipotes vexillifer]	1	1131	VRF	1053	1055
XP_007446042.1 PREDICTED: suppressor of cytokine signaling 4 [Lipotes vexillifer]	1	441	GLP	115	117
XP_007446043.1 PREDICTED: MAPK-interacting and spindle-stabilizing protein-like [Lipotes vexillifer]	1	246	LGP	142	144
XP_007446043.1 PREDICTED: MAPK-interacting and spindle-stabilizing protein-like [Lipotes vexillifer]	1	246	GLP	52	54
XP_007446044.1 PREDICTED: galectin-3 [Lipotes vexillifer]	1	257	GGY	34	36
XP_007446044.1 PREDICTED: galectin-3 [Lipotes vexillifer]	1	257	GGY	61	63
XP_007446045.1 PREDICTED: disks large-associated protein 5 [Lipotes vexillifer]	1	846	LKP	834	836
XP_007446046.1 PREDICTED: F-box only protein 34 isoform X1 [Lipotes vexillifer]	1	767	VSV	401	403
XP_007446046.1 PREDICTED: F-box only protein 34 isoform X1 [Lipotes vexillifer]	1	767	MKP	96	98
XP_007446046.1 PREDICTED: F-box only protein 34 isoform X1 [Lipotes vexillifer]	1	767	VFPS	100	103
XP_007446046.1 PREDICTED: F-box only protein 34 isoform X1 [Lipotes vexillifer]	1	767	VRF	291	293
XP_007446046.1 PREDICTED: F-box only protein 34 isoform X1 [Lipotes vexillifer]	1	767	LKP	56	58
XP_007446047.1 PREDICTED: F-box only protein 34 isoform X2 [Lipotes vexillifer]	1	756	VSV	390	392
XP_007446047.1 PREDICTED: F-box only protein 34 isoform X2 [Lipotes vexillifer]	1	756	MKP	85	87
XP_007446047.1 PREDICTED: F-box only protein 34 isoform X2 [Lipotes vexillifer]	1	756	VFPS	89	92
XP_007446047.1 PREDICTED: F-box only protein 34 isoform X2 [Lipotes vexillifer]	1	756	VRF	25	27
XP_007446047.1 PREDICTED: F-box only protein 34 isoform X2 [Lipotes vexillifer]	1	756	VRF	280	282
XP_007446047.1 PREDICTED: F-box only protein 34 isoform X2 [Lipotes vexillifer]	1	756	LKP	45	47
XP_007446048.1 PREDICTED: TATA box-binding protein-like protein 2 [Lipotes vexillifer]	1	344	LIY	296	298
XP_007446048.1 PREDICTED: TATA box-binding protein-like protein 2 [Lipotes vexillifer]	1	344	VRF	269	271
XP_007446049.1 PREDICTED: kinectin isoform X1 [Lipotes vexillifer]	1	1408	VSV	1084	1086
XP_007446049.1 PREDICTED: kinectin isoform X1 [Lipotes vexillifer]	1	1408	MAP	186	188
XP_007446050.1 PREDICTED: kinectin isoform X2 [Lipotes vexillifer]	1	1359	VSV	1084	1086
XP_007446050.1 PREDICTED: kinectin isoform X2 [Lipotes vexillifer]	1	1359	MAP	186	188
XP_007446051.1 PREDICTED: kinectin isoform X3 [Lipotes vexillifer]	1	1331	VSV	1084	1086
XP_007446051.1 PREDICTED: kinectin isoform X3 [Lipotes vexillifer]	1	1331	MAP	186	188
XP_007446052.1 PREDICTED: kinectin isoform X4 [Lipotes vexillifer]	1	1308	VSV	1061	1063
XP_007446052.1 PREDICTED: kinectin isoform X4 [Lipotes vexillifer]	1	1308	MAP	186	188
XP_007446053.1 PREDICTED: kinectin isoform X5 [Lipotes vexillifer]	1	1304	VSV	1084	1086
XP_007446053.1 PREDICTED: kinectin isoform X5 [Lipotes vexillifer]	1	1304	MAP	186	188
XP_007446054.1 PREDICTED: kinectin isoform X6 [Lipotes vexillifer]	1	1302	VSV	1055	1057
XP_007446054.1 PREDICTED: kinectin isoform X6 [Lipotes vexillifer]	1	1302	MAP	186	188
XP_007446055.1 PREDICTED: LOW QUALITY PROTEIN: nidogen-2 [Lipotes vexillifer]	1	1409	LRP	960	962
XP_007446055.1 PREDICTED: LOW QUALITY PROTEIN: nidogen-2 [Lipotes vexillifer]	1	1409	GLP	1296	1298
XP_007446056.1 PREDICTED: prostaglandin D2 receptor [Lipotes vexillifer]	1	362	LGP	96	98
XP_007446056.1 PREDICTED: prostaglandin D2 receptor [Lipotes vexillifer]	1	362	LIY	281	283
XP_007446057.1 PREDICTED: glucosamine 6-phosphate N-acetyltransferase [Lipotes vexillifer]	1	182	MKP	1	3
XP_007446057.1 PREDICTED: glucosamine 6-phosphate N-acetyltransferase [Lipotes vexillifer]	1	182	LRP	41	43
XP_007446059.1 PREDICTED: beclin 1-associated autophagy-related key regulator [Lipotes vexillifer]	1	415	LRW	109	111
XP_007446060.1 PREDICTED: LOW QUALITY PROTEIN: semaphorin-6D-like [Lipotes vexillifer]	1	1132	VSV	1075	1077
XP_007446060.1 PREDICTED: LOW QUALITY PROTEIN: semaphorin-6D-like [Lipotes vexillifer]	1	1132	IRY	476	478
XP_007446060.1 PREDICTED: LOW QUALITY PROTEIN: semaphorin-6D-like [Lipotes vexillifer]	1	1132	GGY	1056	1058
XP_007446060.1 PREDICTED: LOW QUALITY PROTEIN: semaphorin-6D-like [Lipotes vexillifer]	1	1132	LKP	1106	1108
XP_007446061.1 PREDICTED: zinc finger protein 800 isoform X1 [Lipotes vexillifer]	1	666	GLP	80	82
XP_007446062.1 PREDICTED: zinc finger protein 800 isoform X2 [Lipotes vexillifer]	1	665	GLP	80	82
XP_007446063.1 PREDICTED: zinc finger protein 800 isoform X3 [Lipotes vexillifer]	1	665	GLP	80	82
XP_007446064.1 PREDICTED: GRIP and coiled-coil domain-containing protein 1 [Lipotes vexillifer]	1	776	GLP	614	616
XP_007446068.1 PREDICTED: staphylococcal nuclease domain-containing protein 1 [Lipotes vexillifer]	1	911	IRY	463	465
XP_007446068.1 PREDICTED: staphylococcal nuclease domain-containing protein 1 [Lipotes vexillifer]	1	911	LRP	390	392
XP_007446072.1 PREDICTED: DNA-directed RNA polymerase I subunit RPA2 isoform X1 [Lipotes vexillifer]	1	1154	IRY	481	483
XP_007446072.1 PREDICTED: DNA-directed RNA polymerase I subunit RPA2 isoform X1 [Lipotes vexillifer]	1	1154	GGY	185	187
XP_007446072.1 PREDICTED: DNA-directed RNA polymerase I subunit RPA2 isoform X1 [Lipotes vexillifer]	1	1154	GLP	829	831
XP_007446073.1 PREDICTED: DNA-directed RNA polymerase I subunit RPA2 isoform X2 [Lipotes vexillifer]	1	1080	IRY	407	409
XP_007446073.1 PREDICTED: DNA-directed RNA polymerase I subunit RPA2 isoform X2 [Lipotes vexillifer]	1	1080	GGY	111	113
XP_007446073.1 PREDICTED: DNA-directed RNA polymerase I subunit RPA2 isoform X2 [Lipotes vexillifer]	1	1080	GLP	755	757
XP_007446074.1 PREDICTED: DNA-directed RNA polymerase I subunit RPA2 isoform X3 [Lipotes vexillifer]	1	1071	IRY	398	400
XP_007446074.1 PREDICTED: DNA-directed RNA polymerase I subunit RPA2 isoform X3 [Lipotes vexillifer]	1	1071	GGY	102	104
XP_007446074.1 PREDICTED: DNA-directed RNA polymerase I subunit RPA2 isoform X3 [Lipotes vexillifer]	1	1071	GLP	746	748
XP_007446075.1 PREDICTED: DNA-directed RNA polymerase I subunit RPA2 isoform X4 [Lipotes vexillifer]	1	953	GGY	167	169
XP_007446075.1 PREDICTED: DNA-directed RNA polymerase I subunit RPA2 isoform X4 [Lipotes vexillifer]	1	953	GLP	628	630
XP_007446076.1 PREDICTED: DNA-directed RNA polymerase I subunit RPA2 isoform X5 [Lipotes vexillifer]	1	925	IRY	252	254
XP_007446076.1 PREDICTED: DNA-directed RNA polymerase I subunit RPA2 isoform X5 [Lipotes vexillifer]	1	925	GLP	600	602
XP_007446078.1 PREDICTED: sodium-dependent phosphate transporter 1 [Lipotes vexillifer]	1	685	VSV	487	489
XP_007446078.1 PREDICTED: sodium-dependent phosphate transporter 1 [Lipotes vexillifer]	1	685	VSV	636	638
XP_007446078.1 PREDICTED: sodium-dependent phosphate transporter 1 [Lipotes vexillifer]	1	685	GLP	622	624
XP_007446079.1 PREDICTED: cytoskeleton-associated protein 2-like [Lipotes vexillifer]	1	747	MAP	217	219
XP_007446079.1 PREDICTED: cytoskeleton-associated protein 2-like [Lipotes vexillifer]	1	747	GLP	447	449
XP_007446081.1 PREDICTED: interleukin-1 beta [Lipotes vexillifer]	1	267	VSV	65	67
XP_007446082.1 PREDICTED: interleukin-1 receptor antagonist protein [Lipotes vexillifer]	1	178	IEP	76	78
XP_007446085.1 PREDICTED: interleukin-37 [Lipotes vexillifer]	1	199	LRW	33	35
XP_007446090.1 PREDICTED: PH and SEC7 domain-containing protein 4 [Lipotes vexillifer]	1	1008	LGP	43	45
XP_007446092.1 PREDICTED: 2-amino-3-carboxymuconate-6-semialdehyde decarboxylase isoform X2 [Lipotes vexillifer]	1	337	GLP	194	196
XP_007446093.1 PREDICTED: transmembrane protein 163 [Lipotes vexillifer]	1	290	VSV	109	111
XP_007446093.1 PREDICTED: transmembrane protein 163 [Lipotes vexillifer]	1	290	LKP	76	78
XP_007446094.1 PREDICTED: alpha-1,6-mannosylglycoprotein 6-beta-N-acetylglucosaminyltransferase A [Lipotes vexillifer]	1	742	IKW	160	162
XP_007446094.1 PREDICTED: alpha-1,6-mannosylglycoprotein 6-beta-N-acetylglucosaminyltransferase A [Lipotes vexillifer]	1	742	LGP	363	365
XP_007446094.1 PREDICTED: alpha-1,6-mannosylglycoprotein 6-beta-N-acetylglucosaminyltransferase A [Lipotes vexillifer]	1	742	LIY	348	350
XP_007446094.1 PREDICTED: alpha-1,6-mannosylglycoprotein 6-beta-N-acetylglucosaminyltransferase A [Lipotes vexillifer]	1	742	IEP	599	601
XP_007446095.1 PREDICTED: NT-3 growth factor receptor isoform X1 [Lipotes vexillifer]	1	840	IRW	168	170
XP_007446095.1 PREDICTED: NT-3 growth factor receptor isoform X1 [Lipotes vexillifer]	1	840	IRW	734	736
XP_007446096.1 PREDICTED: NT-3 growth factor receptor isoform X2 [Lipotes vexillifer]	1	826	IRW	168	170
XP_007446096.1 PREDICTED: NT-3 growth factor receptor isoform X2 [Lipotes vexillifer]	1	826	IRW	720	722
XP_007446097.1 PREDICTED: NT-3 growth factor receptor isoform X3 [Lipotes vexillifer]	1	818	IRW	168	170
XP_007446097.1 PREDICTED: NT-3 growth factor receptor isoform X3 [Lipotes vexillifer]	1	818	IRW	712	714
XP_007446098.1 PREDICTED: NT-3 growth factor receptor isoform X4 [Lipotes vexillifer]	1	613	IRW	168	170
XP_007446100.1 PREDICTED: biorientation of chromosomes in cell division protein 1-like 1 [Lipotes vexillifer]	1	2992	VSV	1893	1895
XP_007446100.1 PREDICTED: biorientation of chromosomes in cell division protein 1-like 1 [Lipotes vexillifer]	1	2992	VSV	2411	2413
XP_007446100.1 PREDICTED: biorientation of chromosomes in cell division protein 1-like 1 [Lipotes vexillifer]	1	2992	VSV	2413	2415
XP_007446101.1 PREDICTED: homeobox protein Nkx-3.2 [Lipotes vexillifer]	1	328	LRP	293	295
XP_007446101.1 PREDICTED: homeobox protein Nkx-3.2 [Lipotes vexillifer]	1	328	GLP	26	28
XP_007446105.1 PREDICTED: protein BTG3 [Lipotes vexillifer]	1	253	GLP	87	89
XP_007446107.1 PREDICTED: LOW QUALITY PROTEIN: protein CBFA2T1-like [Lipotes vexillifer]	1	616	LRP	30	32
XP_007446107.1 PREDICTED: LOW QUALITY PROTEIN: protein CBFA2T1-like [Lipotes vexillifer]	1	616	LRP	188	190
XP_007446107.1 PREDICTED: LOW QUALITY PROTEIN: protein CBFA2T1-like [Lipotes vexillifer]	1	616	GLP	299	301
XP_007446110.1 PREDICTED: triadin [Lipotes vexillifer]	1	703	MFDL	67	70
XP_007446110.1 PREDICTED: triadin [Lipotes vexillifer]	1	703	LKP	280	282
XP_007446111.1 PREDICTED: probable RuBisCO transcriptional regulator-like [Lipotes vexillifer]	1	295	VRF	136	138
XP_007446112.1 PREDICTED: glutathione S-transferase theta-1-like [Lipotes vexillifer]	1	208	IRY	70	72
XP_007446114.1 PREDICTED: acyl-coenzyme A thioesterase 4-like [Lipotes vexillifer]	1	208	IEP	148	150
XP_007446116.1 PREDICTED: uncharacterized protein C9orf135 homolog [Lipotes vexillifer]	1	244	LGP	21	23
XP_007446116.1 PREDICTED: uncharacterized protein C9orf135 homolog [Lipotes vexillifer]	1	244	GLP	130	132
XP_007446117.1 PREDICTED: structural maintenance of chromosomes protein 5 [Lipotes vexillifer]	1	1107	VRF	447	449
XP_007446119.1 PREDICTED: transient receptor potential cation channel subfamily M member 3 isoform X1 [Lipotes vexillifer]	1	1279	LGP	565	567
XP_007446120.1 PREDICTED: transient receptor potential cation channel subfamily M member 3 isoform X2 [Lipotes vexillifer]	1	1269	LGP	555	557
XP_007446121.1 PREDICTED: transient receptor potential cation channel subfamily M member 3 isoform X3 [Lipotes vexillifer]	1	897	LGP	565	567
XP_007446122.1 PREDICTED: MAM domain-containing protein 2 [Lipotes vexillifer]	1	470	GGY	95	97
XP_007446123.1 PREDICTED: 40S ribosomal protein S15a-like [Lipotes vexillifer]	1	139	VRF	35	37
XP_007446124.1 PREDICTED: mucin-19-like [Lipotes vexillifer]	1	4140	LGP	3917	3919
XP_007446124.1 PREDICTED: mucin-19-like [Lipotes vexillifer]	1	4140	LRP	270	272
XP_007446124.1 PREDICTED: mucin-19-like [Lipotes vexillifer]	1	4140	LRP	3628	3630
XP_007446124.1 PREDICTED: mucin-19-like [Lipotes vexillifer]	1	4140	GGY	3660	3662
XP_007446124.1 PREDICTED: mucin-19-like [Lipotes vexillifer]	1	4140	GLP	1486	1488
XP_007446124.1 PREDICTED: mucin-19-like [Lipotes vexillifer]	1	4140	GLP	1695	1697
XP_007446124.1 PREDICTED: mucin-19-like [Lipotes vexillifer]	1	4140	GLP	2375	2377
XP_007446124.1 PREDICTED: mucin-19-like [Lipotes vexillifer]	1	4140	GLP	3650	3652
XP_007446126.1 PREDICTED: leucine-rich repeat serine/threonine-protein kinase 2-like [Lipotes vexillifer]	1	921	LRP	120	122
XP_007446126.1 PREDICTED: leucine-rich repeat serine/threonine-protein kinase 2-like [Lipotes vexillifer]	1	921	LKP	388	390
XP_007446127.1 PREDICTED: interferon-stimulated gene 20 kDa protein [Lipotes vexillifer]	1	172	LGP	17	19
XP_007446128.1 PREDICTED: DET1 homolog isoform X1 [Lipotes vexillifer]	1	558	VSV	480	482
XP_007446129.1 PREDICTED: DET1 homolog isoform X2 [Lipotes vexillifer]	1	551	VSV	473	475
XP_007446130.1 PREDICTED: 28S ribosomal protein S11, mitochondrial [Lipotes vexillifer]	1	201	LRW	79	81
XP_007446130.1 PREDICTED: 28S ribosomal protein S11, mitochondrial [Lipotes vexillifer]	1	201	LGP	160	162
XP_007446131.1 PREDICTED: 39S ribosomal protein L46, mitochondrial [Lipotes vexillifer]	1	281	LKP	265	267
XP_007446134.1 PREDICTED: teneurin-1-like [Lipotes vexillifer]	1	531	MDLA	19	22
XP_007446134.1 PREDICTED: teneurin-1-like [Lipotes vexillifer]	1	531	LRP	519	521
XP_007446135.1 PREDICTED: latrophilin-3-like isoform X1 [Lipotes vexillifer]	1	1587	LGP	825	827
XP_007446135.1 PREDICTED: latrophilin-3-like isoform X1 [Lipotes vexillifer]	1	1587	LRP	1290	1292
XP_007446135.1 PREDICTED: latrophilin-3-like isoform X1 [Lipotes vexillifer]	1	1587	LKP	1127	1129
XP_007446136.1 PREDICTED: latrophilin-3-like isoform X2 [Lipotes vexillifer]	1	1578	LGP	825	827
XP_007446136.1 PREDICTED: latrophilin-3-like isoform X2 [Lipotes vexillifer]	1	1578	LRP	1281	1283
XP_007446136.1 PREDICTED: latrophilin-3-like isoform X2 [Lipotes vexillifer]	1	1578	LKP	1127	1129
XP_007446137.1 PREDICTED: latrophilin-3-like isoform X3 [Lipotes vexillifer]	1	1535	LGP	825	827
XP_007446137.1 PREDICTED: latrophilin-3-like isoform X3 [Lipotes vexillifer]	1	1535	LKP	1127	1129
XP_007446138.1 PREDICTED: latrophilin-3-like isoform X4 [Lipotes vexillifer]	1	1519	LGP	757	759
XP_007446138.1 PREDICTED: latrophilin-3-like isoform X4 [Lipotes vexillifer]	1	1519	LRP	1222	1224
XP_007446138.1 PREDICTED: latrophilin-3-like isoform X4 [Lipotes vexillifer]	1	1519	LKP	1059	1061
XP_007446139.1 PREDICTED: latrophilin-3-like isoform X5 [Lipotes vexillifer]	1	1510	LGP	757	759
XP_007446139.1 PREDICTED: latrophilin-3-like isoform X5 [Lipotes vexillifer]	1	1510	LRP	1213	1215
XP_007446139.1 PREDICTED: latrophilin-3-like isoform X5 [Lipotes vexillifer]	1	1510	LKP	1059	1061
XP_007446140.1 PREDICTED: latrophilin-3-like isoform X6 [Lipotes vexillifer]	1	1358	LGP	825	827
XP_007446140.1 PREDICTED: latrophilin-3-like isoform X6 [Lipotes vexillifer]	1	1358	LRP	1290	1292
XP_007446140.1 PREDICTED: latrophilin-3-like isoform X6 [Lipotes vexillifer]	1	1358	LKP	1127	1129
XP_007446141.1 PREDICTED: latrophilin-3-like isoform X7 [Lipotes vexillifer]	1	1349	LGP	825	827
XP_007446141.1 PREDICTED: latrophilin-3-like isoform X7 [Lipotes vexillifer]	1	1349	LRP	1281	1283
XP_007446141.1 PREDICTED: latrophilin-3-like isoform X7 [Lipotes vexillifer]	1	1349	LKP	1127	1129
XP_007446142.1 PREDICTED: latrophilin-3-like isoform X8 [Lipotes vexillifer]	1	1315	LGP	825	827
XP_007446142.1 PREDICTED: latrophilin-3-like isoform X8 [Lipotes vexillifer]	1	1315	LKP	1127	1129
XP_007446143.1 PREDICTED: latrophilin-3-like isoform X9 [Lipotes vexillifer]	1	1306	LGP	825	827
XP_007446143.1 PREDICTED: latrophilin-3-like isoform X9 [Lipotes vexillifer]	1	1306	LKP	1127	1129
XP_007446144.1 PREDICTED: latrophilin-3-like isoform X10 [Lipotes vexillifer]	1	1290	LGP	757	759
XP_007446144.1 PREDICTED: latrophilin-3-like isoform X10 [Lipotes vexillifer]	1	1290	LRP	1222	1224
XP_007446144.1 PREDICTED: latrophilin-3-like isoform X10 [Lipotes vexillifer]	1	1290	LKP	1059	1061
XP_007446145.1 PREDICTED: latrophilin-3-like isoform X11 [Lipotes vexillifer]	1	1281	LGP	757	759
XP_007446145.1 PREDICTED: latrophilin-3-like isoform X11 [Lipotes vexillifer]	1	1281	LRP	1213	1215
XP_007446145.1 PREDICTED: latrophilin-3-like isoform X11 [Lipotes vexillifer]	1	1281	LKP	1059	1061
XP_007446146.1 PREDICTED: latrophilin-3-like isoform X12 [Lipotes vexillifer]	1	1247	LGP	757	759
XP_007446146.1 PREDICTED: latrophilin-3-like isoform X12 [Lipotes vexillifer]	1	1247	LKP	1059	1061
XP_007446147.1 PREDICTED: latrophilin-3-like isoform X13 [Lipotes vexillifer]	1	1238	LGP	757	759
XP_007446147.1 PREDICTED: latrophilin-3-like isoform X13 [Lipotes vexillifer]	1	1238	LKP	1059	1061
XP_007446150.1 PREDICTED: tyrosine-protein kinase SgK223-like [Lipotes vexillifer]	1	1409	LGP	330	332
XP_007446150.1 PREDICTED: tyrosine-protein kinase SgK223-like [Lipotes vexillifer]	1	1409	LIY	1262	1264
XP_007446150.1 PREDICTED: tyrosine-protein kinase SgK223-like [Lipotes vexillifer]	1	1409	LRP	672	674
XP_007446150.1 PREDICTED: tyrosine-protein kinase SgK223-like [Lipotes vexillifer]	1	1409	LKP	810	812
XP_007446153.1 PREDICTED: enamelin [Lipotes vexillifer]	1	1147	LGP	73	75
XP_007446153.1 PREDICTED: enamelin [Lipotes vexillifer]	1	1147	GGY	198	200
XP_007446155.1 PREDICTED: 60S ribosomal protein L39-like [Lipotes vexillifer]	1	52	IRY	35	37
XP_007446156.1 PREDICTED: something about silencing protein 10 [Lipotes vexillifer]	1	472	VSV	205	207
XP_007446161.1 PREDICTED: G-rich sequence factor 1 [Lipotes vexillifer]	1	363	LKP	306	308
XP_007446161.1 PREDICTED: G-rich sequence factor 1 [Lipotes vexillifer]	1	363	GLP	38	40
XP_007446161.1 PREDICTED: G-rich sequence factor 1 [Lipotes vexillifer]	1	363	GLP	138	140
XP_007446161.1 PREDICTED: G-rich sequence factor 1 [Lipotes vexillifer]	1	363	GLP	289	291
XP_007446164.1 PREDICTED: electrogenic sodium bicarbonate cotransporter 1 isoform X1 [Lipotes vexillifer]	1	1095	LGP	328	330
XP_007446164.1 PREDICTED: electrogenic sodium bicarbonate cotransporter 1 isoform X1 [Lipotes vexillifer]	1	1095	MAP	893	895
XP_007446164.1 PREDICTED: electrogenic sodium bicarbonate cotransporter 1 isoform X1 [Lipotes vexillifer]	1	1095	LKP	81	83
XP_007446164.1 PREDICTED: electrogenic sodium bicarbonate cotransporter 1 isoform X1 [Lipotes vexillifer]	1	1095	LKP	196	198
XP_007446164.1 PREDICTED: electrogenic sodium bicarbonate cotransporter 1 isoform X1 [Lipotes vexillifer]	1	1095	IEP	391	393
XP_007446165.1 PREDICTED: electrogenic sodium bicarbonate cotransporter 1 isoform X2 [Lipotes vexillifer]	1	1080	LGP	328	330
XP_007446165.1 PREDICTED: electrogenic sodium bicarbonate cotransporter 1 isoform X2 [Lipotes vexillifer]	1	1080	MAP	893	895
XP_007446165.1 PREDICTED: electrogenic sodium bicarbonate cotransporter 1 isoform X2 [Lipotes vexillifer]	1	1080	LKP	81	83
XP_007446165.1 PREDICTED: electrogenic sodium bicarbonate cotransporter 1 isoform X2 [Lipotes vexillifer]	1	1080	LKP	196	198
XP_007446165.1 PREDICTED: electrogenic sodium bicarbonate cotransporter 1 isoform X2 [Lipotes vexillifer]	1	1080	IEP	391	393
XP_007446166.1 PREDICTED: electrogenic sodium bicarbonate cotransporter 1 isoform X3 [Lipotes vexillifer]	1	1080	LGP	328	330
XP_007446166.1 PREDICTED: electrogenic sodium bicarbonate cotransporter 1 isoform X3 [Lipotes vexillifer]	1	1080	MAP	893	895
XP_007446166.1 PREDICTED: electrogenic sodium bicarbonate cotransporter 1 isoform X3 [Lipotes vexillifer]	1	1080	LKP	81	83
XP_007446166.1 PREDICTED: electrogenic sodium bicarbonate cotransporter 1 isoform X3 [Lipotes vexillifer]	1	1080	LKP	196	198
XP_007446166.1 PREDICTED: electrogenic sodium bicarbonate cotransporter 1 isoform X3 [Lipotes vexillifer]	1	1080	IEP	391	393
XP_007446167.1 PREDICTED: electrogenic sodium bicarbonate cotransporter 1 isoform X4 [Lipotes vexillifer]	1	996	LGP	328	330
XP_007446167.1 PREDICTED: electrogenic sodium bicarbonate cotransporter 1 isoform X4 [Lipotes vexillifer]	1	996	LKP	81	83
XP_007446167.1 PREDICTED: electrogenic sodium bicarbonate cotransporter 1 isoform X4 [Lipotes vexillifer]	1	996	LKP	196	198
XP_007446167.1 PREDICTED: electrogenic sodium bicarbonate cotransporter 1 isoform X4 [Lipotes vexillifer]	1	996	IEP	391	393
XP_007446168.1 PREDICTED: vitamin D-binding protein [Lipotes vexillifer]	1	476	LKP	365	367
XP_007446169.1 PREDICTED: amelotin [Lipotes vexillifer]	1	241	VFPS	48	51
XP_007446169.1 PREDICTED: amelotin [Lipotes vexillifer]	1	241	MAP	76	78
XP_007446171.1 PREDICTED: THAP domain-containing protein 5-like [Lipotes vexillifer]	1	396	IRY	72	74
XP_007446171.1 PREDICTED: THAP domain-containing protein 5-like [Lipotes vexillifer]	1	396	IRW	68	70
XP_007446172.1 PREDICTED: engulfment and cell motility protein 1 isoform X1 [Lipotes vexillifer]	1	743	MKP	147	149
XP_007446173.1 PREDICTED: engulfment and cell motility protein 1 isoform X2 [Lipotes vexillifer]	1	728	MKP	147	149
XP_007446177.1 PREDICTED: acyloxyacyl hydrolase isoform X1 [Lipotes vexillifer]	1	576	VSV	48	50
XP_007446177.1 PREDICTED: acyloxyacyl hydrolase isoform X1 [Lipotes vexillifer]	1	576	MKP	1	3
XP_007446177.1 PREDICTED: acyloxyacyl hydrolase isoform X1 [Lipotes vexillifer]	1	576	IEP	523	525
XP_007446177.1 PREDICTED: acyloxyacyl hydrolase isoform X1 [Lipotes vexillifer]	1	576	GLP	417	419
XP_007446178.1 PREDICTED: acyloxyacyl hydrolase isoform X2 [Lipotes vexillifer]	1	544	MKP	1	3
XP_007446178.1 PREDICTED: acyloxyacyl hydrolase isoform X2 [Lipotes vexillifer]	1	544	IEP	491	493
XP_007446178.1 PREDICTED: acyloxyacyl hydrolase isoform X2 [Lipotes vexillifer]	1	544	GLP	385	387
XP_007446179.1 PREDICTED: endonuclease/exonuclease/phosphatase family domain-containing protein 1 [Lipotes vexillifer]	1	569	VRF	389	391
XP_007446180.1 PREDICTED: septin-7 isoform X1 [Lipotes vexillifer]	1	438	LKP	172	174
XP_007446181.1 PREDICTED: septin-7 isoform X2 [Lipotes vexillifer]	1	437	LKP	171	173
XP_007446182.1 PREDICTED: septin-7 isoform X3 [Lipotes vexillifer]	1	383	LKP	117	119
XP_007446185.1 PREDICTED: probable C-mannosyltransferase DPY19L2-like isoform X1 [Lipotes vexillifer]	1	775	VSV	393	395
XP_007446185.1 PREDICTED: probable C-mannosyltransferase DPY19L2-like isoform X1 [Lipotes vexillifer]	1	775	LIY	488	490
XP_007446185.1 PREDICTED: probable C-mannosyltransferase DPY19L2-like isoform X1 [Lipotes vexillifer]	1	775	VRF	599	601
XP_007446185.1 PREDICTED: probable C-mannosyltransferase DPY19L2-like isoform X1 [Lipotes vexillifer]	1	775	IQW	639	641
XP_007446186.1 PREDICTED: probable C-mannosyltransferase DPY19L2-like isoform X2 [Lipotes vexillifer]	1	691	VSV	309	311
XP_007446186.1 PREDICTED: probable C-mannosyltransferase DPY19L2-like isoform X2 [Lipotes vexillifer]	1	691	LIY	404	406
XP_007446186.1 PREDICTED: probable C-mannosyltransferase DPY19L2-like isoform X2 [Lipotes vexillifer]	1	691	VRF	515	517
XP_007446186.1 PREDICTED: probable C-mannosyltransferase DPY19L2-like isoform X2 [Lipotes vexillifer]	1	691	IQW	555	557
XP_007446187.1 PREDICTED: probable C-mannosyltransferase DPY19L1 [Lipotes vexillifer]	1	619	MKP	268	270
XP_007446187.1 PREDICTED: probable C-mannosyltransferase DPY19L1 [Lipotes vexillifer]	1	619	LRP	510	512
XP_007446191.1 PREDICTED: probable G-protein coupled receptor 141-like [Lipotes vexillifer]	1	304	IRY	110	112
XP_007446191.1 PREDICTED: probable G-protein coupled receptor 141-like [Lipotes vexillifer]	1	304	GLP	82	84
XP_007446192.1 PREDICTED: actin-binding protein anillin [Lipotes vexillifer]	1	1153	IEP	503	505
XP_007446192.1 PREDICTED: actin-binding protein anillin [Lipotes vexillifer]	1	1153	IEP	1040	1042
XP_007446193.1 PREDICTED: uncharacterized protein KIAA0895 homolog [Lipotes vexillifer]	1	725	LIY	722	724
XP_007446193.1 PREDICTED: uncharacterized protein KIAA0895 homolog [Lipotes vexillifer]	1	725	LRP	125	127
XP_007446193.1 PREDICTED: uncharacterized protein KIAA0895 homolog [Lipotes vexillifer]	1	725	VRF	410	412
XP_007446193.1 PREDICTED: uncharacterized protein KIAA0895 homolog [Lipotes vexillifer]	1	725	LKP	562	564
XP_007446194.1 PREDICTED: LOW QUALITY PROTEIN: neuropeptide S receptor [Lipotes vexillifer]	1	401	VSV	364	366
XP_007446194.1 PREDICTED: LOW QUALITY PROTEIN: neuropeptide S receptor [Lipotes vexillifer]	1	401	MAP	116	118
XP_007446194.1 PREDICTED: LOW QUALITY PROTEIN: neuropeptide S receptor [Lipotes vexillifer]	1	401	LIY	329	331
XP_007446196.1 PREDICTED: microtubule-associated protein 9-like [Lipotes vexillifer]	1	644	MAP	115	117
XP_007446197.1 PREDICTED: acyl-coenzyme A synthetase ACSM4, mitochondrial-like, partial [Lipotes vexillifer]	1	241	IRW	14	16
XP_007446198.1 PREDICTED: chondroitin sulfate synthase 1 [Lipotes vexillifer]	1	531	VRF	276	278
XP_007446199.1 PREDICTED: leucine-rich repeat serine/threonine-protein kinase 1 [Lipotes vexillifer]	1	2016	GGY	1097	1099
XP_007446201.1 PREDICTED: LOW QUALITY PROTEIN: chondroitin sulfate proteoglycan 5 [Lipotes vexillifer]	1	573	LGP	315	317
XP_007446201.1 PREDICTED: LOW QUALITY PROTEIN: chondroitin sulfate proteoglycan 5 [Lipotes vexillifer]	1	573	LRP	345	347
XP_007446202.1 PREDICTED: SWI/SNF complex subunit SMARCC1 [Lipotes vexillifer]	1	997	LGP	569	571
XP_007446202.1 PREDICTED: SWI/SNF complex subunit SMARCC1 [Lipotes vexillifer]	1	997	LGP	952	954
XP_007446202.1 PREDICTED: SWI/SNF complex subunit SMARCC1 [Lipotes vexillifer]	1	997	LRP	110	112
XP_007446203.1 PREDICTED: putative ATP-dependent RNA helicase DHX30 isoform X1 [Lipotes vexillifer]	1	1231	VSV	525	527
XP_007446203.1 PREDICTED: putative ATP-dependent RNA helicase DHX30 isoform X1 [Lipotes vexillifer]	1	1231	IKW	119	121
XP_007446203.1 PREDICTED: putative ATP-dependent RNA helicase DHX30 isoform X1 [Lipotes vexillifer]	1	1231	LRW	986	988
XP_007446203.1 PREDICTED: putative ATP-dependent RNA helicase DHX30 isoform X1 [Lipotes vexillifer]	1	1231	LGP	155	157
XP_007446203.1 PREDICTED: putative ATP-dependent RNA helicase DHX30 isoform X1 [Lipotes vexillifer]	1	1231	LGP	535	537
XP_007446203.1 PREDICTED: putative ATP-dependent RNA helicase DHX30 isoform X1 [Lipotes vexillifer]	1	1231	MAP	839	841
XP_007446203.1 PREDICTED: putative ATP-dependent RNA helicase DHX30 isoform X1 [Lipotes vexillifer]	1	1231	LRP	18	20
XP_007446204.1 PREDICTED: putative ATP-dependent RNA helicase DHX30 isoform X2 [Lipotes vexillifer]	1	1230	VSV	524	526
XP_007446204.1 PREDICTED: putative ATP-dependent RNA helicase DHX30 isoform X2 [Lipotes vexillifer]	1	1230	IKW	118	120
XP_007446204.1 PREDICTED: putative ATP-dependent RNA helicase DHX30 isoform X2 [Lipotes vexillifer]	1	1230	LRW	985	987
XP_007446204.1 PREDICTED: putative ATP-dependent RNA helicase DHX30 isoform X2 [Lipotes vexillifer]	1	1230	LGP	154	156
XP_007446204.1 PREDICTED: putative ATP-dependent RNA helicase DHX30 isoform X2 [Lipotes vexillifer]	1	1230	LGP	534	536
XP_007446204.1 PREDICTED: putative ATP-dependent RNA helicase DHX30 isoform X2 [Lipotes vexillifer]	1	1230	MAP	838	840
XP_007446205.1 PREDICTED: putative ATP-dependent RNA helicase DHX30 isoform X3 [Lipotes vexillifer]	1	1203	VSV	497	499
XP_007446205.1 PREDICTED: putative ATP-dependent RNA helicase DHX30 isoform X3 [Lipotes vexillifer]	1	1203	IKW	91	93
XP_007446205.1 PREDICTED: putative ATP-dependent RNA helicase DHX30 isoform X3 [Lipotes vexillifer]	1	1203	LRW	958	960
XP_007446205.1 PREDICTED: putative ATP-dependent RNA helicase DHX30 isoform X3 [Lipotes vexillifer]	1	1203	LGP	127	129
XP_007446205.1 PREDICTED: putative ATP-dependent RNA helicase DHX30 isoform X3 [Lipotes vexillifer]	1	1203	LGP	507	509
XP_007446205.1 PREDICTED: putative ATP-dependent RNA helicase DHX30 isoform X3 [Lipotes vexillifer]	1	1203	MAP	811	813
XP_007446206.1 PREDICTED: putative ATP-dependent RNA helicase DHX30 isoform X4 [Lipotes vexillifer]	1	1164	VSV	458	460
XP_007446206.1 PREDICTED: putative ATP-dependent RNA helicase DHX30 isoform X4 [Lipotes vexillifer]	1	1164	IKW	52	54
XP_007446206.1 PREDICTED: putative ATP-dependent RNA helicase DHX30 isoform X4 [Lipotes vexillifer]	1	1164	LRW	919	921
XP_007446206.1 PREDICTED: putative ATP-dependent RNA helicase DHX30 isoform X4 [Lipotes vexillifer]	1	1164	LGP	88	90
XP_007446206.1 PREDICTED: putative ATP-dependent RNA helicase DHX30 isoform X4 [Lipotes vexillifer]	1	1164	LGP	468	470
XP_007446206.1 PREDICTED: putative ATP-dependent RNA helicase DHX30 isoform X4 [Lipotes vexillifer]	1	1164	MAP	772	774
XP_007446207.1 PREDICTED: microtubule-associated protein 4 [Lipotes vexillifer]	1	1106	MDLA	389	392
XP_007446207.1 PREDICTED: microtubule-associated protein 4 [Lipotes vexillifer]	1	1106	MAP	277	279
XP_007446207.1 PREDICTED: microtubule-associated protein 4 [Lipotes vexillifer]	1	1106	MAP	479	481
XP_007446207.1 PREDICTED: microtubule-associated protein 4 [Lipotes vexillifer]	1	1106	IEP	323	325
XP_007446208.1 PREDICTED: M-phase inducer phosphatase 1 isoform X1 [Lipotes vexillifer]	1	526	GGY	469	471
XP_007446209.1 PREDICTED: M-phase inducer phosphatase 1 isoform X2 [Lipotes vexillifer]	1	486	GGY	429	431
XP_007446212.1 PREDICTED: nucleoside diphosphate kinase 6 isoform X1 [Lipotes vexillifer]	1	187	MAP	110	112
XP_007446213.1 PREDICTED: nucleoside diphosphate kinase 6 isoform X2 [Lipotes vexillifer]	1	187	MAP	110	112
XP_007446214.1 PREDICTED: plexin-B1 isoform X1 [Lipotes vexillifer]	1	2136	VSV	606	608
XP_007446214.1 PREDICTED: plexin-B1 isoform X1 [Lipotes vexillifer]	1	2136	LGP	4	6
XP_007446214.1 PREDICTED: plexin-B1 isoform X1 [Lipotes vexillifer]	1	2136	LGP	433	435
XP_007446214.1 PREDICTED: plexin-B1 isoform X1 [Lipotes vexillifer]	1	2136	LRP	132	134
XP_007446214.1 PREDICTED: plexin-B1 isoform X1 [Lipotes vexillifer]	1	2136	LRP	189	191
XP_007446214.1 PREDICTED: plexin-B1 isoform X1 [Lipotes vexillifer]	1	2136	LRP	635	637
XP_007446214.1 PREDICTED: plexin-B1 isoform X1 [Lipotes vexillifer]	1	2136	GLP	1344	1346
XP_007446215.1 PREDICTED: plexin-B1 isoform X2 [Lipotes vexillifer]	1	2136	VSV	606	608
XP_007446215.1 PREDICTED: plexin-B1 isoform X2 [Lipotes vexillifer]	1	2136	LGP	4	6
XP_007446215.1 PREDICTED: plexin-B1 isoform X2 [Lipotes vexillifer]	1	2136	LGP	433	435
XP_007446215.1 PREDICTED: plexin-B1 isoform X2 [Lipotes vexillifer]	1	2136	LRP	132	134
XP_007446215.1 PREDICTED: plexin-B1 isoform X2 [Lipotes vexillifer]	1	2136	LRP	189	191
XP_007446215.1 PREDICTED: plexin-B1 isoform X2 [Lipotes vexillifer]	1	2136	LRP	635	637
XP_007446215.1 PREDICTED: plexin-B1 isoform X2 [Lipotes vexillifer]	1	2136	GLP	1344	1346
XP_007446217.1 PREDICTED: LOW QUALITY PROTEIN: ATR-interacting protein [Lipotes vexillifer]	1	795	LRP	597	599
XP_007446217.1 PREDICTED: LOW QUALITY PROTEIN: ATR-interacting protein [Lipotes vexillifer]	1	795	GLP	764	766
XP_007446219.1 PREDICTED: 6-phosphofructo-2-kinase/fructose-2,6-bisphosphatase 4 isoform X1 [Lipotes vexillifer]	1	470	GLP	46	48
XP_007446220.1 PREDICTED: 6-phosphofructo-2-kinase/fructose-2,6-bisphosphatase 4 isoform X2 [Lipotes vexillifer]	1	463	GLP	46	48
XP_007446221.1 PREDICTED: 6-phosphofructo-2-kinase/fructose-2,6-bisphosphatase 4 isoform X3 [Lipotes vexillifer]	1	459	GLP	35	37
XP_007446222.1 PREDICTED: 6-phosphofructo-2-kinase/fructose-2,6-bisphosphatase 4 isoform X4 [Lipotes vexillifer]	1	435	GLP	46	48
XP_007446223.1 PREDICTED: urocortin-2 [Lipotes vexillifer]	1	113	LRP	66	68
XP_007446224.1 PREDICTED: cytochrome b-c1 complex subunit 1, mitochondrial-like [Lipotes vexillifer]	1	481	LGP	459	461
XP_007446226.1 PREDICTED: cadherin EGF LAG seven-pass G-type receptor 3 [Lipotes vexillifer]	1	3315	VSV	656	658
XP_007446226.1 PREDICTED: cadherin EGF LAG seven-pass G-type receptor 3 [Lipotes vexillifer]	1	3315	VSV	706	708
XP_007446226.1 PREDICTED: cadherin EGF LAG seven-pass G-type receptor 3 [Lipotes vexillifer]	1	3315	VSV	774	776
XP_007446226.1 PREDICTED: cadherin EGF LAG seven-pass G-type receptor 3 [Lipotes vexillifer]	1	3315	VSV	863	865
XP_007446226.1 PREDICTED: cadherin EGF LAG seven-pass G-type receptor 3 [Lipotes vexillifer]	1	3315	VSV	1389	1391
XP_007446226.1 PREDICTED: cadherin EGF LAG seven-pass G-type receptor 3 [Lipotes vexillifer]	1	3315	VSV	1781	1783
XP_007446226.1 PREDICTED: cadherin EGF LAG seven-pass G-type receptor 3 [Lipotes vexillifer]	1	3315	VSV	2445	2447
XP_007446226.1 PREDICTED: cadherin EGF LAG seven-pass G-type receptor 3 [Lipotes vexillifer]	1	3315	VSV	2550	2552
XP_007446226.1 PREDICTED: cadherin EGF LAG seven-pass G-type receptor 3 [Lipotes vexillifer]	1	3315	LGP	3218	3220
XP_007446226.1 PREDICTED: cadherin EGF LAG seven-pass G-type receptor 3 [Lipotes vexillifer]	1	3315	LGP	3285	3287
XP_007446226.1 PREDICTED: cadherin EGF LAG seven-pass G-type receptor 3 [Lipotes vexillifer]	1	3315	LRP	3094	3096
XP_007446226.1 PREDICTED: cadherin EGF LAG seven-pass G-type receptor 3 [Lipotes vexillifer]	1	3315	GGY	1453	1455
XP_007446226.1 PREDICTED: cadherin EGF LAG seven-pass G-type receptor 3 [Lipotes vexillifer]	1	3315	GGY	2010	2012
XP_007446226.1 PREDICTED: cadherin EGF LAG seven-pass G-type receptor 3 [Lipotes vexillifer]	1	3315	IEP	1010	1012
XP_007446226.1 PREDICTED: cadherin EGF LAG seven-pass G-type receptor 3 [Lipotes vexillifer]	1	3315	GLP	1897	1899
XP_007446227.1 PREDICTED: NCK-interacting protein with SH3 domain isoform X1 [Lipotes vexillifer]	1	722	GLP	540	542
XP_007446228.1 PREDICTED: NCK-interacting protein with SH3 domain isoform X2 [Lipotes vexillifer]	1	715	GLP	533	535
XP_007446229.1 PREDICTED: inositol hexakisphosphate kinase 2 [Lipotes vexillifer]	1	426	VSV	70	72
XP_007446229.1 PREDICTED: inositol hexakisphosphate kinase 2 [Lipotes vexillifer]	1	426	LRW	111	113
XP_007446229.1 PREDICTED: inositol hexakisphosphate kinase 2 [Lipotes vexillifer]	1	426	LGP	303	305
XP_007446229.1 PREDICTED: inositol hexakisphosphate kinase 2 [Lipotes vexillifer]	1	426	VRF	72	74
XP_007446230.1 PREDICTED: cAMP-dependent protein kinase type II-alpha regulatory subunit isoform X1 [Lipotes vexillifer]	1	402	VSV	95	97
XP_007446230.1 PREDICTED: cAMP-dependent protein kinase type II-alpha regulatory subunit isoform X1 [Lipotes vexillifer]	1	402	LGP	368	370
XP_007446231.1 PREDICTED: cAMP-dependent protein kinase type II-alpha regulatory subunit isoform X2 [Lipotes vexillifer]	1	380	VSV	95	97
XP_007446231.1 PREDICTED: cAMP-dependent protein kinase type II-alpha regulatory subunit isoform X2 [Lipotes vexillifer]	1	380	LGP	346	348
XP_007446235.1 PREDICTED: transmembrane prolyl 4-hydroxylase [Lipotes vexillifer]	1	498	LKP	135	137
XP_007446236.1 PREDICTED: DALR anticodon-binding domain-containing protein 3 [Lipotes vexillifer]	1	540	VSV	152	154
XP_007446236.1 PREDICTED: DALR anticodon-binding domain-containing protein 3 [Lipotes vexillifer]	1	540	LGP	16	18
XP_007446236.1 PREDICTED: DALR anticodon-binding domain-containing protein 3 [Lipotes vexillifer]	1	540	GLP	532	534
XP_007446237.1 PREDICTED: WD repeat-containing protein 6 [Lipotes vexillifer]	1	1121	LGP	715	717
XP_007446237.1 PREDICTED: WD repeat-containing protein 6 [Lipotes vexillifer]	1	1121	LGP	875	877
XP_007446237.1 PREDICTED: WD repeat-containing protein 6 [Lipotes vexillifer]	1	1121	GGY	579	581
XP_007446237.1 PREDICTED: WD repeat-containing protein 6 [Lipotes vexillifer]	1	1121	GLP	964	966
XP_007446238.1 PREDICTED: NADH dehydrogenase [ubiquinone] 1 alpha subcomplex assembly factor 3 isoform X1 [Lipotes vexillifer]	1	185	LGP	76	78
XP_007446239.1 PREDICTED: NADH dehydrogenase [ubiquinone] 1 alpha subcomplex assembly factor 3 isoform X2 [Lipotes vexillifer]	1	128	LGP	19	21
XP_007446243.1 PREDICTED: glutamine-rich protein 1 isoform X1 [Lipotes vexillifer]	1	781	IRY	672	674
XP_007446243.1 PREDICTED: glutamine-rich protein 1 isoform X1 [Lipotes vexillifer]	1	781	LRP	283	285
XP_007446243.1 PREDICTED: glutamine-rich protein 1 isoform X1 [Lipotes vexillifer]	1	781	VRF	579	581
XP_007446243.1 PREDICTED: glutamine-rich protein 1 isoform X1 [Lipotes vexillifer]	1	781	LKP	477	479
XP_007446244.1 PREDICTED: glutamine-rich protein 1 isoform X2 [Lipotes vexillifer]	1	781	IRY	672	674
XP_007446244.1 PREDICTED: glutamine-rich protein 1 isoform X2 [Lipotes vexillifer]	1	781	LRP	283	285
XP_007446244.1 PREDICTED: glutamine-rich protein 1 isoform X2 [Lipotes vexillifer]	1	781	VRF	579	581
XP_007446244.1 PREDICTED: glutamine-rich protein 1 isoform X2 [Lipotes vexillifer]	1	781	LKP	477	479
XP_007446245.1 PREDICTED: glutamine-rich protein 1 isoform X3 [Lipotes vexillifer]	1	781	IRY	672	674
XP_007446245.1 PREDICTED: glutamine-rich protein 1 isoform X3 [Lipotes vexillifer]	1	781	LRP	283	285
XP_007446245.1 PREDICTED: glutamine-rich protein 1 isoform X3 [Lipotes vexillifer]	1	781	VRF	579	581
XP_007446245.1 PREDICTED: glutamine-rich protein 1 isoform X3 [Lipotes vexillifer]	1	781	LKP	477	479
XP_007446246.1 PREDICTED: LOW QUALITY PROTEIN: glutamine--tRNA ligase [Lipotes vexillifer]	1	794	LGP	195	197
XP_007446247.1 PREDICTED: ubiquitin carboxyl-terminal hydrolase 19 [Lipotes vexillifer]	1	1341	VSV	68	70
XP_007446247.1 PREDICTED: ubiquitin carboxyl-terminal hydrolase 19 [Lipotes vexillifer]	1	1341	VSV	903	905
XP_007446247.1 PREDICTED: ubiquitin carboxyl-terminal hydrolase 19 [Lipotes vexillifer]	1	1341	VSV	927	929
XP_007446247.1 PREDICTED: ubiquitin carboxyl-terminal hydrolase 19 [Lipotes vexillifer]	1	1341	LGP	1292	1294
XP_007446247.1 PREDICTED: ubiquitin carboxyl-terminal hydrolase 19 [Lipotes vexillifer]	1	1341	LGP	1304	1306
XP_007446247.1 PREDICTED: ubiquitin carboxyl-terminal hydrolase 19 [Lipotes vexillifer]	1	1341	IEP	411	413
XP_007446248.1 PREDICTED: laminin subunit beta-2 [Lipotes vexillifer]	1	1802	LRP	671	673
XP_007446248.1 PREDICTED: laminin subunit beta-2 [Lipotes vexillifer]	1	1802	IEP	212	214
XP_007446249.1 PREDICTED: coiled-coil domain-containing protein 71 isoform X1 [Lipotes vexillifer]	1	468	LGP	407	409
XP_007446249.1 PREDICTED: coiled-coil domain-containing protein 71 isoform X1 [Lipotes vexillifer]	1	468	LGP	416	418
XP_007446250.1 PREDICTED: coiled-coil domain-containing protein 71 isoform X2 [Lipotes vexillifer]	1	463	LGP	402	404
XP_007446250.1 PREDICTED: coiled-coil domain-containing protein 71 isoform X2 [Lipotes vexillifer]	1	463	LGP	411	413
XP_007446251.1 PREDICTED: coiled-coil domain-containing protein 71 isoform X3 [Lipotes vexillifer]	1	455	LGP	394	396
XP_007446251.1 PREDICTED: coiled-coil domain-containing protein 71 isoform X3 [Lipotes vexillifer]	1	455	LGP	403	405
XP_007446252.1 PREDICTED: kelch domain-containing protein 8B [Lipotes vexillifer]	1	355	MFDL	250	253
XP_007446252.1 PREDICTED: kelch domain-containing protein 8B [Lipotes vexillifer]	1	355	GLP	43	45
XP_007446253.1 PREDICTED: uncharacterized protein C3orf84 homolog [Lipotes vexillifer]	1	205	LRW	91	93
XP_007446254.1 PREDICTED: coiled-coil domain-containing protein 36 [Lipotes vexillifer]	1	594	LRP	317	319
XP_007446256.1 PREDICTED: ubiquitin carboxyl-terminal hydrolase 4 isoform X1 [Lipotes vexillifer]	1	964	VSV	467	469
XP_007446256.1 PREDICTED: ubiquitin carboxyl-terminal hydrolase 4 isoform X1 [Lipotes vexillifer]	1	964	VSV	607	609
XP_007446256.1 PREDICTED: ubiquitin carboxyl-terminal hydrolase 4 isoform X1 [Lipotes vexillifer]	1	964	IEP	215	217
XP_007446257.1 PREDICTED: ubiquitin carboxyl-terminal hydrolase 4 isoform X2 [Lipotes vexillifer]	1	917	VSV	420	422
XP_007446257.1 PREDICTED: ubiquitin carboxyl-terminal hydrolase 4 isoform X2 [Lipotes vexillifer]	1	917	VSV	560	562
XP_007446257.1 PREDICTED: ubiquitin carboxyl-terminal hydrolase 4 isoform X2 [Lipotes vexillifer]	1	917	IEP	215	217
XP_007446258.1 PREDICTED: transforming protein RhoA isoform X1 [Lipotes vexillifer]	1	222	LRP	97	99
XP_007446259.1 PREDICTED: transforming protein RhoA isoform X2 [Lipotes vexillifer]	1	194	LRP	69	71
XP_007446260.1 PREDICTED: transforming protein RhoA isoform X3 [Lipotes vexillifer]	1	194	LRP	69	71
XP_007446261.1 PREDICTED: transforming protein RhoA isoform X4 [Lipotes vexillifer]	1	174	LRP	49	51
XP_007446263.1 PREDICTED: aminomethyltransferase, mitochondrial isoform X1 [Lipotes vexillifer]	1	404	LKP	109	111
XP_007446264.1 PREDICTED: aminomethyltransferase, mitochondrial isoform X2 [Lipotes vexillifer]	1	360	LKP	109	111
XP_007446265.1 PREDICTED: aminomethyltransferase, mitochondrial isoform X3 [Lipotes vexillifer]	1	348	LKP	53	55
XP_007446266.1 PREDICTED: aminomethyltransferase, mitochondrial isoform X4 [Lipotes vexillifer]	1	307	LKP	12	14
XP_007446267.1 PREDICTED: nicolin-1 isoform X1 [Lipotes vexillifer]	1	214	GLP	166	168
XP_007446268.1 PREDICTED: nicolin-1 isoform X2 [Lipotes vexillifer]	1	176	GLP	128	130
XP_007446269.1 PREDICTED: dystroglycan isoform X1 [Lipotes vexillifer]	1	896	LGP	382	384
XP_007446269.1 PREDICTED: dystroglycan isoform X1 [Lipotes vexillifer]	1	896	GLP	66	68
XP_007446269.1 PREDICTED: dystroglycan isoform X1 [Lipotes vexillifer]	1	896	GLP	119	121
XP_007446269.1 PREDICTED: dystroglycan isoform X1 [Lipotes vexillifer]	1	896	GLP	563	565
XP_007446270.1 PREDICTED: dystroglycan isoform X2 [Lipotes vexillifer]	1	896	LGP	382	384
XP_007446270.1 PREDICTED: dystroglycan isoform X2 [Lipotes vexillifer]	1	896	GLP	66	68
XP_007446270.1 PREDICTED: dystroglycan isoform X2 [Lipotes vexillifer]	1	896	GLP	119	121
XP_007446270.1 PREDICTED: dystroglycan isoform X2 [Lipotes vexillifer]	1	896	GLP	563	565
XP_007446271.1 PREDICTED: dystroglycan isoform X3 [Lipotes vexillifer]	1	896	LGP	382	384
XP_007446271.1 PREDICTED: dystroglycan isoform X3 [Lipotes vexillifer]	1	896	GLP	66	68
XP_007446271.1 PREDICTED: dystroglycan isoform X3 [Lipotes vexillifer]	1	896	GLP	119	121
XP_007446271.1 PREDICTED: dystroglycan isoform X3 [Lipotes vexillifer]	1	896	GLP	563	565
XP_007446272.1 PREDICTED: protein bassoon [Lipotes vexillifer]	1	3925	LGP	282	284
XP_007446272.1 PREDICTED: protein bassoon [Lipotes vexillifer]	1	3925	LGP	1490	1492
XP_007446272.1 PREDICTED: protein bassoon [Lipotes vexillifer]	1	3925	LGP	2243	2245
XP_007446272.1 PREDICTED: protein bassoon [Lipotes vexillifer]	1	3925	LGP	3247	3249
XP_007446272.1 PREDICTED: protein bassoon [Lipotes vexillifer]	1	3925	LRP	2134	2136
XP_007446272.1 PREDICTED: protein bassoon [Lipotes vexillifer]	1	3925	LRP	2206	2208
XP_007446272.1 PREDICTED: protein bassoon [Lipotes vexillifer]	1	3925	LKP	614	616
XP_007446272.1 PREDICTED: protein bassoon [Lipotes vexillifer]	1	3925	GLP	1386	1388
XP_007446272.1 PREDICTED: protein bassoon [Lipotes vexillifer]	1	3925	GLP	1967	1969
XP_007446272.1 PREDICTED: protein bassoon [Lipotes vexillifer]	1	3925	GLP	2520	2522
XP_007446272.1 PREDICTED: protein bassoon [Lipotes vexillifer]	1	3925	GLP	3095	3097
XP_007446273.1 PREDICTED: acylamino-acid-releasing enzyme [Lipotes vexillifer]	1	733	LGP	31	33
XP_007446274.1 PREDICTED: hepatocyte growth factor-like protein [Lipotes vexillifer]	1	726	VSV	711	713
XP_007446274.1 PREDICTED: hepatocyte growth factor-like protein [Lipotes vexillifer]	1	726	VRF	190	192
XP_007446274.1 PREDICTED: hepatocyte growth factor-like protein [Lipotes vexillifer]	1	726	GLP	142	144
XP_007446275.1 PREDICTED: E3 ubiquitin-protein ligase RNF123 [Lipotes vexillifer]	1	1318	IRY	405	407
XP_007446275.1 PREDICTED: E3 ubiquitin-protein ligase RNF123 [Lipotes vexillifer]	1	1318	LGP	92	94
XP_007446276.1 PREDICTED: inositol hexakisphosphate kinase 1 [Lipotes vexillifer]	1	442	VSV	77	79
XP_007446276.1 PREDICTED: inositol hexakisphosphate kinase 1 [Lipotes vexillifer]	1	442	GLP	364	366
XP_007446277.1 PREDICTED: mannose-1-phosphate guanyltransferase beta isoform X1 [Lipotes vexillifer]	1	361	LGP	274	276
XP_007446277.1 PREDICTED: mannose-1-phosphate guanyltransferase beta isoform X1 [Lipotes vexillifer]	1	361	LRP	14	16
XP_007446277.1 PREDICTED: mannose-1-phosphate guanyltransferase beta isoform X1 [Lipotes vexillifer]	1	361	GGY	8	10
XP_007446278.1 PREDICTED: mannose-1-phosphate guanyltransferase beta isoform X2 [Lipotes vexillifer]	1	361	LGP	274	276
XP_007446278.1 PREDICTED: mannose-1-phosphate guanyltransferase beta isoform X2 [Lipotes vexillifer]	1	361	LRP	14	16
XP_007446278.1 PREDICTED: mannose-1-phosphate guanyltransferase beta isoform X2 [Lipotes vexillifer]	1	361	GGY	8	10
XP_007446279.1 PREDICTED: amphoterin-induced protein 3 [Lipotes vexillifer]	1	511	LGP	101	103
XP_007446279.1 PREDICTED: amphoterin-induced protein 3 [Lipotes vexillifer]	1	511	LRP	77	79
XP_007446279.1 PREDICTED: amphoterin-induced protein 3 [Lipotes vexillifer]	1	511	VRF	263	265
XP_007446282.1 PREDICTED: LOW QUALITY PROTEIN: antibacterial peptide PMAP-37-like [Lipotes vexillifer]	1	208	LKP	73	75
XP_007446283.1 PREDICTED: LOW QUALITY PROTEIN: zinc finger protein 589 [Lipotes vexillifer]	1	343	LRW	17	19
XP_007446283.1 PREDICTED: LOW QUALITY PROTEIN: zinc finger protein 589 [Lipotes vexillifer]	1	343	LGP	83	85
XP_007446283.1 PREDICTED: LOW QUALITY PROTEIN: zinc finger protein 589 [Lipotes vexillifer]	1	343	VRF	268	270
XP_007446284.1 PREDICTED: collagen alpha-1(VII) chain [Lipotes vexillifer]	1	2987	VSV	283	285
XP_007446284.1 PREDICTED: collagen alpha-1(VII) chain [Lipotes vexillifer]	1	2987	LRW	886	888
XP_007446284.1 PREDICTED: collagen alpha-1(VII) chain [Lipotes vexillifer]	1	2987	LRW	899	901
XP_007446284.1 PREDICTED: collagen alpha-1(VII) chain [Lipotes vexillifer]	1	2987	LRW	2882	2884
XP_007446284.1 PREDICTED: collagen alpha-1(VII) chain [Lipotes vexillifer]	1	2987	LGP	373	375
XP_007446284.1 PREDICTED: collagen alpha-1(VII) chain [Lipotes vexillifer]	1	2987	LGP	426	428
XP_007446284.1 PREDICTED: collagen alpha-1(VII) chain [Lipotes vexillifer]	1	2987	LGP	686	688
XP_007446284.1 PREDICTED: collagen alpha-1(VII) chain [Lipotes vexillifer]	1	2987	LGP	913	915
XP_007446284.1 PREDICTED: collagen alpha-1(VII) chain [Lipotes vexillifer]	1	2987	LGP	1084	1086
XP_007446284.1 PREDICTED: collagen alpha-1(VII) chain [Lipotes vexillifer]	1	2987	LGP	1087	1089
XP_007446284.1 PREDICTED: collagen alpha-1(VII) chain [Lipotes vexillifer]	1	2987	LGP	2382	2384
XP_007446284.1 PREDICTED: collagen alpha-1(VII) chain [Lipotes vexillifer]	1	2987	LGP	2430	2432
XP_007446284.1 PREDICTED: collagen alpha-1(VII) chain [Lipotes vexillifer]	1	2987	LRP	297	299
XP_007446284.1 PREDICTED: collagen alpha-1(VII) chain [Lipotes vexillifer]	1	2987	LRP	421	423
XP_007446284.1 PREDICTED: collagen alpha-1(VII) chain [Lipotes vexillifer]	1	2987	LRP	655	657
XP_007446284.1 PREDICTED: collagen alpha-1(VII) chain [Lipotes vexillifer]	1	2987	VRF	77	79
XP_007446284.1 PREDICTED: collagen alpha-1(VII) chain [Lipotes vexillifer]	1	2987	GLP	1276	1278
XP_007446284.1 PREDICTED: collagen alpha-1(VII) chain [Lipotes vexillifer]	1	2987	GLP	1360	1362
XP_007446284.1 PREDICTED: collagen alpha-1(VII) chain [Lipotes vexillifer]	1	2987	GLP	1422	1424
XP_007446284.1 PREDICTED: collagen alpha-1(VII) chain [Lipotes vexillifer]	1	2987	GLP	1425	1427
XP_007446284.1 PREDICTED: collagen alpha-1(VII) chain [Lipotes vexillifer]	1	2987	GLP	1469	1471
XP_007446284.1 PREDICTED: collagen alpha-1(VII) chain [Lipotes vexillifer]	1	2987	GLP	1557	1559
XP_007446284.1 PREDICTED: collagen alpha-1(VII) chain [Lipotes vexillifer]	1	2987	GLP	1646	1648
XP_007446284.1 PREDICTED: collagen alpha-1(VII) chain [Lipotes vexillifer]	1	2987	GLP	1791	1793
XP_007446284.1 PREDICTED: collagen alpha-1(VII) chain [Lipotes vexillifer]	1	2987	GLP	1806	1808
XP_007446284.1 PREDICTED: collagen alpha-1(VII) chain [Lipotes vexillifer]	1	2987	GLP	1922	1924
XP_007446284.1 PREDICTED: collagen alpha-1(VII) chain [Lipotes vexillifer]	1	2987	GLP	2040	2042
XP_007446284.1 PREDICTED: collagen alpha-1(VII) chain [Lipotes vexillifer]	1	2987	GLP	2076	2078
XP_007446284.1 PREDICTED: collagen alpha-1(VII) chain [Lipotes vexillifer]	1	2987	GLP	2144	2146
XP_007446284.1 PREDICTED: collagen alpha-1(VII) chain [Lipotes vexillifer]	1	2987	GLP	2209	2211
XP_007446284.1 PREDICTED: collagen alpha-1(VII) chain [Lipotes vexillifer]	1	2987	GLP	2218	2220
XP_007446284.1 PREDICTED: collagen alpha-1(VII) chain [Lipotes vexillifer]	1	2987	GLP	2236	2238
XP_007446284.1 PREDICTED: collagen alpha-1(VII) chain [Lipotes vexillifer]	1	2987	GLP	2272	2274
XP_007446284.1 PREDICTED: collagen alpha-1(VII) chain [Lipotes vexillifer]	1	2987	GLP	2324	2326
XP_007446284.1 PREDICTED: collagen alpha-1(VII) chain [Lipotes vexillifer]	1	2987	GLP	2395	2397
XP_007446285.1 PREDICTED: solute carrier family 26 member 6 [Lipotes vexillifer]	1	762	LIY	252	254
XP_007446285.1 PREDICTED: solute carrier family 26 member 6 [Lipotes vexillifer]	1	762	GLP	116	118
XP_007446285.1 PREDICTED: solute carrier family 26 member 6 [Lipotes vexillifer]	1	762	GLP	664	666
XP_007446286.1 PREDICTED: uncharacterized protein LOC103084074, partial [Lipotes vexillifer]	1	292	GGY	97	99
XP_007446288.1 PREDICTED: mitogen-activated protein kinase 8 isoform X1 [Lipotes vexillifer]	1	428	LIY	355	357
XP_007446288.1 PREDICTED: mitogen-activated protein kinase 8 isoform X1 [Lipotes vexillifer]	1	428	LKP	29	31
XP_007446288.1 PREDICTED: mitogen-activated protein kinase 8 isoform X1 [Lipotes vexillifer]	1	428	LKP	152	154
XP_007446289.1 PREDICTED: mitogen-activated protein kinase 8 isoform X2 [Lipotes vexillifer]	1	428	LIY	355	357
XP_007446289.1 PREDICTED: mitogen-activated protein kinase 8 isoform X2 [Lipotes vexillifer]	1	428	LKP	29	31
XP_007446289.1 PREDICTED: mitogen-activated protein kinase 8 isoform X2 [Lipotes vexillifer]	1	428	LKP	152	154
XP_007446290.1 PREDICTED: mitogen-activated protein kinase 8 isoform X3 [Lipotes vexillifer]	1	385	LIY	355	357
XP_007446290.1 PREDICTED: mitogen-activated protein kinase 8 isoform X3 [Lipotes vexillifer]	1	385	LKP	29	31
XP_007446290.1 PREDICTED: mitogen-activated protein kinase 8 isoform X3 [Lipotes vexillifer]	1	385	LKP	152	154
XP_007446291.1 PREDICTED: mitogen-activated protein kinase 8 isoform X4 [Lipotes vexillifer]	1	385	LIY	355	357
XP_007446291.1 PREDICTED: mitogen-activated protein kinase 8 isoform X4 [Lipotes vexillifer]	1	385	LKP	29	31
XP_007446291.1 PREDICTED: mitogen-activated protein kinase 8 isoform X4 [Lipotes vexillifer]	1	385	LKP	152	154
XP_007446292.1 PREDICTED: mitogen-activated protein kinase 8 isoform X5 [Lipotes vexillifer]	1	309	LIY	279	281
XP_007446292.1 PREDICTED: mitogen-activated protein kinase 8 isoform X5 [Lipotes vexillifer]	1	309	LKP	29	31
XP_007446292.1 PREDICTED: mitogen-activated protein kinase 8 isoform X5 [Lipotes vexillifer]	1	309	LKP	152	154
XP_007446293.1 PREDICTED: rho GTPase-activating protein 22 isoform X1 [Lipotes vexillifer]	1	722	LGP	35	37
XP_007446293.1 PREDICTED: rho GTPase-activating protein 22 isoform X1 [Lipotes vexillifer]	1	722	LRP	333	335
XP_007446293.1 PREDICTED: rho GTPase-activating protein 22 isoform X1 [Lipotes vexillifer]	1	722	GLP	406	408
XP_007446294.1 PREDICTED: rho GTPase-activating protein 22 isoform X2 [Lipotes vexillifer]	1	706	LGP	35	37
XP_007446294.1 PREDICTED: rho GTPase-activating protein 22 isoform X2 [Lipotes vexillifer]	1	706	LRP	317	319
XP_007446294.1 PREDICTED: rho GTPase-activating protein 22 isoform X2 [Lipotes vexillifer]	1	706	GLP	390	392
XP_007446295.1 PREDICTED: leucine-rich repeat-containing protein 18 [Lipotes vexillifer]	1	256	LRW	75	77
XP_007446295.1 PREDICTED: leucine-rich repeat-containing protein 18 [Lipotes vexillifer]	1	256	GLP	112	114
XP_007446296.1 PREDICTED: WD repeat- and FYVE domain-containing protein 4 isoform X1 [Lipotes vexillifer]	1	3183	VSV	2835	2837
XP_007446296.1 PREDICTED: WD repeat- and FYVE domain-containing protein 4 isoform X1 [Lipotes vexillifer]	1	3183	VSV	3139	3141
XP_007446296.1 PREDICTED: WD repeat- and FYVE domain-containing protein 4 isoform X1 [Lipotes vexillifer]	1	3183	LRW	127	129
XP_007446296.1 PREDICTED: WD repeat- and FYVE domain-containing protein 4 isoform X1 [Lipotes vexillifer]	1	3183	LGP	1233	1235
XP_007446296.1 PREDICTED: WD repeat- and FYVE domain-containing protein 4 isoform X1 [Lipotes vexillifer]	1	3183	LGP	1254	1256
XP_007446296.1 PREDICTED: WD repeat- and FYVE domain-containing protein 4 isoform X1 [Lipotes vexillifer]	1	3183	LGP	1621	1623
XP_007446296.1 PREDICTED: WD repeat- and FYVE domain-containing protein 4 isoform X1 [Lipotes vexillifer]	1	3183	LRP	982	984
XP_007446296.1 PREDICTED: WD repeat- and FYVE domain-containing protein 4 isoform X1 [Lipotes vexillifer]	1	3183	LRP	2851	2853
XP_007446296.1 PREDICTED: WD repeat- and FYVE domain-containing protein 4 isoform X1 [Lipotes vexillifer]	1	3183	LKP	441	443
XP_007446296.1 PREDICTED: WD repeat- and FYVE domain-containing protein 4 isoform X1 [Lipotes vexillifer]	1	3183	LKP	1557	1559
XP_007446296.1 PREDICTED: WD repeat- and FYVE domain-containing protein 4 isoform X1 [Lipotes vexillifer]	1	3183	IEP	919	921
XP_007446296.1 PREDICTED: WD repeat- and FYVE domain-containing protein 4 isoform X1 [Lipotes vexillifer]	1	3183	GLP	164	166
XP_007446297.1 PREDICTED: WD repeat- and FYVE domain-containing protein 4 isoform X2 [Lipotes vexillifer]	1	3183	VSV	2835	2837
XP_007446297.1 PREDICTED: WD repeat- and FYVE domain-containing protein 4 isoform X2 [Lipotes vexillifer]	1	3183	VSV	3139	3141
XP_007446297.1 PREDICTED: WD repeat- and FYVE domain-containing protein 4 isoform X2 [Lipotes vexillifer]	1	3183	LRW	127	129
XP_007446297.1 PREDICTED: WD repeat- and FYVE domain-containing protein 4 isoform X2 [Lipotes vexillifer]	1	3183	LGP	1233	1235
XP_007446297.1 PREDICTED: WD repeat- and FYVE domain-containing protein 4 isoform X2 [Lipotes vexillifer]	1	3183	LGP	1254	1256
XP_007446297.1 PREDICTED: WD repeat- and FYVE domain-containing protein 4 isoform X2 [Lipotes vexillifer]	1	3183	LGP	1621	1623
XP_007446297.1 PREDICTED: WD repeat- and FYVE domain-containing protein 4 isoform X2 [Lipotes vexillifer]	1	3183	LRP	982	984
XP_007446297.1 PREDICTED: WD repeat- and FYVE domain-containing protein 4 isoform X2 [Lipotes vexillifer]	1	3183	LRP	2851	2853
XP_007446297.1 PREDICTED: WD repeat- and FYVE domain-containing protein 4 isoform X2 [Lipotes vexillifer]	1	3183	LKP	441	443
XP_007446297.1 PREDICTED: WD repeat- and FYVE domain-containing protein 4 isoform X2 [Lipotes vexillifer]	1	3183	LKP	1557	1559
XP_007446297.1 PREDICTED: WD repeat- and FYVE domain-containing protein 4 isoform X2 [Lipotes vexillifer]	1	3183	IEP	919	921
XP_007446297.1 PREDICTED: WD repeat- and FYVE domain-containing protein 4 isoform X2 [Lipotes vexillifer]	1	3183	GLP	164	166
XP_007446298.1 PREDICTED: uncharacterized protein C10orf71 homolog [Lipotes vexillifer]	1	1433	VSV	759	761
XP_007446298.1 PREDICTED: uncharacterized protein C10orf71 homolog [Lipotes vexillifer]	1	1433	LKP	378	380
XP_007446298.1 PREDICTED: uncharacterized protein C10orf71 homolog [Lipotes vexillifer]	1	1433	LKP	969	971
XP_007446300.1 PREDICTED: DNA excision repair protein ERCC-6 [Lipotes vexillifer]	1	1486	LGP	559	561
XP_007446300.1 PREDICTED: DNA excision repair protein ERCC-6 [Lipotes vexillifer]	1	1486	GGY	707	709
XP_007446300.1 PREDICTED: DNA excision repair protein ERCC-6 [Lipotes vexillifer]	1	1486	LKP	1480	1482
XP_007446301.1 PREDICTED: choline O-acetyltransferase [Lipotes vexillifer]	1	642	LRW	376	378
XP_007446301.1 PREDICTED: choline O-acetyltransferase [Lipotes vexillifer]	1	642	GLP	23	25
XP_007446305.1 PREDICTED: V-set and transmembrane domain-containing protein 4 [Lipotes vexillifer]	1	318	LRP	114	116
XP_007446305.1 PREDICTED: V-set and transmembrane domain-containing protein 4 [Lipotes vexillifer]	1	318	LKP	268	270
XP_007446307.1 PREDICTED: vesicular acetylcholine transporter, partial [Lipotes vexillifer]	1	500	VSV	382	384
XP_007446307.1 PREDICTED: vesicular acetylcholine transporter, partial [Lipotes vexillifer]	1	500	LGP	402	404
XP_007446309.1 PREDICTED: ankyrin repeat domain-containing protein 50 isoform X1 [Lipotes vexillifer]	1	1429	VSV	1378	1380
XP_007446309.1 PREDICTED: ankyrin repeat domain-containing protein 50 isoform X1 [Lipotes vexillifer]	1	1429	MKP	180	182
XP_007446309.1 PREDICTED: ankyrin repeat domain-containing protein 50 isoform X1 [Lipotes vexillifer]	1	1429	GLP	1152	1154
XP_007446310.1 PREDICTED: ankyrin repeat domain-containing protein 50 isoform X2 [Lipotes vexillifer]	1	1250	VSV	1199	1201
XP_007446310.1 PREDICTED: ankyrin repeat domain-containing protein 50 isoform X2 [Lipotes vexillifer]	1	1250	MKP	1	3
XP_007446310.1 PREDICTED: ankyrin repeat domain-containing protein 50 isoform X2 [Lipotes vexillifer]	1	1250	GLP	973	975
XP_007446311.1 PREDICTED: protocadherin Fat 4 [Lipotes vexillifer]	1	4982	MDLA	1	4
XP_007446311.1 PREDICTED: protocadherin Fat 4 [Lipotes vexillifer]	1	4982	VSV	438	440
XP_007446311.1 PREDICTED: protocadherin Fat 4 [Lipotes vexillifer]	1	4982	VSV	590	592
XP_007446311.1 PREDICTED: protocadherin Fat 4 [Lipotes vexillifer]	1	4982	VSV	1668	1670
XP_007446311.1 PREDICTED: protocadherin Fat 4 [Lipotes vexillifer]	1	4982	VSV	2245	2247
XP_007446311.1 PREDICTED: protocadherin Fat 4 [Lipotes vexillifer]	1	4982	IRY	285	287
XP_007446311.1 PREDICTED: protocadherin Fat 4 [Lipotes vexillifer]	1	4982	LGP	952	954
XP_007446311.1 PREDICTED: protocadherin Fat 4 [Lipotes vexillifer]	1	4982	LGP	1606	1608
XP_007446311.1 PREDICTED: protocadherin Fat 4 [Lipotes vexillifer]	1	4982	LIY	1595	1597
XP_007446311.1 PREDICTED: protocadherin Fat 4 [Lipotes vexillifer]	1	4982	LIY	2933	2935
XP_007446311.1 PREDICTED: protocadherin Fat 4 [Lipotes vexillifer]	1	4982	LIY	4591	4593
XP_007446311.1 PREDICTED: protocadherin Fat 4 [Lipotes vexillifer]	1	4982	VRF	618	620
XP_007446311.1 PREDICTED: protocadherin Fat 4 [Lipotes vexillifer]	1	4982	VRF	2556	2558
XP_007446311.1 PREDICTED: protocadherin Fat 4 [Lipotes vexillifer]	1	4982	LKP	4888	4890
XP_007446311.1 PREDICTED: protocadherin Fat 4 [Lipotes vexillifer]	1	4982	GLP	1185	1187
XP_007446313.1 PREDICTED: protein inturned [Lipotes vexillifer]	1	935	VRF	88	90
XP_007446313.1 PREDICTED: protein inturned [Lipotes vexillifer]	1	935	GLP	15	17
XP_007446313.1 PREDICTED: protein inturned [Lipotes vexillifer]	1	935	GLP	390	392
XP_007446314.1 PREDICTED: ADP/ATP translocase 4 [Lipotes vexillifer]	1	324	IRY	95	97
XP_007446315.1 PREDICTED: LOW QUALITY PROTEIN: heat shock 70 kDa protein 4L [Lipotes vexillifer]	1	848	LRW	405	407
XP_007446316.1 PREDICTED: serine/threonine-protein kinase PLK4 isoform X1 [Lipotes vexillifer]	1	974	LKP	602	604
XP_007446317.1 PREDICTED: serine/threonine-protein kinase PLK4 isoform X2 [Lipotes vexillifer]	1	968	LKP	596	598
XP_007446318.1 PREDICTED: serine/threonine-protein kinase PLK4 isoform X3 [Lipotes vexillifer]	1	942	LKP	570	572
XP_007446319.1 PREDICTED: serine/threonine-protein kinase PLK4 isoform X4 [Lipotes vexillifer]	1	897	LKP	525	527
XP_007446320.1 PREDICTED: major facilitator superfamily domain-containing protein 8 [Lipotes vexillifer]	1	520	LGP	183	185
XP_007446320.1 PREDICTED: major facilitator superfamily domain-containing protein 8 [Lipotes vexillifer]	1	520	LGP	446	448
XP_007446320.1 PREDICTED: major facilitator superfamily domain-containing protein 8 [Lipotes vexillifer]	1	520	LGP	468	470
XP_007446320.1 PREDICTED: major facilitator superfamily domain-containing protein 8 [Lipotes vexillifer]	1	520	IQW	365	367
XP_007446321.1 PREDICTED: uncharacterized protein C4orf29 homolog [Lipotes vexillifer]	1	465	IRY	429	431
XP_007446322.1 PREDICTED: LOW QUALITY PROTEIN: la-related protein 1B [Lipotes vexillifer]	1	931	IEP	289	291
XP_007446323.1 PREDICTED: membrane-associated progesterone receptor component 2 [Lipotes vexillifer]	1	224	LKP	201	203
XP_007446325.1 PREDICTED: probable isoleucine--tRNA ligase, mitochondrial-like [Lipotes vexillifer]	1	1199	LIY	411	413
XP_007446325.1 PREDICTED: probable isoleucine--tRNA ligase, mitochondrial-like [Lipotes vexillifer]	1	1199	LKP	179	181
XP_007446325.1 PREDICTED: probable isoleucine--tRNA ligase, mitochondrial-like [Lipotes vexillifer]	1	1199	IEP	617	619
XP_007446325.1 PREDICTED: probable isoleucine--tRNA ligase, mitochondrial-like [Lipotes vexillifer]	1	1199	GLP	20	22
XP_007446325.1 PREDICTED: probable isoleucine--tRNA ligase, mitochondrial-like [Lipotes vexillifer]	1	1199	GLP	99	101
XP_007446328.1 PREDICTED: 2-oxo-4-hydroxy-4-carboxy-5-ureidoimidazoline decarboxylase-like [Lipotes vexillifer]	1	172	LKP	7	9
XP_007446329.1 PREDICTED: ureidoglycolate lyase-like [Lipotes vexillifer]	1	168	IEP	6	8
XP_007446330.1 PREDICTED: transcription factor SOX-5 isoform X1 [Lipotes vexillifer]	1	751	LGP	320	322
XP_007446330.1 PREDICTED: transcription factor SOX-5 isoform X1 [Lipotes vexillifer]	1	751	GLP	33	35
XP_007446331.1 PREDICTED: transcription factor SOX-5 isoform X2 [Lipotes vexillifer]	1	716	LGP	285	287
XP_007446331.1 PREDICTED: transcription factor SOX-5 isoform X2 [Lipotes vexillifer]	1	716	GLP	33	35
XP_007446332.1 PREDICTED: transcription factor SOX-5 isoform X3 [Lipotes vexillifer]	1	643	LGP	320	322
XP_007446332.1 PREDICTED: transcription factor SOX-5 isoform X3 [Lipotes vexillifer]	1	643	GLP	33	35
XP_007446336.1 PREDICTED: protein CASC1 isoform X1 [Lipotes vexillifer]	1	723	LGP	269	271
XP_007446336.1 PREDICTED: protein CASC1 isoform X1 [Lipotes vexillifer]	1	723	LRP	512	514
XP_007446337.1 PREDICTED: protein CASC1 isoform X2 [Lipotes vexillifer]	1	717	LGP	263	265
XP_007446337.1 PREDICTED: protein CASC1 isoform X2 [Lipotes vexillifer]	1	717	LRP	506	508
XP_007446338.1 PREDICTED: protein CASC1 isoform X3 [Lipotes vexillifer]	1	658	LGP	204	206
XP_007446338.1 PREDICTED: protein CASC1 isoform X3 [Lipotes vexillifer]	1	658	LRP	447	449
XP_007446339.1 PREDICTED: protein CASC1 isoform X4 [Lipotes vexillifer]	1	586	LGP	223	225
XP_007446339.1 PREDICTED: protein CASC1 isoform X4 [Lipotes vexillifer]	1	586	LRP	466	468
XP_007446343.1 PREDICTED: ras association domain-containing protein 8 [Lipotes vexillifer]	1	420	LRP	112	114
XP_007446345.1 PREDICTED: inositol 1,4,5-trisphosphate receptor type 2 [Lipotes vexillifer]	1	2702	VSV	355	357
XP_007446345.1 PREDICTED: inositol 1,4,5-trisphosphate receptor type 2 [Lipotes vexillifer]	1	2702	VSV	432	434
XP_007446345.1 PREDICTED: inositol 1,4,5-trisphosphate receptor type 2 [Lipotes vexillifer]	1	2702	VSV	2292	2294
XP_007446345.1 PREDICTED: inositol 1,4,5-trisphosphate receptor type 2 [Lipotes vexillifer]	1	2702	LGP	2304	2306
XP_007446345.1 PREDICTED: inositol 1,4,5-trisphosphate receptor type 2 [Lipotes vexillifer]	1	2702	LIY	871	873
XP_007446345.1 PREDICTED: inositol 1,4,5-trisphosphate receptor type 2 [Lipotes vexillifer]	1	2702	LKP	2126	2128
XP_007446350.1 PREDICTED: transmembrane 7 superfamily member 3 [Lipotes vexillifer]	1	571	LRP	101	103
XP_007446355.1 PREDICTED: liprin-beta-1 isoform X1 [Lipotes vexillifer]	1	1012	VSV	120	122
XP_007446355.1 PREDICTED: liprin-beta-1 isoform X1 [Lipotes vexillifer]	1	1012	GLP	732	734
XP_007446356.1 PREDICTED: liprin-beta-1 isoform X2 [Lipotes vexillifer]	1	1006	VSV	120	122
XP_007446356.1 PREDICTED: liprin-beta-1 isoform X2 [Lipotes vexillifer]	1	1006	GLP	726	728
XP_007446357.1 PREDICTED: liprin-beta-1 isoform X3 [Lipotes vexillifer]	1	981	VSV	120	122
XP_007446357.1 PREDICTED: liprin-beta-1 isoform X3 [Lipotes vexillifer]	1	981	GLP	701	703
XP_007446360.1 PREDICTED: kelch-like protein 42 [Lipotes vexillifer]	1	506	VSV	387	389
XP_007446360.1 PREDICTED: kelch-like protein 42 [Lipotes vexillifer]	1	506	LGP	403	405
XP_007446360.1 PREDICTED: kelch-like protein 42 [Lipotes vexillifer]	1	506	GGY	259	261
XP_007446360.1 PREDICTED: kelch-like protein 42 [Lipotes vexillifer]	1	506	GGY	350	352
XP_007446360.1 PREDICTED: kelch-like protein 42 [Lipotes vexillifer]	1	506	GLP	141	143
XP_007446363.1 PREDICTED: fatty acyl-CoA reductase 2 isoform X1 [Lipotes vexillifer]	1	516	LIY	301	303
XP_007446363.1 PREDICTED: fatty acyl-CoA reductase 2 isoform X1 [Lipotes vexillifer]	1	516	VRF	115	117
XP_007446364.1 PREDICTED: fatty acyl-CoA reductase 2 isoform X2 [Lipotes vexillifer]	1	516	LIY	301	303
XP_007446364.1 PREDICTED: fatty acyl-CoA reductase 2 isoform X2 [Lipotes vexillifer]	1	516	VRF	115	117
XP_007446365.1 PREDICTED: fatty acyl-CoA reductase 2 isoform X3 [Lipotes vexillifer]	1	528	LIY	313	315
XP_007446365.1 PREDICTED: fatty acyl-CoA reductase 2 isoform X3 [Lipotes vexillifer]	1	528	VRF	127	129
XP_007446367.1 PREDICTED: transmembrane and TPR repeat-containing protein 1 isoform X1 [Lipotes vexillifer]	1	945	LRW	69	71
XP_007446367.1 PREDICTED: transmembrane and TPR repeat-containing protein 1 isoform X1 [Lipotes vexillifer]	1	945	LKP	842	844
XP_007446368.1 PREDICTED: transmembrane and TPR repeat-containing protein 1 isoform X2 [Lipotes vexillifer]	1	883	LRW	69	71
XP_007446368.1 PREDICTED: transmembrane and TPR repeat-containing protein 1 isoform X2 [Lipotes vexillifer]	1	883	LKP	780	782
XP_007446369.1 PREDICTED: class E basic helix-loop-helix protein 41 [Lipotes vexillifer]	1	484	LGP	306	308
XP_007446369.1 PREDICTED: class E basic helix-loop-helix protein 41 [Lipotes vexillifer]	1	484	LRP	317	319
XP_007446371.1 PREDICTED: aryl hydrocarbon receptor nuclear translocator-like protein 2 [Lipotes vexillifer]	1	613	VSV	443	445
XP_007446372.1 PREDICTED: LOW QUALITY PROTEIN: uncharacterized protein C12orf71 homolog [Lipotes vexillifer]	1	413	LGP	47	49
XP_007446374.1 PREDICTED: LOW QUALITY PROTEIN: ovochymase-1 [Lipotes vexillifer]	1	1485	VSV	845	847
XP_007446376.1 PREDICTED: oxidative stress-induced growth inhibitor 2 [Lipotes vexillifer]	1	552	LGP	506	508
XP_007446376.1 PREDICTED: oxidative stress-induced growth inhibitor 2 [Lipotes vexillifer]	1	552	VRF	515	517
XP_007446377.1 PREDICTED: LOW QUALITY PROTEIN: nibrin [Lipotes vexillifer]	1	750	LRP	301	303
XP_007446380.1 PREDICTED: CD44 antigen isoform X1 [Lipotes vexillifer]	1	746	GGY	190	192
XP_007446381.1 PREDICTED: CD44 antigen isoform X2 [Lipotes vexillifer]	1	703	GGY	190	192
XP_007446382.1 PREDICTED: CD44 antigen isoform X3 [Lipotes vexillifer]	1	497	GGY	190	192
XP_007446383.1 PREDICTED: CD44 antigen isoform X4 [Lipotes vexillifer]	1	433	GGY	190	192
XP_007446384.1 PREDICTED: CD44 antigen isoform X5 [Lipotes vexillifer]	1	364	GGY	190	192
XP_007446385.1 PREDICTED: CD44 antigen isoform X6 [Lipotes vexillifer]	1	342	GGY	190	192
XP_007446386.1 PREDICTED: excitatory amino acid transporter 2 [Lipotes vexillifer]	1	566	LGP	144	146
XP_007446386.1 PREDICTED: excitatory amino acid transporter 2 [Lipotes vexillifer]	1	566	LIY	325	327
XP_007446386.1 PREDICTED: excitatory amino acid transporter 2 [Lipotes vexillifer]	1	566	LKP	19	21
XP_007446386.1 PREDICTED: excitatory amino acid transporter 2 [Lipotes vexillifer]	1	566	GLP	449	451
XP_007446387.1 PREDICTED: inactive serine protease PAMR1 isoform X1 [Lipotes vexillifer]	1	721	VSV	622	624
XP_007446387.1 PREDICTED: inactive serine protease PAMR1 isoform X1 [Lipotes vexillifer]	1	721	VSV	641	643
XP_007446388.1 PREDICTED: inactive serine protease PAMR1 isoform X2 [Lipotes vexillifer]	1	610	VSV	511	513
XP_007446388.1 PREDICTED: inactive serine protease PAMR1 isoform X2 [Lipotes vexillifer]	1	610	VSV	530	532
XP_007446389.1 PREDICTED: four-jointed box protein 1 [Lipotes vexillifer]	1	438	LRP	265	267
XP_007446390.1 PREDICTED: pyruvate dehydrogenase protein X component-like [Lipotes vexillifer]	1	426	VSV	250	252
XP_007446390.1 PREDICTED: pyruvate dehydrogenase protein X component-like [Lipotes vexillifer]	1	426	GLP	309	311
XP_007446391.1 PREDICTED: plasma membrane calcium-transporting ATPase 2 isoform X1 [Lipotes vexillifer]	1	1244	IEP	661	663
XP_007446391.1 PREDICTED: plasma membrane calcium-transporting ATPase 2 isoform X1 [Lipotes vexillifer]	1	1244	GLP	67	69
XP_007446391.1 PREDICTED: plasma membrane calcium-transporting ATPase 2 isoform X1 [Lipotes vexillifer]	1	1244	GLP	458	460
XP_007446392.1 PREDICTED: plasma membrane calcium-transporting ATPase 2 isoform X2 [Lipotes vexillifer]	1	1242	IEP	630	632
XP_007446392.1 PREDICTED: plasma membrane calcium-transporting ATPase 2 isoform X2 [Lipotes vexillifer]	1	1242	GLP	67	69
XP_007446392.1 PREDICTED: plasma membrane calcium-transporting ATPase 2 isoform X2 [Lipotes vexillifer]	1	1242	GLP	427	429
XP_007446393.1 PREDICTED: plasma membrane calcium-transporting ATPase 2 isoform X3 [Lipotes vexillifer]	1	1213	IEP	630	632
XP_007446393.1 PREDICTED: plasma membrane calcium-transporting ATPase 2 isoform X3 [Lipotes vexillifer]	1	1213	GLP	67	69
XP_007446393.1 PREDICTED: plasma membrane calcium-transporting ATPase 2 isoform X3 [Lipotes vexillifer]	1	1213	GLP	427	429
XP_007446394.1 PREDICTED: plasma membrane calcium-transporting ATPase 2 isoform X4 [Lipotes vexillifer]	1	1199	IEP	616	618
XP_007446394.1 PREDICTED: plasma membrane calcium-transporting ATPase 2 isoform X4 [Lipotes vexillifer]	1	1199	GLP	67	69
XP_007446394.1 PREDICTED: plasma membrane calcium-transporting ATPase 2 isoform X4 [Lipotes vexillifer]	1	1199	GLP	413	415
XP_007446395.1 PREDICTED: cytoplasmic dynein 1 intermediate chain 2 isoform X1 [Lipotes vexillifer]	1	639	IEP	185	187
XP_007446396.1 PREDICTED: cytoplasmic dynein 1 intermediate chain 2 isoform X2 [Lipotes vexillifer]	1	633	IEP	179	181
XP_007446397.1 PREDICTED: cytoplasmic dynein 1 intermediate chain 2 isoform X3 [Lipotes vexillifer]	1	631	IEP	177	179
XP_007446398.1 PREDICTED: cytoplasmic dynein 1 intermediate chain 2 isoform X4 [Lipotes vexillifer]	1	619	IEP	165	167
XP_007446399.1 PREDICTED: cytoplasmic dynein 1 intermediate chain 2 isoform X5 [Lipotes vexillifer]	1	613	IEP	159	161
XP_007446400.1 PREDICTED: cytoplasmic dynein 1 intermediate chain 2 isoform X6 [Lipotes vexillifer]	1	613	IEP	159	161
XP_007446401.1 PREDICTED: cytoplasmic dynein 1 intermediate chain 2 isoform X7 [Lipotes vexillifer]	1	612	IEP	159	161
XP_007446402.1 PREDICTED: cytoplasmic dynein 1 intermediate chain 2 isoform X8 [Lipotes vexillifer]	1	611	IEP	159	161
XP_007446405.1 PREDICTED: methyltransferase-like protein 8 [Lipotes vexillifer]	1	408	LKP	299	301
XP_007446406.1 PREDICTED: serine/threonine-protein kinase tousled-like 1 [Lipotes vexillifer]	1	767	LKP	587	589
XP_007446407.1 PREDICTED: Golgi reassembly-stacking protein 2 [Lipotes vexillifer]	1	454	LIY	70	72
XP_007446407.1 PREDICTED: Golgi reassembly-stacking protein 2 [Lipotes vexillifer]	1	454	LRP	129	131
XP_007446407.1 PREDICTED: Golgi reassembly-stacking protein 2 [Lipotes vexillifer]	1	454	GLP	311	313
XP_007446407.1 PREDICTED: Golgi reassembly-stacking protein 2 [Lipotes vexillifer]	1	454	GLP	341	343
XP_007446408.1 PREDICTED: glutamate decarboxylase 1 isoform X1 [Lipotes vexillifer]	1	595	LRP	24	26
XP_007446409.1 PREDICTED: glutamate decarboxylase 1 isoform X2 [Lipotes vexillifer]	1	225	LRP	24	26
XP_007446410.1 PREDICTED: glutamate-rich protein 2 isoform X1 [Lipotes vexillifer]	1	152	LIY	89	91
XP_007446411.1 PREDICTED: glutamate-rich protein 2 isoform X2 [Lipotes vexillifer]	1	145	LIY	82	84
XP_007446412.1 PREDICTED: transcription factor Sp5 [Lipotes vexillifer]	1	399	LRW	317	319
XP_007446412.1 PREDICTED: transcription factor Sp5 [Lipotes vexillifer]	1	399	LGP	242	244
XP_007446413.1 PREDICTED: E3 ubiquitin-protein ligase NEDD4 [Lipotes vexillifer]	1	783	LRW	567	569
XP_007446413.1 PREDICTED: E3 ubiquitin-protein ligase NEDD4 [Lipotes vexillifer]	1	783	LGP	354	356
XP_007446413.1 PREDICTED: E3 ubiquitin-protein ligase NEDD4 [Lipotes vexillifer]	1	783	IQW	619	621
XP_007446413.1 PREDICTED: E3 ubiquitin-protein ligase NEDD4 [Lipotes vexillifer]	1	783	IQW	687	689
XP_007446413.1 PREDICTED: E3 ubiquitin-protein ligase NEDD4 [Lipotes vexillifer]	1	783	GLP	230	232
XP_007446414.1 PREDICTED: protogenin [Lipotes vexillifer]	1	1201	VSV	712	714
XP_007446414.1 PREDICTED: protogenin [Lipotes vexillifer]	1	1201	LGP	27	29
XP_007446414.1 PREDICTED: protogenin [Lipotes vexillifer]	1	1201	MAP	1	3
XP_007446414.1 PREDICTED: protogenin [Lipotes vexillifer]	1	1201	LIY	969	971
XP_007446414.1 PREDICTED: protogenin [Lipotes vexillifer]	1	1201	LRP	5	7
XP_007446414.1 PREDICTED: protogenin [Lipotes vexillifer]	1	1201	LRP	518	520
XP_007446414.1 PREDICTED: protogenin [Lipotes vexillifer]	1	1201	LKP	581	583
XP_007446415.1 PREDICTED: LOW QUALITY PROTEIN: pygopus homolog 1 [Lipotes vexillifer]	1	401	LGP	91	93
XP_007446415.1 PREDICTED: LOW QUALITY PROTEIN: pygopus homolog 1 [Lipotes vexillifer]	1	401	GGY	99	101
XP_007446416.1 PREDICTED: dyslexia susceptibility 1 candidate gene 1 protein-like, partial [Lipotes vexillifer]	1	91	VSV	26	28
XP_007446417.1 PREDICTED: fructose-1,6-bisphosphatase, chloroplastic-like [Lipotes vexillifer]	1	337	VSV	124	126
XP_007446417.1 PREDICTED: fructose-1,6-bisphosphatase, chloroplastic-like [Lipotes vexillifer]	1	337	VSV	317	319
XP_007446417.1 PREDICTED: fructose-1,6-bisphosphatase, chloroplastic-like [Lipotes vexillifer]	1	337	MRW	243	245
XP_007446418.1 PREDICTED: PH and SEC7 domain-containing protein 3-like, partial [Lipotes vexillifer]	1	342	VSV	138	140
XP_007446426.1 PREDICTED: zinc finger protein 64 homolog, isoforms 3 and 4-like isoform X3 [Lipotes vexillifer]	1	646	VSV	630	632
XP_007446427.1 PREDICTED: sal-like protein 4 [Lipotes vexillifer]	1	1056	LKP	290	292
XP_007446427.1 PREDICTED: sal-like protein 4 [Lipotes vexillifer]	1	1056	LKP	316	318
XP_007446427.1 PREDICTED: sal-like protein 4 [Lipotes vexillifer]	1	1056	GLP	454	456
XP_007446428.1 PREDICTED: probable phospholipid-transporting ATPase IIA [Lipotes vexillifer]	1	1048	VSV	1016	1018
XP_007446429.1 PREDICTED: nuclear factor of activated T-cells, cytoplasmic 2 isoform X1 [Lipotes vexillifer]	1	920	LGP	346	348
XP_007446429.1 PREDICTED: nuclear factor of activated T-cells, cytoplasmic 2 isoform X1 [Lipotes vexillifer]	1	920	MAP	719	721
XP_007446429.1 PREDICTED: nuclear factor of activated T-cells, cytoplasmic 2 isoform X1 [Lipotes vexillifer]	1	920	LKP	69	71
XP_007446429.1 PREDICTED: nuclear factor of activated T-cells, cytoplasmic 2 isoform X1 [Lipotes vexillifer]	1	920	LKP	462	464
XP_007446429.1 PREDICTED: nuclear factor of activated T-cells, cytoplasmic 2 isoform X1 [Lipotes vexillifer]	1	920	GLP	334	336
XP_007446430.1 PREDICTED: nuclear factor of activated T-cells, cytoplasmic 2 isoform X2 [Lipotes vexillifer]	1	916	LGP	346	348
XP_007446430.1 PREDICTED: nuclear factor of activated T-cells, cytoplasmic 2 isoform X2 [Lipotes vexillifer]	1	916	MAP	719	721
XP_007446430.1 PREDICTED: nuclear factor of activated T-cells, cytoplasmic 2 isoform X2 [Lipotes vexillifer]	1	916	LKP	69	71
XP_007446430.1 PREDICTED: nuclear factor of activated T-cells, cytoplasmic 2 isoform X2 [Lipotes vexillifer]	1	916	LKP	462	464
XP_007446430.1 PREDICTED: nuclear factor of activated T-cells, cytoplasmic 2 isoform X2 [Lipotes vexillifer]	1	916	GLP	334	336
XP_007446431.1 PREDICTED: nuclear factor of activated T-cells, cytoplasmic 2 isoform X3 [Lipotes vexillifer]	1	896	LGP	326	328
XP_007446431.1 PREDICTED: nuclear factor of activated T-cells, cytoplasmic 2 isoform X3 [Lipotes vexillifer]	1	896	MAP	699	701
XP_007446431.1 PREDICTED: nuclear factor of activated T-cells, cytoplasmic 2 isoform X3 [Lipotes vexillifer]	1	896	LKP	49	51
XP_007446431.1 PREDICTED: nuclear factor of activated T-cells, cytoplasmic 2 isoform X3 [Lipotes vexillifer]	1	896	LKP	442	444
XP_007446431.1 PREDICTED: nuclear factor of activated T-cells, cytoplasmic 2 isoform X3 [Lipotes vexillifer]	1	896	GLP	314	316
XP_007446432.1 PREDICTED: nuclear factor of activated T-cells, cytoplasmic 2 isoform X4 [Lipotes vexillifer]	1	697	LGP	127	129
XP_007446432.1 PREDICTED: nuclear factor of activated T-cells, cytoplasmic 2 isoform X4 [Lipotes vexillifer]	1	697	MAP	500	502
XP_007446432.1 PREDICTED: nuclear factor of activated T-cells, cytoplasmic 2 isoform X4 [Lipotes vexillifer]	1	697	LKP	243	245
XP_007446432.1 PREDICTED: nuclear factor of activated T-cells, cytoplasmic 2 isoform X4 [Lipotes vexillifer]	1	697	GLP	115	117
XP_007446433.1 PREDICTED: nuclear factor of activated T-cells, cytoplasmic 2 isoform X5 [Lipotes vexillifer]	1	697	LGP	127	129
XP_007446433.1 PREDICTED: nuclear factor of activated T-cells, cytoplasmic 2 isoform X5 [Lipotes vexillifer]	1	697	MAP	500	502
XP_007446433.1 PREDICTED: nuclear factor of activated T-cells, cytoplasmic 2 isoform X5 [Lipotes vexillifer]	1	697	LKP	243	245
XP_007446433.1 PREDICTED: nuclear factor of activated T-cells, cytoplasmic 2 isoform X5 [Lipotes vexillifer]	1	697	GLP	115	117
XP_007446434.1 PREDICTED: potassium voltage-gated channel subfamily G member 1 [Lipotes vexillifer]	1	515	LRP	46	48
XP_007446434.1 PREDICTED: potassium voltage-gated channel subfamily G member 1 [Lipotes vexillifer]	1	515	GLP	223	225
XP_007446435.1 PREDICTED: adenylyltransferase and sulfurtransferase MOCS3 [Lipotes vexillifer]	1	456	VSV	42	44
XP_007446435.1 PREDICTED: adenylyltransferase and sulfurtransferase MOCS3 [Lipotes vexillifer]	1	456	LGP	265	267
XP_007446436.1 PREDICTED: dolichol-phosphate mannosyltransferase subunit 1 [Lipotes vexillifer]	1	261	LRP	89	91
XP_007446436.1 PREDICTED: dolichol-phosphate mannosyltransferase subunit 1 [Lipotes vexillifer]	1	261	LRP	176	178
XP_007446437.1 PREDICTED: activity-dependent neuroprotector homeobox protein isoform X1 [Lipotes vexillifer]	1	1103	LKP	152	154
XP_007446438.1 PREDICTED: activity-dependent neuroprotector homeobox protein isoform X2 [Lipotes vexillifer]	1	1103	LKP	152	154
XP_007446439.1 PREDICTED: breast carcinoma-amplified sequence 4 [Lipotes vexillifer]	1	204	GLP	157	159
XP_007446440.1 PREDICTED: partitioning defective 6 homolog beta [Lipotes vexillifer]	1	373	LRP	120	122
XP_007446440.1 PREDICTED: partitioning defective 6 homolog beta [Lipotes vexillifer]	1	373	IEP	280	282
XP_007446441.1 PREDICTED: protein FAM65C [Lipotes vexillifer]	1	948	VRF	5	7
XP_007446441.1 PREDICTED: protein FAM65C [Lipotes vexillifer]	1	948	LKP	548	550
XP_007446445.1 PREDICTED: ubiquitin-conjugating enzyme E2 variant 1-like isoform X1 [Lipotes vexillifer]	1	171	VRF	105	107
XP_007446446.1 PREDICTED: ubiquitin-conjugating enzyme E2 variant 1-like isoform X2 [Lipotes vexillifer]	1	106	VRF	40	42
XP_007446448.1 PREDICTED: RING finger protein 114 [Lipotes vexillifer]	1	229	LKP	57	59
XP_007446449.1 PREDICTED: spermatogenesis-associated protein 2 [Lipotes vexillifer]	1	521	LRP	353	355
XP_007446450.1 PREDICTED: sodium/hydrogen exchanger 8 isoform X1 [Lipotes vexillifer]	1	584	IRY	82	84
XP_007446451.1 PREDICTED: sodium/hydrogen exchanger 8 isoform X2 [Lipotes vexillifer]	1	577	IRY	75	77
XP_007446452.1 PREDICTED: sodium/hydrogen exchanger 8 isoform X3 [Lipotes vexillifer]	1	575	IRY	73	75
XP_007446454.1 PREDICTED: potassium voltage-gated channel subfamily B member 1 [Lipotes vexillifer]	1	859	MAP	620	622
XP_007446455.1 PREDICTED: NFX1-type zinc finger-containing protein 1 [Lipotes vexillifer]	1	1919	VSV	255	257
XP_007446455.1 PREDICTED: NFX1-type zinc finger-containing protein 1 [Lipotes vexillifer]	1	1919	MKP	1320	1322
XP_007446455.1 PREDICTED: NFX1-type zinc finger-containing protein 1 [Lipotes vexillifer]	1	1919	LRP	353	355
XP_007446455.1 PREDICTED: NFX1-type zinc finger-containing protein 1 [Lipotes vexillifer]	1	1919	LRP	1037	1039
XP_007446456.1 PREDICTED: double-stranded RNA-binding protein Staufen homolog 1 [Lipotes vexillifer]	1	694	VSV	336	338
XP_007446456.1 PREDICTED: double-stranded RNA-binding protein Staufen homolog 1 [Lipotes vexillifer]	1	694	GLP	428	430
XP_007446457.1 PREDICTED: exportin-2 isoform X1 [Lipotes vexillifer]	1	1021	GGY	25	27
XP_007446458.1 PREDICTED: exportin-2 isoform X2 [Lipotes vexillifer]	1	965	GGY	25	27
XP_007446459.1 PREDICTED: brefeldin A-inhibited guanine nucleotide-exchange protein 2 [Lipotes vexillifer]	1	1786	MKP	386	388
XP_007446459.1 PREDICTED: brefeldin A-inhibited guanine nucleotide-exchange protein 2 [Lipotes vexillifer]	1	1786	LRP	1184	1186
XP_007446460.1 PREDICTED: 60S ribosomal protein L39-like [Lipotes vexillifer]	1	52	IRY	35	37
XP_007446461.1 PREDICTED: LOW QUALITY PROTEIN: phosphatidylinositol 3,4,5-trisphosphate-dependent Rac exchanger 1 protein-like [Lipotes vexillifer]	1	1660	LGP	829	831
XP_007446461.1 PREDICTED: LOW QUALITY PROTEIN: phosphatidylinositol 3,4,5-trisphosphate-dependent Rac exchanger 1 protein-like [Lipotes vexillifer]	1	1660	LRP	681	683
XP_007446462.1 PREDICTED: 60S ribosomal protein L7-like [Lipotes vexillifer]	1	223	LIY	127	129
XP_007446463.1 PREDICTED: transmembrane protein 189 [Lipotes vexillifer]	1	274	GLP	197	199
XP_007446464.1 PREDICTED: prostacyclin synthase [Lipotes vexillifer]	1	497	MKP	120	122
XP_007446465.1 PREDICTED: probable ATP-dependent RNA helicase DDX27 [Lipotes vexillifer]	1	694	LIY	247	249
XP_007446465.1 PREDICTED: probable ATP-dependent RNA helicase DDX27 [Lipotes vexillifer]	1	694	GLP	673	675
XP_007446466.1 PREDICTED: probable transcriptional regulator ycf29-like [Lipotes vexillifer]	1	171	GLP	34	36
XP_007446467.1 PREDICTED: nucleolar protein 7 [Lipotes vexillifer]	1	303	LRP	47	49
XP_007446469.1 PREDICTED: NAD-dependent protein deacylase sirtuin-5, mitochondrial isoform X1 [Lipotes vexillifer]	1	311	LRP	216	218
XP_007446469.1 PREDICTED: NAD-dependent protein deacylase sirtuin-5, mitochondrial isoform X1 [Lipotes vexillifer]	1	311	GGY	74	76
XP_007446469.1 PREDICTED: NAD-dependent protein deacylase sirtuin-5, mitochondrial isoform X1 [Lipotes vexillifer]	1	311	LKP	19	21
XP_007446470.1 PREDICTED: NAD-dependent protein deacylase sirtuin-5, mitochondrial isoform X2 [Lipotes vexillifer]	1	293	LRP	198	200
XP_007446470.1 PREDICTED: NAD-dependent protein deacylase sirtuin-5, mitochondrial isoform X2 [Lipotes vexillifer]	1	293	GGY	74	76
XP_007446470.1 PREDICTED: NAD-dependent protein deacylase sirtuin-5, mitochondrial isoform X2 [Lipotes vexillifer]	1	293	LKP	19	21
XP_007446476.1 PREDICTED: phosphatase and actin regulator 1 [Lipotes vexillifer]	1	578	LKP	478	480
XP_007446476.1 PREDICTED: phosphatase and actin regulator 1 [Lipotes vexillifer]	1	578	GLP	358	360
XP_007446478.1 PREDICTED: LOW QUALITY PROTEIN: zinc finger protein 40 [Lipotes vexillifer]	1	2766	VSV	2195	2197
XP_007446478.1 PREDICTED: LOW QUALITY PROTEIN: zinc finger protein 40 [Lipotes vexillifer]	1	2766	LGP	2559	2561
XP_007446478.1 PREDICTED: LOW QUALITY PROTEIN: zinc finger protein 40 [Lipotes vexillifer]	1	2766	LRP	275	277
XP_007446478.1 PREDICTED: LOW QUALITY PROTEIN: zinc finger protein 40 [Lipotes vexillifer]	1	2766	GGY	2115	2117
XP_007446478.1 PREDICTED: LOW QUALITY PROTEIN: zinc finger protein 40 [Lipotes vexillifer]	1	2766	LKP	23	25
XP_007446478.1 PREDICTED: LOW QUALITY PROTEIN: zinc finger protein 40 [Lipotes vexillifer]	1	2766	LKP	843	845
XP_007446478.1 PREDICTED: LOW QUALITY PROTEIN: zinc finger protein 40 [Lipotes vexillifer]	1	2766	IEP	1895	1897
XP_007446479.1 PREDICTED: androgen-dependent TFPI-regulating protein [Lipotes vexillifer]	1	358	LIY	161	163
XP_007446479.1 PREDICTED: androgen-dependent TFPI-regulating protein [Lipotes vexillifer]	1	358	LRP	193	195
XP_007446480.1 PREDICTED: transmembrane protein 170B, partial [Lipotes vexillifer]	1	100	MAP	71	73
XP_007446481.1 PREDICTED: SLIT and NTRK-like protein 3 isoform X1 [Lipotes vexillifer]	1	980	VSV	583	585
XP_007446481.1 PREDICTED: SLIT and NTRK-like protein 3 isoform X1 [Lipotes vexillifer]	1	980	MKP	1	3
XP_007446482.1 PREDICTED: SLIT and NTRK-like protein 3 isoform X2 [Lipotes vexillifer]	1	980	VSV	583	585
XP_007446482.1 PREDICTED: SLIT and NTRK-like protein 3 isoform X2 [Lipotes vexillifer]	1	980	MKP	1	3
XP_007446483.1 PREDICTED: cholinesterase [Lipotes vexillifer]	1	644	GLP	516	518
XP_007446487.1 PREDICTED: programmed cell death protein 10 isoform X1 [Lipotes vexillifer]	1	213	VRF	125	127
XP_007446488.1 PREDICTED: programmed cell death protein 10 isoform X2 [Lipotes vexillifer]	1	213	VRF	125	127
XP_007446490.1 PREDICTED: MDS1 and EVI1 complex locus protein EVI1 isoform X1 [Lipotes vexillifer]	1	1198	MAP	156	158
XP_007446490.1 PREDICTED: MDS1 and EVI1 complex locus protein EVI1 isoform X1 [Lipotes vexillifer]	1	1198	LRP	806	808
XP_007446490.1 PREDICTED: MDS1 and EVI1 complex locus protein EVI1 isoform X1 [Lipotes vexillifer]	1	1198	LKP	843	845
XP_007446491.1 PREDICTED: MDS1 and EVI1 complex locus protein EVI1 isoform X2 [Lipotes vexillifer]	1	1197	MAP	156	158
XP_007446491.1 PREDICTED: MDS1 and EVI1 complex locus protein EVI1 isoform X2 [Lipotes vexillifer]	1	1197	LRP	805	807
XP_007446491.1 PREDICTED: MDS1 and EVI1 complex locus protein EVI1 isoform X2 [Lipotes vexillifer]	1	1197	LKP	842	844
XP_007446492.1 PREDICTED: MDS1 and EVI1 complex locus protein EVI1 isoform X3 [Lipotes vexillifer]	1	1188	MAP	156	158
XP_007446492.1 PREDICTED: MDS1 and EVI1 complex locus protein EVI1 isoform X3 [Lipotes vexillifer]	1	1188	LRP	805	807
XP_007446492.1 PREDICTED: MDS1 and EVI1 complex locus protein EVI1 isoform X3 [Lipotes vexillifer]	1	1188	LKP	833	835
XP_007446493.1 PREDICTED: LOW QUALITY PROTEIN: actin-related protein T3 [Lipotes vexillifer]	1	374	LKP	95	97
XP_007446494.1 PREDICTED: LOW QUALITY PROTEIN: myoneurin [Lipotes vexillifer]	1	742	VSV	55	57
XP_007446495.1 PREDICTED: leucine-rich repeat-containing protein 34 [Lipotes vexillifer]	1	452	LIY	140	142
XP_007446497.1 PREDICTED: sterile alpha motif domain-containing protein 7 [Lipotes vexillifer]	1	449	LGP	375	377
XP_007446497.1 PREDICTED: sterile alpha motif domain-containing protein 7 [Lipotes vexillifer]	1	449	GLP	338	340
XP_007446500.1 PREDICTED: sucrase-isomaltase, intestinal [Lipotes vexillifer]	1	1793	VSV	852	854
XP_007446500.1 PREDICTED: sucrase-isomaltase, intestinal [Lipotes vexillifer]	1	1793	IRY	653	655
XP_007446500.1 PREDICTED: sucrase-isomaltase, intestinal [Lipotes vexillifer]	1	1793	IRY	1546	1548
XP_007446500.1 PREDICTED: sucrase-isomaltase, intestinal [Lipotes vexillifer]	1	1793	LGP	1160	1162
XP_007446500.1 PREDICTED: sucrase-isomaltase, intestinal [Lipotes vexillifer]	1	1793	LIY	877	879
XP_007446500.1 PREDICTED: sucrase-isomaltase, intestinal [Lipotes vexillifer]	1	1793	LIY	1748	1750
XP_007446500.1 PREDICTED: sucrase-isomaltase, intestinal [Lipotes vexillifer]	1	1793	GGY	755	757
XP_007446500.1 PREDICTED: sucrase-isomaltase, intestinal [Lipotes vexillifer]	1	1793	GGY	1648	1650
XP_007446500.1 PREDICTED: sucrase-isomaltase, intestinal [Lipotes vexillifer]	1	1793	GLP	407	409
XP_007446501.1 PREDICTED: neuroserpin [Lipotes vexillifer]	1	362	LGP	166	168
XP_007446505.1 PREDICTED: density-regulated protein-like [Lipotes vexillifer]	1	139	LRP	14	16
XP_007446506.1 PREDICTED: activin receptor type-1C isoform X1 [Lipotes vexillifer]	1	494	LGP	109	111
XP_007446506.1 PREDICTED: activin receptor type-1C isoform X1 [Lipotes vexillifer]	1	494	MAP	369	371
XP_007446506.1 PREDICTED: activin receptor type-1C isoform X1 [Lipotes vexillifer]	1	494	LIY	170	172
XP_007446506.1 PREDICTED: activin receptor type-1C isoform X1 [Lipotes vexillifer]	1	494	GLP	182	184
XP_007446507.1 PREDICTED: activin receptor type-1C isoform X2 [Lipotes vexillifer]	1	364	MAP	239	241
XP_007446507.1 PREDICTED: activin receptor type-1C isoform X2 [Lipotes vexillifer]	1	364	GLP	52	54
XP_007446508.1 PREDICTED: activin receptor type-1C isoform X3 [Lipotes vexillifer]	1	287	MAP	162	164
XP_007446509.1 PREDICTED: activin receptor type-1C isoform X4 [Lipotes vexillifer]	1	444	LGP	59	61
XP_007446509.1 PREDICTED: activin receptor type-1C isoform X4 [Lipotes vexillifer]	1	444	MAP	319	321
XP_007446509.1 PREDICTED: activin receptor type-1C isoform X4 [Lipotes vexillifer]	1	444	LIY	120	122
XP_007446509.1 PREDICTED: activin receptor type-1C isoform X4 [Lipotes vexillifer]	1	444	GLP	132	134
XP_007446510.1 PREDICTED: activin receptor type-1 [Lipotes vexillifer]	1	510	MAP	382	384
XP_007446510.1 PREDICTED: activin receptor type-1 [Lipotes vexillifer]	1	510	GLP	195	197
XP_007446513.1 PREDICTED: plakophilin-4 isoform X1 [Lipotes vexillifer]	1	1194	LGP	351	353
XP_007446513.1 PREDICTED: plakophilin-4 isoform X1 [Lipotes vexillifer]	1	1194	GLP	874	876
XP_007446514.1 PREDICTED: plakophilin-4 isoform X2 [Lipotes vexillifer]	1	1194	LGP	351	353
XP_007446514.1 PREDICTED: plakophilin-4 isoform X2 [Lipotes vexillifer]	1	1194	GLP	874	876
XP_007446515.1 PREDICTED: plakophilin-4 isoform X3 [Lipotes vexillifer]	1	1151	LGP	351	353
XP_007446515.1 PREDICTED: plakophilin-4 isoform X3 [Lipotes vexillifer]	1	1151	GLP	874	876
XP_007446516.1 PREDICTED: plakophilin-4 isoform X4 [Lipotes vexillifer]	1	1151	LGP	351	353
XP_007446516.1 PREDICTED: plakophilin-4 isoform X4 [Lipotes vexillifer]	1	1151	GLP	874	876
XP_007446520.1 PREDICTED: transmembrane protein 126A-like [Lipotes vexillifer]	1	92	LKP	19	21
XP_007446521.1 PREDICTED: protein TANC1 [Lipotes vexillifer]	1	1852	LGP	1591	1593
XP_007446521.1 PREDICTED: protein TANC1 [Lipotes vexillifer]	1	1852	GGY	1766	1768
XP_007446521.1 PREDICTED: protein TANC1 [Lipotes vexillifer]	1	1852	LKP	352	354
XP_007446521.1 PREDICTED: protein TANC1 [Lipotes vexillifer]	1	1852	LKP	1354	1356
XP_007446521.1 PREDICTED: protein TANC1 [Lipotes vexillifer]	1	1852	GLP	1741	1743
XP_007446525.1 PREDICTED: mitochondrial DNA repair protein recA homolog [Lipotes vexillifer]	1	464	IRY	374	376
XP_007446525.1 PREDICTED: mitochondrial DNA repair protein recA homolog [Lipotes vexillifer]	1	464	IEP	351	353
XP_007446525.1 PREDICTED: mitochondrial DNA repair protein recA homolog [Lipotes vexillifer]	1	464	GLP	54	56
XP_007446526.1 PREDICTED: type-1 glutamine synthetase 2-like [Lipotes vexillifer]	1	427	IEP	352	354
XP_007446527.1 PREDICTED: rho-related GTP-binding protein RhoU-like [Lipotes vexillifer]	1	256	VSV	87	89
XP_007446527.1 PREDICTED: rho-related GTP-binding protein RhoU-like [Lipotes vexillifer]	1	256	LRP	110	112
XP_007446530.1 PREDICTED: melanoma-associated antigen D2-like isoform X1 [Lipotes vexillifer]	1	596	LRP	401	403
XP_007446531.1 PREDICTED: melanoma-associated antigen D2-like isoform X2 [Lipotes vexillifer]	1	596	LRP	401	403
XP_007446532.1 PREDICTED: melanoma-associated antigen D2-like isoform X3 [Lipotes vexillifer]	1	596	LRP	401	403
XP_007446533.1 PREDICTED: melanoma-associated antigen D2-like isoform X4 [Lipotes vexillifer]	1	578	LRP	383	385
XP_007446534.1 PREDICTED: LOW QUALITY PROTEIN: inter-alpha-trypsin inhibitor heavy chain H6 [Lipotes vexillifer]	1	1312	VSV	326	328
XP_007446534.1 PREDICTED: LOW QUALITY PROTEIN: inter-alpha-trypsin inhibitor heavy chain H6 [Lipotes vexillifer]	1	1312	LGP	958	960
XP_007446534.1 PREDICTED: LOW QUALITY PROTEIN: inter-alpha-trypsin inhibitor heavy chain H6 [Lipotes vexillifer]	1	1312	LGP	1199	1201
XP_007446534.1 PREDICTED: LOW QUALITY PROTEIN: inter-alpha-trypsin inhibitor heavy chain H6 [Lipotes vexillifer]	1	1312	LRP	165	167
XP_007446534.1 PREDICTED: LOW QUALITY PROTEIN: inter-alpha-trypsin inhibitor heavy chain H6 [Lipotes vexillifer]	1	1312	LKP	731	733
XP_007446534.1 PREDICTED: LOW QUALITY PROTEIN: inter-alpha-trypsin inhibitor heavy chain H6 [Lipotes vexillifer]	1	1312	LKP	857	859
XP_007446534.1 PREDICTED: LOW QUALITY PROTEIN: inter-alpha-trypsin inhibitor heavy chain H6 [Lipotes vexillifer]	1	1312	GLP	969	971
XP_007446535.1 PREDICTED: guanine nucleotide-binding protein-like 3-like protein [Lipotes vexillifer]	1	583	IKW	460	462
XP_007446535.1 PREDICTED: guanine nucleotide-binding protein-like 3-like protein [Lipotes vexillifer]	1	583	GLP	259	261
XP_007446537.1 PREDICTED: FYVE, RhoGEF and PH domain-containing protein 1 [Lipotes vexillifer]	1	961	GLP	313	315
XP_007446538.1 PREDICTED: serine/threonine-protein kinase WNK3 isoform X1 [Lipotes vexillifer]	1	1801	MKP	246	248
XP_007446538.1 PREDICTED: serine/threonine-protein kinase WNK3 isoform X1 [Lipotes vexillifer]	1	1801	LGP	658	660
XP_007446538.1 PREDICTED: serine/threonine-protein kinase WNK3 isoform X1 [Lipotes vexillifer]	1	1801	MAP	317	319
XP_007446538.1 PREDICTED: serine/threonine-protein kinase WNK3 isoform X1 [Lipotes vexillifer]	1	1801	MAP	970	972
XP_007446538.1 PREDICTED: serine/threonine-protein kinase WNK3 isoform X1 [Lipotes vexillifer]	1	1801	VRF	208	210
XP_007446538.1 PREDICTED: serine/threonine-protein kinase WNK3 isoform X1 [Lipotes vexillifer]	1	1801	GGY	1245	1247
XP_007446538.1 PREDICTED: serine/threonine-protein kinase WNK3 isoform X1 [Lipotes vexillifer]	1	1801	LKP	695	697
XP_007446539.1 PREDICTED: serine/threonine-protein kinase WNK3 isoform X2 [Lipotes vexillifer]	1	1744	MKP	246	248
XP_007446539.1 PREDICTED: serine/threonine-protein kinase WNK3 isoform X2 [Lipotes vexillifer]	1	1744	LGP	658	660
XP_007446539.1 PREDICTED: serine/threonine-protein kinase WNK3 isoform X2 [Lipotes vexillifer]	1	1744	MAP	317	319
XP_007446539.1 PREDICTED: serine/threonine-protein kinase WNK3 isoform X2 [Lipotes vexillifer]	1	1744	MAP	970	972
XP_007446539.1 PREDICTED: serine/threonine-protein kinase WNK3 isoform X2 [Lipotes vexillifer]	1	1744	VRF	208	210
XP_007446539.1 PREDICTED: serine/threonine-protein kinase WNK3 isoform X2 [Lipotes vexillifer]	1	1744	LKP	695	697
XP_007446540.1 PREDICTED: constitutive coactivator of PPAR-gamma-like protein 2 [Lipotes vexillifer]	1	1095	VSV	984	986
XP_007446540.1 PREDICTED: constitutive coactivator of PPAR-gamma-like protein 2 [Lipotes vexillifer]	1	1095	LGP	331	333
XP_007446540.1 PREDICTED: constitutive coactivator of PPAR-gamma-like protein 2 [Lipotes vexillifer]	1	1095	LGP	517	519
XP_007446540.1 PREDICTED: constitutive coactivator of PPAR-gamma-like protein 2 [Lipotes vexillifer]	1	1095	GGY	129	131
XP_007446541.1 PREDICTED: histone lysine demethylase PHF8 isoform X1 [Lipotes vexillifer]	1	924	MAP	872	874
XP_007446541.1 PREDICTED: histone lysine demethylase PHF8 isoform X1 [Lipotes vexillifer]	1	924	LKP	104	106
XP_007446542.1 PREDICTED: histone lysine demethylase PHF8 isoform X2 [Lipotes vexillifer]	1	1025	LGP	514	516
XP_007446542.1 PREDICTED: histone lysine demethylase PHF8 isoform X2 [Lipotes vexillifer]	1	1025	MAP	973	975
XP_007446542.1 PREDICTED: histone lysine demethylase PHF8 isoform X2 [Lipotes vexillifer]	1	1025	LKP	104	106
XP_007446542.1 PREDICTED: histone lysine demethylase PHF8 isoform X2 [Lipotes vexillifer]	1	1025	LKP	495	497
XP_007446543.1 PREDICTED: 2-hydroxyacylsphingosine 1-beta-galactosyltransferase-like [Lipotes vexillifer]	1	542	MKP	1	3
XP_007446544.1 PREDICTED: runt-related transcription factor 1 isoform X1 [Lipotes vexillifer]	1	481	LGP	288	290
XP_007446544.1 PREDICTED: runt-related transcription factor 1 isoform X1 [Lipotes vexillifer]	1	481	MAP	466	468
XP_007446545.1 PREDICTED: runt-related transcription factor 1 isoform X2 [Lipotes vexillifer]	1	481	LGP	288	290
XP_007446545.1 PREDICTED: runt-related transcription factor 1 isoform X2 [Lipotes vexillifer]	1	481	MAP	466	468
XP_007446546.1 PREDICTED: runt-related transcription factor 1 isoform X3 [Lipotes vexillifer]	1	468	LGP	275	277
XP_007446546.1 PREDICTED: runt-related transcription factor 1 isoform X3 [Lipotes vexillifer]	1	468	MAP	453	455
XP_007446549.1 PREDICTED: uncharacterized protein C21orf140 homolog [Lipotes vexillifer]	1	252	MKP	132	134
XP_007446551.1 PREDICTED: sodium/myo-inositol cotransporter [Lipotes vexillifer]	1	719	VSV	160	162
XP_007446552.1 PREDICTED: 28S ribosomal protein S6, mitochondrial [Lipotes vexillifer]	1	125	GGY	61	63
XP_007446555.1 PREDICTED: calcipressin-1 [Lipotes vexillifer]	1	227	LGP	187	189
XP_007446555.1 PREDICTED: calcipressin-1 [Lipotes vexillifer]	1	227	LRP	24	26
XP_007446558.1 PREDICTED: son of sevenless homolog 2-like [Lipotes vexillifer]	1	1273	VSV	819	821
XP_007446558.1 PREDICTED: son of sevenless homolog 2-like [Lipotes vexillifer]	1	1273	LRP	1161	1163
XP_007446558.1 PREDICTED: son of sevenless homolog 2-like [Lipotes vexillifer]	1	1273	IEP	921	923
XP_007446558.1 PREDICTED: son of sevenless homolog 2-like [Lipotes vexillifer]	1	1273	IEP	954	956
XP_007446561.1 PREDICTED: ADP-ribosylation factor 6 [Lipotes vexillifer]	1	176	MKP	130	132
XP_007446564.1 PREDICTED: kelch domain-containing protein 2 [Lipotes vexillifer]	1	407	GGY	48	50
XP_007446564.1 PREDICTED: kelch domain-containing protein 2 [Lipotes vexillifer]	1	407	GGY	161	163
XP_007446565.1 PREDICTED: kelch domain-containing protein 1 [Lipotes vexillifer]	1	407	LIY	136	138
XP_007446565.1 PREDICTED: kelch domain-containing protein 1 [Lipotes vexillifer]	1	407	GGY	29	31
XP_007446565.1 PREDICTED: kelch domain-containing protein 1 [Lipotes vexillifer]	1	407	GGY	85	87
XP_007446565.1 PREDICTED: kelch domain-containing protein 1 [Lipotes vexillifer]	1	407	GGY	140	142
XP_007446566.1 PREDICTED: DNA polymerase epsilon subunit 2 isoform X1 [Lipotes vexillifer]	1	528	MAP	1	3
XP_007446566.1 PREDICTED: DNA polymerase epsilon subunit 2 isoform X1 [Lipotes vexillifer]	1	528	VRF	428	430
XP_007446567.1 PREDICTED: DNA polymerase epsilon subunit 2 isoform X2 [Lipotes vexillifer]	1	502	MAP	1	3
XP_007446567.1 PREDICTED: DNA polymerase epsilon subunit 2 isoform X2 [Lipotes vexillifer]	1	502	VRF	402	404
XP_007446568.1 PREDICTED: LOW QUALITY PROTEIN: protein kintoun [Lipotes vexillifer]	1	916	VRF	150	152
XP_007446569.1 PREDICTED: alpha-1,6-mannosyl-glycoprotein 2-beta-N-acetylglucosaminyltransferase [Lipotes vexillifer]	1	453	VSV	66	68
XP_007446575.1 PREDICTED: max-interacting protein 1 isoform X1 [Lipotes vexillifer]	1	292	LGP	159	161
XP_007446576.1 PREDICTED: max-interacting protein 1 isoform X2 [Lipotes vexillifer]	1	229	LGP	96	98
[truncated: 40,137 more rows]

## Sheet: Bottlenose dolphin
Protein ID	Protein start	Protein end	AHTP sequences	AHTP start	AHTP end
[truncated: 58,992 more rows]

[truncated: 2 more sheets: Chinese white dolphin, Cow]
