# Supplementary material for: Whole Genome Sequencing of Chinese White Dolphin (Sousa chinensis) for High-Throughput Screening of Antihypertensive Peptides
Source: Mar Drugs. 2019 Aug 28;17(9):504. doi: 10.3390/md17090504 (PMC6780146; doi:10.3390/md17090504)
Supplement: Supplementary file 1 [file marinedrugs-17-00504-s001.zip › Table S7.xlsx]

## Sheet: sheet1
Minke whale		Yangtze River dolphin		Bottlenose dolphin		Chinese white dolphin		Cow
XP_028024375.1 titin isoform X3 [Balaenoptera acutorostrata scammoni]	100	XP_007450794.1 PREDICTED: titin-like [Lipotes vexillifer]	110	XP_019787158.1 PREDICTED: LOW QUALITY PROTEIN: titin [Tursiops truncatus]	101	Wd_GLEAN_10017353 Q8WZ42/0.0/TITIN_HUMAN Titin OS=Homo sapiens GN=TTN PE=1 SV=4	112	ENSBTAP00000072627.1 pep primary_assembly:ARS-UCD1.2:X:56803357:57140369:-1 gene:ENSBTAG00000013760.5 transcript:ENSBTAT00000083333.1 gene_biotype:protein_coding transcript_biotype:protein_coding gene_symbol:COL4A6 description:collagen type IV alpha 6 chain [Source:VGNC Symbol;Acc:VGNC:27567]	62
XP_007196449.1 collagen alpha-6(IV) chain isoform X1 [Balaenoptera acutorostrata scammoni]	57	XP_007463730.1 PREDICTED: collagen alpha-5(IV) chain isoform X2 [Lipotes vexillifer]	57	XP_019805108.1 PREDICTED: collagen alpha-5(IV) chain isoform X2 [Tursiops truncatus]	58	Wd_GLEAN_10000875 Q14031/0.0/CO4A6_HUMAN Collagen alpha-6(IV) chain OS=Homo sapiens GN=COL4A6 PE=1 SV=3	46	ENSBTAP00000066968.1 pep primary_assembly:ARS-UCD1.2:X:56803357:57140369:-1 gene:ENSBTAG00000013760.5 transcript:ENSBTAT00000066424.1 gene_biotype:protein_coding transcript_biotype:protein_coding gene_symbol:COL4A6 description:collagen type IV alpha 6 chain [Source:VGNC Symbol;Acc:VGNC:27567]	62
XP_007196448.1 collagen alpha-5(IV) chain isoform X2 [Balaenoptera acutorostrata scammoni]	56	XP_007463729.1 PREDICTED: collagen alpha-5(IV) chain isoform X1 [Lipotes vexillifer]	57	XP_019805107.1 PREDICTED: collagen alpha-5(IV) chain isoform X1 [Tursiops truncatus]	58	Wd_GLEAN_10001737 P29400/0.0/CO4A5_HUMAN Collagen alpha-5(IV) chain OS=Homo sapiens GN=COL4A5 PE=1 SV=2	45	ENSBTAP00000063676.1 pep primary_assembly:ARS-UCD1.2:X:56803357:57139920:-1 gene:ENSBTAG00000013760.5 transcript:ENSBTAT00000074542.1 gene_biotype:protein_coding transcript_biotype:protein_coding gene_symbol:COL4A6 description:collagen type IV alpha 6 chain [Source:VGNC Symbol;Acc:VGNC:27567]	62
XP_007196447.1 collagen alpha-5(IV) chain isoform X1 [Balaenoptera acutorostrata scammoni]	56	XP_007463737.1 PREDICTED: collagen alpha-6(IV) chain [Lipotes vexillifer]	55	XP_019804958.1 PREDICTED: collagen alpha-6(IV) chain [Tursiops truncatus]	49	Wd_GLEAN_10012533 Q80ZF0/0.0/CORA1_RAT Collagen alpha-1(XXVII) chain OS=Rattus norvegicus GN=Col27a1 PE=2 SV=1	35	ENSBTAP00000018292.5 pep primary_assembly:ARS-UCD1.2:X:56803357:57139920:-1 gene:ENSBTAG00000013760.5 transcript:ENSBTAT00000018292.5 gene_biotype:protein_coding transcript_biotype:protein_coding gene_symbol:COL4A6 description:collagen type IV alpha 6 chain [Source:VGNC Symbol;Acc:VGNC:27567]	62
XP_007196450.1 collagen alpha-6(IV) chain isoform X2 [Balaenoptera acutorostrata scammoni]	54	XP_007455383.1 PREDICTED: collagen alpha-1(IV) chain [Lipotes vexillifer]	41	XP_019776387.1 PREDICTED: collagen alpha-1(IV) chain [Tursiops truncatus]	43	Wd_GLEAN_10003667 Q02388/0.0/CO7A1_HUMAN Collagen alpha-1(VII) chain OS=Homo sapiens GN=COL7A1 PE=1 SV=2	31	ENSBTAP00000067089.1 pep primary_assembly:ARS-UCD1.2:X:57288214:57391723:1 gene:ENSBTAG00000014575.6 transcript:ENSBTAT00000070553.1 gene_biotype:protein_coding transcript_biotype:protein_coding gene_symbol:COL4A5 description:collagen type IV alpha 5 chain [Source:VGNC Symbol;Acc:VGNC:50084]	54
XP_007196828.1 collagen alpha-1(IV) chain isoform X2 [Balaenoptera acutorostrata scammoni]	43	XP_007456573.1 PREDICTED: LOW QUALITY PROTEIN: obscurin-like, partial [Lipotes vexillifer]	38	XP_019778980.1 PREDICTED: collagen alpha-3(IV) chain [Tursiops truncatus]	37	Wd_GLEAN_10013109 Q07092/0.0/COGA1_HUMAN Collagen alpha-1(XVI) chain OS=Homo sapiens GN=COL16A1 PE=1 SV=2	29	ENSBTAP00000063202.1 pep primary_assembly:ARS-UCD1.2:X:57288214:57391723:1 gene:ENSBTAG00000014575.6 transcript:ENSBTAT00000083125.1 gene_biotype:protein_coding transcript_biotype:protein_coding gene_symbol:COL4A5 description:collagen type IV alpha 5 chain [Source:VGNC Symbol;Acc:VGNC:50084]	54
XP_007196827.1 collagen alpha-1(IV) chain isoform X1 [Balaenoptera acutorostrata scammoni]	43	XP_007446284.1 PREDICTED: collagen alpha-1(VII) chain [Lipotes vexillifer]	35	XP_019801917.1 PREDICTED: collagen alpha-1(XXVII) chain [Tursiops truncatus]	29	Wd_GLEAN_10004990 O14686/0.0/KMT2D_HUMAN Histone-lysine N-methyltransferase 2D OS=Homo sapiens GN=KMT2D PE=1 SV=2	29	ENSBTAP00000019400.6 pep primary_assembly:ARS-UCD1.2:X:57288214:57391723:1 gene:ENSBTAG00000014575.6 transcript:ENSBTAT00000019400.6 gene_biotype:protein_coding transcript_biotype:protein_coding gene_symbol:COL4A5 description:collagen type IV alpha 5 chain [Source:VGNC Symbol;Acc:VGNC:50084]	54
XP_007178362.1 collagen alpha-1(XXVII) chain [Balaenoptera acutorostrata scammoni]	35	XP_007468716.1 PREDICTED: collagen alpha-1(XVI) chain [Lipotes vexillifer]	34	XP_019798611.1 PREDICTED: LOW QUALITY PROTEIN: uncharacterized protein C2orf16 homolog [Tursiops truncatus]	29	Wd_GLEAN_10007892 P02462/0.0/CO4A1_HUMAN Collagen alpha-1(IV) chain OS=Homo sapiens GN=COL4A1 PE=1 SV=3	28	ENSBTAP00000071083.1 pep primary_assembly:ARS-UCD1.2:4:76537712:76548652:1 gene:ENSBTAG00000051248.1 transcript:ENSBTAT00000086415.1 gene_biotype:protein_coding transcript_biotype:protein_coding	49
XP_007168864.1 collagen alpha-1(VII) chain [Balaenoptera acutorostrata scammoni]	34	XP_007449797.1 PREDICTED: collagen alpha-1(XXVII) chain [Lipotes vexillifer]	34	XP_019776388.1 PREDICTED: collagen alpha-2(IV) chain [Tursiops truncatus]	26	Wd_GLEAN_10004091 P25940/0.0/CO5A3_HUMAN Collagen alpha-3(V) chain OS=Homo sapiens GN=COL5A3 PE=1 SV=3	28	ENSBTAP00000065629.1 pep primary_assembly:ARS-UCD1.2:4:76537712:76548652:1 gene:ENSBTAG00000051248.1 transcript:ENSBTAT00000068714.1 gene_biotype:protein_coding transcript_biotype:protein_coding	49
XP_028021578.1 LOW QUALITY PROTEIN: histone-lysine N-methyltransferase 2D [Balaenoptera acutorostrata scammoni]	33	XP_007467975.1 PREDICTED: collagen alpha-3(IV) chain [Lipotes vexillifer]	32	XP_019785268.1 PREDICTED: G-protein coupled receptor 98 [Tursiops truncatus]	25	Wd_GLEAN_10012723 P20908/0.0/CO5A1_HUMAN Collagen alpha-1(V) chain OS=Homo sapiens GN=COL5A1 PE=1 SV=3	26	ENSBTAP00000060471.1 pep primary_assembly:ARS-UCD1.2:4:76537712:76548692:1 gene:ENSBTAG00000051248.1 transcript:ENSBTAT00000079886.1 gene_biotype:protein_coding transcript_biotype:protein_coding	48
XP_007170681.1 collagen alpha-1(XVI) chain [Balaenoptera acutorostrata scammoni]	33	XP_007470954.1 PREDICTED: uncharacterized protein LOC103087167 [Lipotes vexillifer]	31	XP_019778971.1 PREDICTED: collagen alpha-4(IV) chain [Tursiops truncatus]	25	Wd_GLEAN_10000577 P22105/0.0/TENX_HUMAN Tenascin-X OS=Homo sapiens GN=TNXB PE=1 SV=4	26	ENSBTAP00000035211.4 pep primary_assembly:ARS-UCD1.2:12:84863917:84995777:-1 gene:ENSBTAG00000012849.6 transcript:ENSBTAT00000035335.5 gene_biotype:protein_coding transcript_biotype:protein_coding gene_symbol:COL4A1 description:Bos taurus collagen type IV alpha 1 chain (COL4A1), mRNA. [Source:RefSeq mRNA;Acc:NM_001166511]	41
XP_007169070.1 collagen alpha-3(V) chain, partial [Balaenoptera acutorostrata scammoni]	32	XP_007452411.1 PREDICTED: histone-lysine N-methyltransferase 2D [Lipotes vexillifer]	31	XP_019787478.1 PREDICTED: collagen alpha-1(XXII) chain [Tursiops truncatus]	24	Wd_GLEAN_10017599 Q01955/0.0/CO4A3_HUMAN Collagen alpha-3(IV) chain OS=Homo sapiens GN=COL4A3 PE=1 SV=3	25	ENSBTAP00000063200.1 pep primary_assembly:ARS-UCD1.2:12:84864661:84941426:-1 gene:ENSBTAG00000012849.6 transcript:ENSBTAT00000076567.1 gene_biotype:protein_coding transcript_biotype:protein_coding gene_symbol:COL4A1 description:Bos taurus collagen type IV alpha 1 chain (COL4A1), mRNA. [Source:RefSeq mRNA;Acc:NM_001166511]	36
XP_028024832.1 collagen alpha-3(IV) chain [Balaenoptera acutorostrata scammoni]	28	XP_007460703.1 PREDICTED: collagen alpha-3(V) chain isoform X1 [Lipotes vexillifer]	30	XP_019776995.1 PREDICTED: protocadherin Fat 1 isoform X2 [Tursiops truncatus]	23	Wd_GLEAN_10011088 Q32S24/0.0/COBA2_BOVIN Collagen alpha-2(XI) chain OS=Bos taurus GN=COL11A2 PE=3 SV=1	25	ENSBTAP00000028418.5 pep primary_assembly:ARS-UCD1.2:2:115318013:115478018:1 gene:ENSBTAG00000021316.6 transcript:ENSBTAT00000028418.6 gene_biotype:protein_coding transcript_biotype:protein_coding gene_symbol:COL4A3 description:Bos taurus collagen type IV alpha 3 chain (COL4A3), mRNA. [Source:RefSeq mRNA;Acc:NM_001166529]	35
XP_028019215.1 LOW QUALITY PROTEIN: obscurin [Balaenoptera acutorostrata scammoni]	28	XP_007460704.1 PREDICTED: collagen alpha-3(V) chain isoform X2 [Lipotes vexillifer]	27	XP_019776994.1 PREDICTED: protocadherin Fat 1 isoform X1 [Tursiops truncatus]	23	Wd_GLEAN_10017869 Q8WXG9/0.0/GPR98_HUMAN G-protein coupled receptor 98 OS=Homo sapiens GN=GPR98 PE=1 SV=2	23	ENSBTAP00000066916.1 pep primary_assembly:ARS-UCD1.2:5:30764350:30796346:1 gene:ENSBTAG00000014429.6 transcript:ENSBTAT00000083957.1 gene_biotype:protein_coding transcript_biotype:protein_coding gene_symbol:KMT2D description:lysine methyltransferase 2D [Source:VGNC Symbol;Acc:VGNC:30693]	31
XP_028022770.1 collagen alpha-1(XXII) chain, partial [Balaenoptera acutorostrata scammoni]	26	XP_007455387.1 PREDICTED: collagen alpha-2(IV) chain [Lipotes vexillifer]	27	XP_019776168.1 PREDICTED: usherin isoform X1 [Tursiops truncatus]	21	Wd_GLEAN_10016114 Q5R6F3/0.0/ZN512_PONAB Zinc finger protein 512 OS=Pongo abelii GN=ZNF512 PE=2 SV=1	23	ENSBTAP00000057914.1 pep primary_assembly:ARS-UCD1.2:5:30764350:30796550:1 gene:ENSBTAG00000014429.6 transcript:ENSBTAT00000067538.1 gene_biotype:protein_coding transcript_biotype:protein_coding gene_symbol:KMT2D description:lysine methyltransferase 2D [Source:VGNC Symbol;Acc:VGNC:30693]	31
XP_007186974.1 collagen alpha-2(XI) chain isoform X2 [Balaenoptera acutorostrata scammoni]	25	XP_007467991.1 PREDICTED: collagen alpha-4(IV) chain [Lipotes vexillifer]	26	XP_019803496.1 PREDICTED: LOW QUALITY PROTEIN: dynein heavy chain domain-containing protein 1 [Tursiops truncatus]	20	Wd_GLEAN_10011633 Q14517/0.0/FAT1_HUMAN Protocadherin Fat 1 OS=Homo sapiens GN=FAT1 PE=1 SV=2	23	ENSBTAP00000019193.6 pep primary_assembly:ARS-UCD1.2:5:30764350:30796049:1 gene:ENSBTAG00000014429.6 transcript:ENSBTAT00000019193.6 gene_biotype:protein_coding transcript_biotype:protein_coding gene_symbol:KMT2D description:lysine methyltransferase 2D [Source:VGNC Symbol;Acc:VGNC:30693]	31
XP_007166789.1 collagen alpha-4(IV) chain [Balaenoptera acutorostrata scammoni]	25	XP_007464657.1 PREDICTED: collagen alpha-1(XXII) chain [Lipotes vexillifer]	24	XP_019787096.1 PREDICTED: collagen alpha-2(V) chain isoform X2 [Tursiops truncatus]	20	Wd_GLEAN_10004510 O15069/1e-171/NACAD_HUMAN NAC-alpha domain-containing protein 1 OS=Homo sapiens GN=NACAD PE=1 SV=3	22	ENSBTAP00000054949.2 pep primary_assembly:ARS-UCD1.2:5:30764685:30796346:1 gene:ENSBTAG00000014429.6 transcript:ENSBTAT00000063707.2 gene_biotype:protein_coding transcript_biotype:protein_coding gene_symbol:KMT2D description:lysine methyltransferase 2D [Source:VGNC Symbol;Acc:VGNC:30693]	30
XP_007194831.1 LOW QUALITY PROTEIN: collagen alpha-1(V) chain [Balaenoptera acutorostrata scammoni]	24	XP_007453150.1 PREDICTED: collagen alpha-1(V) chain isoform X2 [Lipotes vexillifer]	23	XP_019787095.1 PREDICTED: collagen alpha-2(V) chain isoform X1 [Tursiops truncatus]	20	Wd_GLEAN_10001366 Q5VST9/0.0/OBSCN_HUMAN Obscurin OS=Homo sapiens GN=OBSCN PE=1 SV=3	22	ENSBTAP00000005916.5 pep primary_assembly:ARS-UCD1.2:12:85040120:85153241:1 gene:ENSBTAG00000025210.4 transcript:ENSBTAT00000005916.5 gene_biotype:protein_coding transcript_biotype:protein_coding gene_symbol:COL4A2 description:collagen type IV alpha 2 chain [Source:VGNC Symbol;Acc:VGNC:50082]	29
XP_007186973.1 collagen alpha-2(XI) chain isoform X1 [Balaenoptera acutorostrata scammoni]	24	XP_007453149.1 PREDICTED: collagen alpha-1(V) chain isoform X1 [Lipotes vexillifer]	23	XP_019784822.1 PREDICTED: collagen alpha-1(XIX) chain [Tursiops truncatus]	20	Wd_GLEAN_10015392 P14282/0.0/CO8A1_RABIT Collagen alpha-1(VIII) chain OS=Oryctolagus cuniculus GN=COL8A1 PE=2 SV=1	20	ENSBTAP00000073467.1 pep primary_assembly:ARS-UCD1.2:8:103385113:103537033:1 gene:ENSBTAG00000019807.6 transcript:ENSBTAT00000066476.1 gene_biotype:protein_coding transcript_biotype:protein_coding gene_symbol:COL27A1 description:Bos taurus collagen, type XXVII, alpha 1 (COL27A1), mRNA. [Source:RefSeq mRNA;Acc:NM_001206680]	28
XP_007196829.1 collagen alpha-2(IV) chain [Balaenoptera acutorostrata scammoni]	23	XP_007447094.1 PREDICTED: NAC-alpha domain-containing protein 1 [Lipotes vexillifer]	23	XP_019779295.1 PREDICTED: protocadherin Fat 3 [Tursiops truncatus]	20	Wd_GLEAN_10001191 P08122/0.0/CO4A2_MOUSE Collagen alpha-2(IV) chain OS=Mus musculus GN=Col4a2 PE=1 SV=4	20	ENSBTAP00000063757.1 pep primary_assembly:ARS-UCD1.2:8:103385113:103537033:1 gene:ENSBTAG00000019807.6 transcript:ENSBTAT00000081723.1 gene_biotype:protein_coding transcript_biotype:protein_coding gene_symbol:COL27A1 description:Bos taurus collagen, type XXVII, alpha 1 (COL27A1), mRNA. [Source:RefSeq mRNA;Acc:NM_001206680]	28
XP_007174047.1 protocadherin Fat 1 isoform X5 [Balaenoptera acutorostrata scammoni]	23	XP_007466614.1 PREDICTED: protocadherin Fat 1 [Lipotes vexillifer]	22	XP_019774727.1 PREDICTED: collagen alpha-1(XI) chain isoform X4 [Tursiops truncatus]	20	Wd_GLEAN_10016263 Q96M86/0.0/DNHD1_HUMAN Dynein heavy chain domain-containing protein 1 OS=Homo sapiens GN=DNHD1 PE=2 SV=2	19	ENSBTAP00000001200.6 pep primary_assembly:ARS-UCD1.2:8:103385113:103537033:1 gene:ENSBTAG00000019807.6 transcript:ENSBTAT00000001200.6 gene_biotype:protein_coding transcript_biotype:protein_coding gene_symbol:COL27A1 description:Bos taurus collagen, type XXVII, alpha 1 (COL27A1), mRNA. [Source:RefSeq mRNA;Acc:NM_001206680]	28
XP_007174046.1 protocadherin Fat 1 isoform X4 [Balaenoptera acutorostrata scammoni]	23	XP_007460875.1 PREDICTED: collagen alpha-2(XI) chain isoform X1 [Lipotes vexillifer]	22	XP_019774726.1 PREDICTED: collagen alpha-1(XI) chain isoform X3 [Tursiops truncatus]	20	Wd_GLEAN_10016081 O88738/0.0/BIRC6_MOUSE Baculoviral IAP repeat-containing protein 6 OS=Mus musculus GN=Birc6 PE=1 SV=2	18	ENSBTAP00000073525.1 pep primary_assembly:ARS-UCD1.2:12:85040120:85153241:1 gene:ENSBTAG00000025210.4 transcript:ENSBTAT00000084075.1 gene_biotype:protein_coding transcript_biotype:protein_coding gene_symbol:COL4A2 description:collagen type IV alpha 2 chain [Source:VGNC Symbol;Acc:VGNC:50082]	27
XP_007174045.1 protocadherin Fat 1 isoform X3 [Balaenoptera acutorostrata scammoni]	23	XP_007447270.1 PREDICTED: collagen alpha-1(XIX) chain [Lipotes vexillifer]	22	XP_019774725.1 PREDICTED: collagen alpha-1(XI) chain isoform X2 [Tursiops truncatus]	20	Wd_GLEAN_10011071 Q03001/0.0/DYST_HUMAN Dystonin OS=Homo sapiens GN=DST PE=1 SV=4	18	ENSBTAP00000066325.1 pep primary_assembly:ARS-UCD1.2:7:90154320:90667809:1 gene:ENSBTAG00000006031.6 transcript:ENSBTAT00000078819.1 gene_biotype:protein_coding transcript_biotype:protein_coding gene_symbol:ADGRV1 description:adhesion G protein-coupled receptor V1 [Source:VGNC Symbol;Acc:VGNC:25673]	27
XP_007174044.1 protocadherin Fat 1 isoform X2 [Balaenoptera acutorostrata scammoni]	23	XP_007460877.1 PREDICTED: collagen alpha-2(XI) chain isoform X3 [Lipotes vexillifer]	21	XP_019774724.1 PREDICTED: collagen alpha-1(XI) chain isoform X1 [Tursiops truncatus]	20	Wd_GLEAN_10003231 P07897/0.0/PGCA_RAT Aggrecan core protein OS=Rattus norvegicus GN=Acan PE=1 SV=2	18	ENSBTAP00000063030.1 pep primary_assembly:ARS-UCD1.2:12:85042864:85153241:1 gene:ENSBTAG00000025210.4 transcript:ENSBTAT00000073938.1 gene_biotype:protein_coding transcript_biotype:protein_coding gene_symbol:COL4A2 description:collagen type IV alpha 2 chain [Source:VGNC Symbol;Acc:VGNC:50082]	27
XP_007174043.1 protocadherin Fat 1 isoform X1 [Balaenoptera acutorostrata scammoni]	23	XP_007460876.1 PREDICTED: collagen alpha-2(XI) chain isoform X2 [Lipotes vexillifer]	21	XP_019774706.1 PREDICTED: collagen alpha-1(XXIV) chain [Tursiops truncatus]	20	Wd_GLEAN_10002011 A6NMZ7/0.0/CO6A6_HUMAN Collagen alpha-6(VI) chain OS=Homo sapiens GN=COL6A6 PE=1 SV=2	18	ENSBTAP00000013440.6 pep primary_assembly:ARS-UCD1.2:7:14542635:14587292:-1 gene:ENSBTAG00000010179.6 transcript:ENSBTAT00000013440.6 gene_biotype:protein_coding transcript_biotype:protein_coding gene_symbol:COL5A3 description:Bos taurus collagen type V alpha 3 chain (COL5A3), mRNA. [Source:RefSeq mRNA;Acc:NM_001205624]	27
XP_028017714.1 aggrecan core protein [Balaenoptera acutorostrata scammoni]	22	XP_007471443.1 PREDICTED: collagen alpha-1(XI) chain-like isoform X4 [Lipotes vexillifer]	20	XP_019784670.1 PREDICTED: collagen alpha-1(IX) chain [Tursiops truncatus]	19	Wd_GLEAN_10001607 Q5T011/0.0/SZT2_HUMAN Protein SZT2 OS=Homo sapiens GN=SZT2 PE=1 SV=3	18	ENSBTAP00000007926.6 pep primary_assembly:ARS-UCD1.2:7:90154457:90667809:1 gene:ENSBTAG00000006031.6 transcript:ENSBTAT00000007926.6 gene_biotype:protein_coding transcript_biotype:protein_coding gene_symbol:ADGRV1 description:adhesion G protein-coupled receptor V1 [Source:VGNC Symbol;Acc:VGNC:25673]	27
XP_007166743.1 collagen alpha-1(IX) chain [Balaenoptera acutorostrata scammoni]	22	XP_007471442.1 PREDICTED: collagen alpha-1(XI) chain-like isoform X3 [Lipotes vexillifer]	20	XP_019778868.1 PREDICTED: collagen alpha-1(VIII) chain [Tursiops truncatus]	19	Wd_GLEAN_10017385 Q3U962/0.0/CO5A2_MOUSE Collagen alpha-2(V) chain OS=Mus musculus GN=Col5a2 PE=1 SV=1	17	ENSBTAP00000072665.1 pep primary_assembly:ARS-UCD1.2:12:85042355:85153241:1 gene:ENSBTAG00000025210.4 transcript:ENSBTAT00000069468.1 gene_biotype:protein_coding transcript_biotype:protein_coding gene_symbol:COL4A2 description:collagen type IV alpha 2 chain [Source:VGNC Symbol;Acc:VGNC:50082]	26
XP_028022912.1 LOW QUALITY PROTEIN: SCO-spondin [Balaenoptera acutorostrata scammoni]	21	XP_007471441.1 PREDICTED: collagen alpha-1(XI) chain-like isoform X2 [Lipotes vexillifer]	20	XP_019798472.1 PREDICTED: LOW QUALITY PROTEIN: baculoviral IAP repeat-containing protein 6 [Tursiops truncatus]	18	Wd_GLEAN_10010292 Q9UKN7/0.0/MYO15_HUMAN Unconventional myosin-XV OS=Homo sapiens GN=MYO15A PE=1 SV=2	17	ENSBTAP00000074360.1 pep primary_assembly:ARS-UCD1.2:7:90156523:90667809:1 gene:ENSBTAG00000006031.6 transcript:ENSBTAT00000077102.1 gene_biotype:protein_coding transcript_biotype:protein_coding gene_symbol:ADGRV1 description:adhesion G protein-coupled receptor V1 [Source:VGNC Symbol;Acc:VGNC:25673]	25
XP_028020007.1 collagen alpha-1(XXIV) chain isoform X5 [Balaenoptera acutorostrata scammoni]	21	XP_007471440.1 PREDICTED: collagen alpha-1(XI) chain-like isoform X1 [Lipotes vexillifer]	20	XP_019788123.1 PREDICTED: neuroblast differentiation-associated protein AHNAK isoform X4 [Tursiops truncatus]	18	Wd_GLEAN_10009671 Q9R1N9/1e-106/CODA1_MOUSE Collagen alpha-1(XIII) chain OS=Mus musculus GN=Col13a1 PE=2 SV=1	17	ENSBTAP00000063657.1 pep primary_assembly:ARS-UCD1.2:12:85040120:85153241:1 gene:ENSBTAG00000025210.4 transcript:ENSBTAT00000066674.1 gene_biotype:protein_coding transcript_biotype:protein_coding gene_symbol:COL4A2 description:collagen type IV alpha 2 chain [Source:VGNC Symbol;Acc:VGNC:50082]	25
XP_028020006.1 collagen alpha-1(XXIV) chain isoform X4 [Balaenoptera acutorostrata scammoni]	21	XP_007467460.1 PREDICTED: G-protein coupled receptor 98, partial [Lipotes vexillifer]	20	XP_019785863.1 PREDICTED: histone-lysine N-methyltransferase 2C isoform X2 [Tursiops truncatus]	18	Wd_GLEAN_10001703 Q9NYQ8/0.0/FAT2_HUMAN Protocadherin Fat 2 OS=Homo sapiens GN=FAT2 PE=1 SV=2	17	ENSBTAP00000060139.1 pep primary_assembly:ARS-UCD1.2:21:69361256:69375486:1 gene:ENSBTAG00000053749.1 transcript:ENSBTAT00000076658.1 gene_biotype:protein_coding transcript_biotype:protein_coding	25
XP_028020005.1 collagen alpha-1(XXIV) chain isoform X3 [Balaenoptera acutorostrata scammoni]	21	XP_007465043.1 PREDICTED: collagen alpha-2(V) chain [Lipotes vexillifer]	20	XP_019785862.1 PREDICTED: histone-lysine N-methyltransferase 2C isoform X1 [Tursiops truncatus]	18	Wd_GLEAN_10007787 P16960/0.0/RYR1_PIG Ryanodine receptor 1 OS=Sus scrofa GN=RYR1 PE=2 SV=2	16	ENSBTAP00000057729.1 pep primary_assembly:ARS-UCD1.2:7:90156523:90667809:1 gene:ENSBTAG00000006031.6 transcript:ENSBTAT00000071555.1 gene_biotype:protein_coding transcript_biotype:protein_coding gene_symbol:ADGRV1 description:adhesion G protein-coupled receptor V1 [Source:VGNC Symbol;Acc:VGNC:25673]	25
XP_007173103.1 collagen alpha-1(XXIV) chain isoform X1 [Balaenoptera acutorostrata scammoni]	21	XP_007462219.1 PREDICTED: neuroblast differentiation-associated protein AHNAK [Lipotes vexillifer]	20	XP_019801031.1 PREDICTED: TATA-binding protein-associated factor 2N isoform X1 [Tursiops truncatus]	17	Wd_GLEAN_10005532 P39059/0.0/COFA1_HUMAN Collagen alpha-1(XV) chain OS=Homo sapiens GN=COL15A1 PE=1 SV=2	16	ENSBTAP00000060805.1 pep primary_assembly:ARS-UCD1.2:12:85044349:85153241:1 gene:ENSBTAG00000025210.4 transcript:ENSBTAT00000083510.1 gene_biotype:protein_coding transcript_biotype:protein_coding gene_symbol:COL4A2 description:collagen type IV alpha 2 chain [Source:VGNC Symbol;Acc:VGNC:50082]	24
XP_007169571.1 collagen alpha-1(XI) chain [Balaenoptera acutorostrata scammoni]	21	XP_007457307.1 PREDICTED: collagen alpha-1(XXIV) chain [Lipotes vexillifer]	20	XP_019793632.1 PREDICTED: microtubule-actin cross-linking factor 1 isoform X6 [Tursiops truncatus]	17	Wd_GLEAN_10005318 Q92804/0.0/RBP56_HUMAN TATA-binding protein-associated factor 2N OS=Homo sapiens GN=TAF15 PE=1 SV=1	16	ENSBTAP00000009084.6 pep primary_assembly:ARS-UCD1.2:19:14543295:14573019:-1 gene:ENSBTAG00000006916.6 transcript:ENSBTAT00000009084.6 gene_biotype:protein_coding transcript_biotype:protein_coding gene_symbol:TAF15 description:TATA-box binding protein associated factor 15 [Source:VGNC Symbol;Acc:VGNC:54497]	24
XP_028020004.1 collagen alpha-1(XXIV) chain isoform X2 [Balaenoptera acutorostrata scammoni]	20	XP_007449718.1 PREDICTED: LOW QUALITY PROTEIN: protocadherin Fat 3 [Lipotes vexillifer]	20	XP_019793631.1 PREDICTED: microtubule-actin cross-linking factor 1 isoform X5 [Tursiops truncatus]	17	Wd_GLEAN_10004330 Q92736/0.0/RYR2_HUMAN Ryanodine receptor 2 OS=Homo sapiens GN=RYR2 PE=1 SV=3	16	ENSBTAP00000000793.5 pep primary_assembly:ARS-UCD1.2:23:7350323:7378621:-1 gene:ENSBTAG00000000601.6 transcript:ENSBTAT00000000793.6 gene_biotype:protein_coding transcript_biotype:protein_coding gene_symbol:COL11A2 description:Bos taurus collagen type XI alpha 2 chain (COL11A2), mRNA. [Source:RefSeq mRNA;Acc:NM_001046199]	24
XP_007190263.1 LOW QUALITY PROTEIN: TATA-binding protein-associated factor 2N [Balaenoptera acutorostrata scammoni]	20	XP_007447264.1 PREDICTED: collagen alpha-1(IX) chain isoform X1 [Lipotes vexillifer]	20	XP_019793630.1 PREDICTED: microtubule-actin cross-linking factor 1 isoform X4 [Tursiops truncatus]	17	Wd_GLEAN_10003760 Q8TDW7/0.0/FAT3_HUMAN Protocadherin Fat 3 OS=Homo sapiens GN=FAT3 PE=2 SV=2	16	ENSBTAP00000054985.2 pep primary_assembly:ARS-UCD1.2:11:105268089:105419303:1 gene:ENSBTAG00000047998.2 transcript:ENSBTAT00000063052.2 gene_biotype:protein_coding transcript_biotype:protein_coding gene_symbol:COL5A1 description:collagen type V alpha 1 chain [Source:NCBI gene;Acc:100848491]	22
XP_007172948.1 LOW QUALITY PROTEIN: dynein heavy chain domain-containing protein 1 [Balaenoptera acutorostrata scammoni]	20	XP_007470573.1 PREDICTED: aggrecan core protein [Lipotes vexillifer]	19	XP_019793629.1 PREDICTED: microtubule-actin cross-linking factor 1 isoform X3 [Tursiops truncatus]	17	Wd_GLEAN_10016967 Q8WXH0/0.0/SYNE2_HUMAN Nesprin-2 OS=Homo sapiens GN=SYNE2 PE=1 SV=3	15	ENSBTAP00000053678.3 pep primary_assembly:ARS-UCD1.2:16:66706032:67244873:1 gene:ENSBTAG00000015235.7 transcript:ENSBTAT00000061144.3 gene_biotype:protein_coding transcript_biotype:protein_coding gene_symbol:HMCN1 description:Bos taurus hemicentin 1 (HMCN1), mRNA. [Source:RefSeq mRNA;Acc:NM_001192537]	22
XP_007166744.2 collagen alpha-1(XIX) chain [Balaenoptera acutorostrata scammoni]	20	XP_007466379.1 PREDICTED: usherin [Lipotes vexillifer]	19	XP_019793628.1 PREDICTED: microtubule-actin cross-linking factor 1 isoform X2 [Tursiops truncatus]	17	Wd_GLEAN_10015870 Q92538/0.0/GBF1_HUMAN Golgi-specific brefeldin A-resistance guanine nucleotide exchange factor 1 OS=Homo sapiens GN=GBF1 PE=1 SV=2	15	ENSBTAP00000028276.6 pep primary_assembly:ARS-UCD1.2:3:40305057:40530663:1 gene:ENSBTAG00000021217.6 transcript:ENSBTAT00000028276.6 gene_biotype:protein_coding transcript_biotype:protein_coding gene_symbol:COL11A1 description:Bos taurus collagen type XI alpha 1 chain (COL11A1), mRNA. [Source:RefSeq mRNA;Acc:NM_001166509]	22
XP_007165038.1 usherin [Balaenoptera acutorostrata scammoni]	20	XP_007459927.1 PREDICTED: LOW QUALITY PROTEIN: dynein heavy chain domain-containing protein 1 [Lipotes vexillifer]	19	XP_019793627.1 PREDICTED: microtubule-actin cross-linking factor 1 isoform X1 [Tursiops truncatus]	17	Wd_GLEAN_10013053 P25318/0.0/CO8A2_MOUSE Collagen alpha-2(VIII) chain OS=Mus musculus GN=Col8a2 PE=2 SV=2	15	ENSBTAP00000021514.4 pep primary_assembly:ARS-UCD1.2:21:20377694:20446373:1 gene:ENSBTAG00000016158.6 transcript:ENSBTAT00000021514.5 gene_biotype:protein_coding transcript_biotype:protein_coding gene_symbol:ACAN description:Bos taurus aggrecan (ACAN), mRNA. [Source:RefSeq mRNA;Acc:NM_173981]	22
XP_007164107.1 collagen alpha-1(VIII) chain [Balaenoptera acutorostrata scammoni]	20	XP_007453271.1 PREDICTED: collagen alpha-1(VIII) chain isoform X2 [Lipotes vexillifer]	19	XP_019792917.1 PREDICTED: LOW QUALITY PROTEIN: obscurin [Tursiops truncatus]	17	Wd_GLEAN_10011414 Q6V0I7/0.0/FAT4_HUMAN Protocadherin Fat 4 OS=Homo sapiens GN=FAT4 PE=1 SV=2	15	ENSBTAP00000021512.5 pep primary_assembly:ARS-UCD1.2:21:20406646:20446270:1 gene:ENSBTAG00000016158.6 transcript:ENSBTAT00000021512.6 gene_biotype:protein_coding transcript_biotype:protein_coding gene_symbol:ACAN description:Bos taurus aggrecan (ACAN), mRNA. [Source:RefSeq mRNA;Acc:NM_173981]	22
XP_007164106.1 collagen alpha-1(VIII) chain [Balaenoptera acutorostrata scammoni]	20	XP_007453270.1 PREDICTED: collagen alpha-1(VIII) chain isoform X1 [Lipotes vexillifer]	19	XP_019788127.1 PREDICTED: neuroblast differentiation-associated protein AHNAK isoform X8 [Tursiops truncatus]	17	Wd_GLEAN_10011289 P02466/0.0/CO1A2_RAT Collagen alpha-2(I) chain OS=Rattus norvegicus GN=Col1a2 PE=1 SV=3	15	ENSBTAP00000053495.3 pep primary_assembly:ARS-UCD1.2:16:18892333:19815906:-1 gene:ENSBTAG00000006188.7 transcript:ENSBTAT00000061112.3 gene_biotype:protein_coding transcript_biotype:protein_coding gene_symbol:USH2A description:Bos taurus usherin (USH2A), mRNA. [Source:RefSeq mRNA;Acc:NM_001191425]	21
XP_007195818.1 collagen alpha-2(I) chain [Balaenoptera acutorostrata scammoni]	19	XP_007469938.1 PREDICTED: LOW QUALITY PROTEIN: SCO-spondin [Lipotes vexillifer]	18	XP_019788126.1 PREDICTED: neuroblast differentiation-associated protein AHNAK isoform X7 [Tursiops truncatus]	17	Wd_GLEAN_10009531 Q8NEZ4/0.0/KMT2C_HUMAN Histone-lysine N-methyltransferase 2C OS=Homo sapiens GN=KMT2C PE=1 SV=3	15	ENSBTAP00000007111.6 pep primary_assembly:ARS-UCD1.2:11:100580768:100757175:1 gene:ENSBTAG00000002319.6 transcript:ENSBTAT00000007111.6 gene_biotype:protein_coding transcript_biotype:protein_coding gene_symbol:HMCN2 description:hemicentin 2 [Source:HGNC Symbol;Acc:HGNC:21293]	21
XP_007174471.1 LOW QUALITY PROTEIN: neuroblast differentiation-associated protein AHNAK [Balaenoptera acutorostrata scammoni]	19	XP_007453195.1 PREDICTED: LOW QUALITY PROTEIN: hemicentin-2 [Lipotes vexillifer]	18	XP_019788125.1 PREDICTED: neuroblast differentiation-associated protein AHNAK isoform X6 [Tursiops truncatus]	17	Wd_GLEAN_10008774 O95714/0.0/HERC2_HUMAN E3 ubiquitin-protein ligase HERC2 OS=Homo sapiens GN=HERC2 PE=1 SV=2	15	ENSBTAP00000070279.1 pep primary_assembly:ARS-UCD1.2:7:4928081:4978568:1 gene:ENSBTAG00000054700.1 transcript:ENSBTAT00000077931.1 gene_biotype:protein_coding transcript_biotype:protein_coding	20
XP_028024592.1 LOW QUALITY PROTEIN: baculoviral IAP repeat-containing protein 6 [Balaenoptera acutorostrata scammoni]	18	XP_007451014.1 PREDICTED: LOW QUALITY PROTEIN: baculoviral IAP repeat-containing protein 6 [Lipotes vexillifer]	18	XP_019788124.1 PREDICTED: neuroblast differentiation-associated protein AHNAK isoform X5 [Tursiops truncatus]	17	Wd_GLEAN_10006175 Q9P2P6/0.0/STAR9_HUMAN StAR-related lipid transfer protein 9 OS=Homo sapiens GN=STARD9 PE=1 SV=3	15	ENSBTAP00000054276.2 pep primary_assembly:ARS-UCD1.2:2:122014154:122068417:1 gene:ENSBTAG00000010050.6 transcript:ENSBTAT00000065364.2 gene_biotype:protein_coding transcript_biotype:protein_coding gene_symbol:COL16A1 description:collagen type XVI alpha 1 chain [Source:VGNC Symbol;Acc:VGNC:27557]	20
XP_007196201.1 collagen alpha-2(V) chain isoform X2 [Balaenoptera acutorostrata scammoni]	18	XP_007448122.1 PREDICTED: protocadherin Fat 2 [Lipotes vexillifer]	18	XP_019788121.1 PREDICTED: neuroblast differentiation-associated protein AHNAK isoform X2 [Tursiops truncatus]	17	Wd_GLEAN_10004740 Q96RW7/0.0/HMCN1_HUMAN Hemicentin-1 OS=Homo sapiens GN=HMCN1 PE=1 SV=2	15	ENSBTAP00000041504.4 pep primary_assembly:ARS-UCD1.2:4:112625941:112677619:1 gene:ENSBTAG00000008542.6 transcript:ENSBTAT00000043975.4 gene_biotype:protein_coding transcript_biotype:protein_coding gene_symbol:SSPO description:Bos taurus SCO-spondin (SSPO), mRNA. [Source:RefSeq mRNA;Acc:NM_174706]	20
XP_007196200.1 collagen alpha-2(V) chain isoform X2 [Balaenoptera acutorostrata scammoni]	18	XP_007471136.1 PREDICTED: ryanodine receptor 1 isoform X2 [Lipotes vexillifer]	17	XP_019788120.1 PREDICTED: neuroblast differentiation-associated protein AHNAK isoform X1 [Tursiops truncatus]	17	Wd_GLEAN_10003664 Q91ZI0/0.0/CELR3_MOUSE Cadherin EGF LAG seven-pass G-type receptor 3 OS=Mus musculus GN=Celsr3 PE=2 SV=2	15	ENSBTAP00000005332.6 pep primary_assembly:ARS-UCD1.2:29:1996704:2635494:-1 gene:ENSBTAG00000004081.6 transcript:ENSBTAT00000005332.6 gene_biotype:protein_coding transcript_biotype:protein_coding gene_symbol:FAT3 description:Bos taurus FAT atypical cadherin 3 (FAT3), mRNA. [Source:RefSeq mRNA;Acc:NM_001206882]	20
XP_007196199.1 collagen alpha-2(V) chain isoform X1 [Balaenoptera acutorostrata scammoni]	18	XP_007471135.1 PREDICTED: ryanodine receptor 1 isoform X1 [Lipotes vexillifer]	17	XP_019785866.1 PREDICTED: histone-lysine N-methyltransferase 2C isoform X5 [Tursiops truncatus]	17	Wd_GLEAN_10001030 P21333/0.0/FLNA_HUMAN Filamin-A OS=Homo sapiens GN=FLNA PE=1 SV=4	15	ENSBTAP00000053672.3 pep primary_assembly:ARS-UCD1.2:11:14960980:15173153:1 gene:ENSBTAG00000027932.5 transcript:ENSBTAT00000061440.3 gene_biotype:protein_coding transcript_biotype:protein_coding gene_symbol:BIRC6 description:baculoviral IAP repeat containing 6 [Source:VGNC Symbol;Acc:VGNC:26502]	19
XP_007194840.2 hemicentin-2 [Balaenoptera acutorostrata scammoni]	18	XP_007469863.1 PREDICTED: histone-lysine N-methyltransferase 2C-like [Lipotes vexillifer]	17	XP_019785865.1 PREDICTED: histone-lysine N-methyltransferase 2C isoform X4 [Tursiops truncatus]	17	Wd_GLEAN_10018380 Q14993/7e-158/COJA1_HUMAN Collagen alpha-1(XIX) chain OS=Homo sapiens GN=COL19A1 PE=1 SV=3	14	ENSBTAP00000018159.5 pep primary_assembly:ARS-UCD1.2:1:43902264:44073696:1 gene:ENSBTAG00000013662.6 transcript:ENSBTAT00000018159.6 gene_biotype:protein_coding transcript_biotype:protein_coding gene_symbol:COL8A1 description:Bos taurus collagen type VIII alpha 1 chain (COL8A1), mRNA. [Source:RefSeq mRNA;Acc:NM_001101176]	19
XP_007168856.1 cadherin EGF LAG seven-pass G-type receptor 3 isoform X5 [Balaenoptera acutorostrata scammoni]	18	XP_007468531.1 PREDICTED: zinc finger protein 469 [Lipotes vexillifer]	17	XP_019785864.1 PREDICTED: histone-lysine N-methyltransferase 2C isoform X3 [Tursiops truncatus]	17	Wd_GLEAN_10017562 Q15772/0.0/SPEG_HUMAN Striated muscle preferentially expressed protein kinase OS=Homo sapiens GN=SPEG PE=1 SV=4	14	ENSBTAP00000072520.1 pep primary_assembly:ARS-UCD1.2:18:48241024:48365215:1 gene:ENSBTAG00000006999.6 transcript:ENSBTAT00000071274.1 gene_biotype:protein_coding transcript_biotype:protein_coding gene_symbol:RYR1 description:ryanodine receptor 1 [Source:VGNC Symbol;Acc:VGNC:34233]	18
XP_007167033.1 LOW QUALITY PROTEIN: hemicentin-1 [Balaenoptera acutorostrata scammoni]	18	XP_007468338.1 PREDICTED: protein SZT2 [Lipotes vexillifer]	17	XP_019780324.1 PREDICTED: protocadherin Fat 2 isoform X1 [Tursiops truncatus]	17	Wd_GLEAN_10017375 Q5CZC0/0.0/FSIP2_HUMAN Fibrous sheath-interacting protein 2 OS=Homo sapiens GN=FSIP2 PE=2 SV=4	14	ENSBTAP00000072324.1 pep primary_assembly:ARS-UCD1.2:18:48237459:48365215:1 gene:ENSBTAG00000006999.6 transcript:ENSBTAT00000069415.1 gene_biotype:protein_coding transcript_biotype:protein_coding gene_symbol:RYR1 description:ryanodine receptor 1 [Source:VGNC Symbol;Acc:VGNC:34233]	18
XP_007164677.1 KICSTOR complex protein SZT2 [Balaenoptera acutorostrata scammoni]	18	XP_007462341.1 PREDICTED: collagen alpha-3(IX) chain [Lipotes vexillifer]	17	XP_019807549.1 PREDICTED: hemicentin-1 [Tursiops truncatus]	16	Wd_GLEAN_10015836 Q6XZF7/0.0/DNMBP_HUMAN Dynamin-binding protein OS=Homo sapiens GN=DNMBP PE=1 SV=1	14	ENSBTAP00000070787.1 pep primary_assembly:ARS-UCD1.2:29:40878778:40906529:-1 gene:ENSBTAG00000013468.6 transcript:ENSBTAT00000084731.1 gene_biotype:protein_coding transcript_biotype:protein_coding gene_symbol:AHNAK description:AHNAK nucleoprotein [Source:VGNC Symbol;Acc:VGNC:25754]	18
XP_028021764.1 ryanodine receptor 1 [Balaenoptera acutorostrata scammoni]	17	XP_007459658.1 PREDICTED: LOW QUALITY PROTEIN: tenascin-X [Lipotes vexillifer]	17	XP_019801032.1 PREDICTED: TATA-binding protein-associated factor 2N isoform X2 [Tursiops truncatus]	16	Wd_GLEAN_10014869 P98161/0.0/PKD1_HUMAN Polycystin-1 OS=Homo sapiens GN=PKD1 PE=1 SV=3	14	ENSBTAP00000069890.1 pep primary_assembly:ARS-UCD1.2:29:40877640:40907522:-1 gene:ENSBTAG00000013468.6 transcript:ENSBTAT00000069737.1 gene_biotype:protein_coding transcript_biotype:protein_coding gene_symbol:AHNAK description:AHNAK nucleoprotein [Source:VGNC Symbol;Acc:VGNC:25754]	18
XP_007193979.1 LOW QUALITY PROTEIN: tenascin-X [Balaenoptera acutorostrata scammoni]	17	XP_007450706.1 PREDICTED: collagen alpha-2(I) chain-like isoform X3 [Lipotes vexillifer]	17	XP_019793242.1 PREDICTED: collagen alpha-1(XVI) chain [Tursiops truncatus]	16	Wd_GLEAN_10014373 P32017/2e-66/CO9A3_CHICK Collagen alpha-3(IX) chain OS=Gallus gallus GN=COL9A3 PE=2 SV=1	14	ENSBTAP00000068092.1 pep primary_assembly:ARS-UCD1.2:28:9912393:10517659:1 gene:ENSBTAG00000022886.6 transcript:ENSBTAT00000082550.1 gene_biotype:protein_coding transcript_biotype:protein_coding gene_symbol:RYR2 description:ryanodine receptor 2 [Source:VGNC Symbol;Acc:VGNC:34234]	18
XP_007188683.1 protocadherin Fat 2 [Balaenoptera acutorostrata scammoni]	17	XP_007450705.1 PREDICTED: collagen alpha-2(I) chain-like isoform X2 [Lipotes vexillifer]	17	XP_019788208.1 PREDICTED: extracellular matrix protein FRAS1 [Tursiops truncatus]	16	Wd_GLEAN_10013493 P84550/0.0/SKOR1_HUMAN SKI family transcriptional corepressor 1 OS=Homo sapiens GN=SKOR1 PE=1 SV=1	14	ENSBTAP00000068079.1 pep primary_assembly:ARS-UCD1.2:4:11782187:11812997:1 gene:ENSBTAG00000013472.6 transcript:ENSBTAT00000072710.1 gene_biotype:protein_coding transcript_biotype:protein_coding gene_symbol:COL1A2 description:collagen type I alpha 2 chain [Source:VGNC Symbol;Acc:VGNC:27561]	18
XP_007185270.1 collagen alpha-3(IX) chain [Balaenoptera acutorostrata scammoni]	17	XP_007450704.1 PREDICTED: collagen alpha-2(I) chain-like isoform X1 [Lipotes vexillifer]	17	XP_019788130.1 PREDICTED: neuroblast differentiation-associated protein AHNAK isoform X11 [Tursiops truncatus]	16	Wd_GLEAN_10013469 Q8TDY8/0.0/IGDC4_HUMAN Immunoglobulin superfamily DCC subclass member 4 OS=Homo sapiens GN=IGDCC4 PE=1 SV=1	14	ENSBTAP00000067423.1 pep primary_assembly:ARS-UCD1.2:11:14960980:15176529:1 gene:ENSBTAG00000027932.5 transcript:ENSBTAT00000084702.1 gene_biotype:protein_coding transcript_biotype:protein_coding gene_symbol:BIRC6 description:baculoviral IAP repeat containing 6 [Source:VGNC Symbol;Acc:VGNC:26502]	18
XP_007168011.1 protocadherin Fat 3 [Balaenoptera acutorostrata scammoni]	17	XP_007447265.1 PREDICTED: collagen alpha-1(IX) chain isoform X2 [Lipotes vexillifer]	17	XP_019788128.1 PREDICTED: neuroblast differentiation-associated protein AHNAK isoform X9 [Tursiops truncatus]	16	Wd_GLEAN_10008295 Q71SP7/0.0/FAS_BOVIN Fatty acid synthase OS=Bos taurus GN=FASN PE=2 SV=1	14	ENSBTAP00000066612.1 pep primary_assembly:ARS-UCD1.2:18:48241099:48365215:1 gene:ENSBTAG00000006999.6 transcript:ENSBTAT00000076908.1 gene_biotype:protein_coding transcript_biotype:protein_coding gene_symbol:RYR1 description:ryanodine receptor 1 [Source:VGNC Symbol;Acc:VGNC:34233]	18
XP_028019702.1 microtubule-actin cross-linking factor 1 isoform X17 [Balaenoptera acutorostrata scammoni]	16	XP_007454150.1 PREDICTED: cadherin EGF LAG seven-pass G-type receptor 1 [Lipotes vexillifer]	16	XP_019788122.1 PREDICTED: neuroblast differentiation-associated protein AHNAK isoform X3 [Tursiops truncatus]	16	Wd_GLEAN_10007281 NA	14	ENSBTAP00000066133.1 pep primary_assembly:ARS-UCD1.2:18:48241027:48365215:1 gene:ENSBTAG00000006999.6 transcript:ENSBTAT00000072499.1 gene_biotype:protein_coding transcript_biotype:protein_coding gene_symbol:RYR1 description:ryanodine receptor 1 [Source:VGNC Symbol;Acc:VGNC:34233]	18
XP_028019701.1 microtubule-actin cross-linking factor 1 isoform X16 [Balaenoptera acutorostrata scammoni]	16	XP_007453729.1 PREDICTED: polycystin-1, partial [Lipotes vexillifer]	16	XP_019783350.1 PREDICTED: collagen alpha-1(XXV) chain [Tursiops truncatus]	16	Wd_GLEAN_10007069 Q5DRA2/0.0/PCDGM_PANTR Protocadherin gamma-C5 OS=Pan troglodytes GN=PCDHGC5 PE=3 SV=1	14	ENSBTAP00000063675.1 pep primary_assembly:ARS-UCD1.2:27:16420360:16542807:-1 gene:ENSBTAG00000020657.6 transcript:ENSBTAT00000082602.1 gene_biotype:protein_coding transcript_biotype:protein_coding gene_symbol:FAT1 description:Bos taurus FAT atypical cadherin 1 (FAT1), mRNA. [Source:RefSeq mRNA;Acc:NM_001192992]	18
XP_028019699.1 microtubule-actin cross-linking factor 1 isoform X15 [Balaenoptera acutorostrata scammoni]	16	XP_007453016.1 PREDICTED: ryanodine receptor 2-like [Lipotes vexillifer]	16	XP_019783101.1 PREDICTED: collagen alpha-2(I) chain isoform X2 [Tursiops truncatus]	16	Wd_GLEAN_10004716 Q5R874/0.0/DHX9_PONAB ATP-dependent RNA helicase A OS=Pongo abelii GN=DHX9 PE=2 SV=1	14	ENSBTAP00000063114.1 pep primary_assembly:ARS-UCD1.2:4:11782187:11812997:1 gene:ENSBTAG00000013472.6 transcript:ENSBTAT00000072738.1 gene_biotype:protein_coding transcript_biotype:protein_coding gene_symbol:COL1A2 description:collagen type I alpha 2 chain [Source:VGNC Symbol;Acc:VGNC:27561]	18
XP_028019693.1 microtubule-actin cross-linking factor 1 isoform X13 [Balaenoptera acutorostrata scammoni]	16	XP_007451206.1 PREDICTED: LOW QUALITY PROTEIN: hemicentin-1-like [Lipotes vexillifer]	16	XP_019783093.1 PREDICTED: collagen alpha-2(I) chain isoform X1 [Tursiops truncatus]	16	Wd_GLEAN_10003330 NA	14	ENSBTAP00000063001.1 pep primary_assembly:ARS-UCD1.2:18:48237465:48365215:1 gene:ENSBTAG00000006999.6 transcript:ENSBTAT00000069489.1 gene_biotype:protein_coding transcript_biotype:protein_coding gene_symbol:RYR1 description:ryanodine receptor 1 [Source:VGNC Symbol;Acc:VGNC:34233]	18
XP_028019690.1 microtubule-actin cross-linking factor 1 isoform X12 [Balaenoptera acutorostrata scammoni]	16	XP_007465044.1 PREDICTED: collagen alpha-1(III) chain-like [Lipotes vexillifer]	15	XP_019780325.1 PREDICTED: protocadherin Fat 2 isoform X2 [Tursiops truncatus]	16	Wd_GLEAN_10001046 O18806/0.0/FA8_CANLF Coagulation factor VIII OS=Canis lupus familiaris GN=F8 PE=2 SV=1	14	ENSBTAP00000062789.1 pep primary_assembly:ARS-UCD1.2:18:48241024:48365215:1 gene:ENSBTAG00000006999.6 transcript:ENSBTAT00000086932.1 gene_biotype:protein_coding transcript_biotype:protein_coding gene_symbol:RYR1 description:ryanodine receptor 1 [Source:VGNC Symbol;Acc:VGNC:34233]	18
XP_028019687.1 microtubule-actin cross-linking factor 1 isoform X11 [Balaenoptera acutorostrata scammoni]	16	XP_007463026.1 PREDICTED: LOW QUALITY PROTEIN: hydrocephalus-inducing protein homolog [Lipotes vexillifer]	15	XP_019778467.1 PREDICTED: nesprin-2 isoform X8 [Tursiops truncatus]	16	Wd_GLEAN_10016588 Q09666/0.0/AHNK_HUMAN Neuroblast differentiation-associated protein AHNAK OS=Homo sapiens GN=AHNAK PE=1 SV=2	13	ENSBTAP00000060317.1 pep primary_assembly:ARS-UCD1.2:27:16420360:16543151:-1 gene:ENSBTAG00000020657.6 transcript:ENSBTAT00000072889.1 gene_biotype:protein_coding transcript_biotype:protein_coding gene_symbol:FAT1 description:Bos taurus FAT atypical cadherin 1 (FAT1), mRNA. [Source:RefSeq mRNA;Acc:NM_001192992]	18
XP_028019684.1 microtubule-actin cross-linking factor 1 isoform X9 [Balaenoptera acutorostrata scammoni]	16	XP_007461712.1 PREDICTED: collagen alpha-1(XV) chain [Lipotes vexillifer]	15	XP_019778460.1 PREDICTED: nesprin-2 isoform X7 [Tursiops truncatus]	16	Wd_GLEAN_10014758 Q9U943/1e-58/APLP_LOCMI Apolipophorins OS=Locusta migratoria PE=1 SV=2	13	ENSBTAP00000060265.1 pep primary_assembly:ARS-UCD1.2:27:16420360:16543986:-1 gene:ENSBTAG00000020657.6 transcript:ENSBTAT00000068518.1 gene_biotype:protein_coding transcript_biotype:protein_coding gene_symbol:FAT1 description:Bos taurus FAT atypical cadherin 1 (FAT1), mRNA. [Source:RefSeq mRNA;Acc:NM_001192992]	18
XP_028019683.1 microtubule-actin cross-linking factor 1 isoform X8 [Balaenoptera acutorostrata scammoni]	16	XP_007457490.1 PREDICTED: filamin-A isoform X2 [Lipotes vexillifer]	15	XP_019778453.1 PREDICTED: nesprin-2 isoform X6 [Tursiops truncatus]	16	Wd_GLEAN_10012865 Q61245/0.0/COBA1_MOUSE Collagen alpha-1(XI) chain OS=Mus musculus GN=Col11a1 PE=1 SV=2	13	ENSBTAP00000059688.1 pep primary_assembly:ARS-UCD1.2:29:40877640:40907522:-1 gene:ENSBTAG00000013468.6 transcript:ENSBTAT00000079687.1 gene_biotype:protein_coding transcript_biotype:protein_coding gene_symbol:AHNAK description:AHNAK nucleoprotein [Source:VGNC Symbol;Acc:VGNC:25754]	18
XP_028019681.1 microtubule-actin cross-linking factor 1 isoform X7 [Balaenoptera acutorostrata scammoni]	16	XP_007457489.1 PREDICTED: filamin-A isoform X1 [Lipotes vexillifer]	15	XP_019778445.1 PREDICTED: nesprin-2 isoform X5 [Tursiops truncatus]	16	Wd_GLEAN_10012786 Q9BZC7/0.0/ABCA2_HUMAN ATP-binding cassette sub-family A member 2 OS=Homo sapiens GN=ABCA2 PE=1 SV=3	13	ENSBTAP00000058651.1 pep primary_assembly:ARS-UCD1.2:18:48241024:48365215:1 gene:ENSBTAG00000006999.6 transcript:ENSBTAT00000085142.1 gene_biotype:protein_coding transcript_biotype:protein_coding gene_symbol:RYR1 description:ryanodine receptor 1 [Source:VGNC Symbol;Acc:VGNC:34233]	18
XP_028019678.1 microtubule-actin cross-linking factor 1 isoform X5 [Balaenoptera acutorostrata scammoni]	16	XP_007456657.1 PREDICTED: collagen alpha-1(XII) chain [Lipotes vexillifer]	15	XP_019778435.1 PREDICTED: nesprin-2 isoform X4 [Tursiops truncatus]	16	Wd_GLEAN_10012350 Q6ZRS2/0.0/SRCAP_HUMAN Helicase SRCAP OS=Homo sapiens GN=SRCAP PE=1 SV=3	13	ENSBTAP00000056902.1 pep primary_assembly:ARS-UCD1.2:27:16420360:16529779:-1 gene:ENSBTAG00000020657.6 transcript:ENSBTAT00000070309.1 gene_biotype:protein_coding transcript_biotype:protein_coding gene_symbol:FAT1 description:Bos taurus FAT atypical cadherin 1 (FAT1), mRNA. [Source:RefSeq mRNA;Acc:NM_001192992]	18
XP_028019677.1 microtubule-actin cross-linking factor 1 isoform X4 [Balaenoptera acutorostrata scammoni]	16	XP_007455469.1 PREDICTED: extracellular matrix protein FRAS1 [Lipotes vexillifer]	15	XP_019778428.1 PREDICTED: nesprin-2 isoform X3 [Tursiops truncatus]	16	Wd_GLEAN_10011853 Q9Y618/0.0/NCOR2_HUMAN Nuclear receptor corepressor 2 OS=Homo sapiens GN=NCOR2 PE=1 SV=2	13	ENSBTAP00000048477.3 pep primary_assembly:ARS-UCD1.2:29:40878497:40897137:-1 gene:ENSBTAG00000013468.6 transcript:ENSBTAT00000052103.3 gene_biotype:protein_coding transcript_biotype:protein_coding gene_symbol:AHNAK description:AHNAK nucleoprotein [Source:VGNC Symbol;Acc:VGNC:25754]	18
XP_028019674.1 microtubule-actin cross-linking factor 1 isoform X3 [Balaenoptera acutorostrata scammoni]	16	XP_007453886.1 PREDICTED: collagen alpha-2(VIII) chain [Lipotes vexillifer]	15	XP_019778422.1 PREDICTED: nesprin-2 isoform X2 [Tursiops truncatus]	16	Wd_GLEAN_10011107 Q14573/0.0/ITPR3_HUMAN Inositol 1,4,5-trisphosphate receptor type 3 OS=Homo sapiens GN=ITPR3 PE=1 SV=2	13	ENSBTAP00000033771.4 pep primary_assembly:ARS-UCD1.2:4:11776554:11812694:1 gene:ENSBTAG00000013472.6 transcript:ENSBTAT00000033863.5 gene_biotype:protein_coding transcript_biotype:protein_coding gene_symbol:COL1A2 description:collagen type I alpha 2 chain [Source:VGNC Symbol;Acc:VGNC:27561]	18
XP_028019672.1 microtubule-actin cross-linking factor 1 isoform X1 [Balaenoptera acutorostrata scammoni]	16	XP_007452547.1 PREDICTED: collagen alpha-1(XVIII) chain [Lipotes vexillifer]	15	XP_019778415.1 PREDICTED: nesprin-2 isoform X1 [Tursiops truncatus]	16	Wd_GLEAN_10010020 Q14667/0.0/K0100_HUMAN Protein KIAA0100 OS=Homo sapiens GN=KIAA0100 PE=1 SV=3	13	ENSBTAP00000027527.6 pep primary_assembly:ARS-UCD1.2:27:16420193:16546078:-1 gene:ENSBTAG00000020657.6 transcript:ENSBTAT00000027527.6 gene_biotype:protein_coding transcript_biotype:protein_coding gene_symbol:FAT1 description:Bos taurus FAT atypical cadherin 1 (FAT1), mRNA. [Source:RefSeq mRNA;Acc:NM_001192992]	18
XP_028018825.1 collagen alpha-1(XII) chain isoform X1 [Balaenoptera acutorostrata scammoni]	16	XP_007452229.1 PREDICTED: collagen alpha-1(XXV) chain [Lipotes vexillifer]	15	XP_004312167.2 PREDICTED: collagen alpha-2(VIII) chain [Tursiops truncatus]	16	Wd_GLEAN_10008925 Q70CQ2/0.0/UBP34_HUMAN Ubiquitin carboxyl-terminal hydrolase 34 OS=Homo sapiens GN=USP34 PE=1 SV=2	13	ENSBTAP00000009228.6 pep primary_assembly:ARS-UCD1.2:18:48241027:48365215:1 gene:ENSBTAG00000006999.6 transcript:ENSBTAT00000009228.6 gene_biotype:protein_coding transcript_biotype:protein_coding gene_symbol:RYR1 description:ryanodine receptor 1 [Source:VGNC Symbol;Acc:VGNC:34233]	18
XP_007198430.1 LOW QUALITY PROTEIN: protein AHNAK2 [Balaenoptera acutorostrata scammoni]	16	XP_007447113.1 PREDICTED: TATA-binding protein-associated factor 2N [Lipotes vexillifer]	15	XP_019791388.1 PREDICTED: ryanodine receptor 2 [Tursiops truncatus]	15	Wd_GLEAN_10008443 Q58EX2/0.0/SDK2_HUMAN Protein sidekick-2 OS=Homo sapiens GN=SDK2 PE=1 SV=3	13	ENSBTAP00000070413.1 pep primary_assembly:ARS-UCD1.2:27:16427145:16529779:-1 gene:ENSBTAG00000020657.6 transcript:ENSBTAT00000082282.1 gene_biotype:protein_coding transcript_biotype:protein_coding gene_symbol:FAT1 description:Bos taurus FAT atypical cadherin 1 (FAT1), mRNA. [Source:RefSeq mRNA;Acc:NM_001192992]	17
XP_007191072.1 collagen alpha-1(XXV) chain isoform X1 [Balaenoptera acutorostrata scammoni]	16	XP_007446311.1 PREDICTED: protocadherin Fat 4 [Lipotes vexillifer]	15	XP_019783461.1 PREDICTED: protocadherin Fat 4 [Tursiops truncatus]	15	Wd_GLEAN_10007534 Q9ULL5/4e-158/PRR12_HUMAN Proline-rich protein 12 OS=Homo sapiens GN=PRR12 PE=1 SV=2	13	ENSBTAP00000064557.1 pep primary_assembly:ARS-UCD1.2:11:14961160:15173153:1 gene:ENSBTAG00000027932.5 transcript:ENSBTAT00000073202.1 gene_biotype:protein_coding transcript_biotype:protein_coding gene_symbol:BIRC6 description:baculoviral IAP repeat containing 6 [Source:VGNC Symbol;Acc:VGNC:26502]	17
XP_007182580.1 collagen alpha-2(VIII) chain [Balaenoptera acutorostrata scammoni]	16	XP_007446226.1 PREDICTED: cadherin EGF LAG seven-pass G-type receptor 3 [Lipotes vexillifer]	15	XP_019799061.1 PREDICTED: E3 ubiquitin-protein ligase HUWE1 isoform X5 [Tursiops truncatus]	14	Wd_GLEAN_10007286 P39060/0.0/COIA1_HUMAN Collagen alpha-1(XVIII) chain OS=Homo sapiens GN=COL18A1 PE=1 SV=5	13	ENSBTAP00000060389.1 pep primary_assembly:ARS-UCD1.2:2:7198509:7357287:1 gene:ENSBTAG00000027020.5 transcript:ENSBTAT00000073698.1 gene_biotype:protein_coding transcript_biotype:protein_coding gene_symbol:COL5A2 description:collagen type V alpha 2 chain [Source:VGNC Symbol;Acc:VGNC:27568]	17
XP_007172673.1 zinc finger protein 469 [Balaenoptera acutorostrata scammoni]	16	XP_007471523.1 PREDICTED: sacsin [Lipotes vexillifer]	14	XP_019799060.1 PREDICTED: E3 ubiquitin-protein ligase HUWE1 isoform X4 [Tursiops truncatus]	14	Wd_GLEAN_10006613 Q96JG9/0.0/ZN469_HUMAN Zinc finger protein 469 OS=Homo sapiens GN=ZNF469 PE=2 SV=3	13	ENSBTAP00000059406.1 pep primary_assembly:ARS-UCD1.2:11:14961160:15173153:1 gene:ENSBTAG00000027932.5 transcript:ENSBTAT00000070377.1 gene_biotype:protein_coding transcript_biotype:protein_coding gene_symbol:BIRC6 description:baculoviral IAP repeat containing 6 [Source:VGNC Symbol;Acc:VGNC:26502]	17
XP_007172444.1 protocadherin Fat 4 [Balaenoptera acutorostrata scammoni]	16	XP_007469534.1 PREDICTED: serine/threonine-protein kinase WNK1 isoform X1 [Lipotes vexillifer]	14	XP_019799059.1 PREDICTED: E3 ubiquitin-protein ligase HUWE1 isoform X3 [Tursiops truncatus]	14	Wd_GLEAN_10005076 Q86XX4/0.0/FRAS1_HUMAN Extracellular matrix protein FRAS1 OS=Homo sapiens GN=FRAS1 PE=1 SV=2	13	ENSBTAP00000058073.1 pep primary_assembly:ARS-UCD1.2:14:940689:955681:1 gene:ENSBTAG00000045727.2 transcript:ENSBTAT00000065585.2 gene_biotype:protein_coding transcript_biotype:protein_coding gene_symbol:EPPK1 description:epiplakin 1 [Source:HGNC Symbol;Acc:HGNC:15577]	17
XP_007168063.1 collagen alpha-1(XII) chain isoform X3 [Balaenoptera acutorostrata scammoni]	16	XP_007467417.1 PREDICTED: coagulation factor VIII [Lipotes vexillifer]	14	XP_019799058.1 PREDICTED: E3 ubiquitin-protein ligase HUWE1 isoform X2 [Tursiops truncatus]	14	Wd_GLEAN_10004966 P02458/0.0/CO2A1_HUMAN Collagen alpha-1(II) chain OS=Homo sapiens GN=COL2A1 PE=1 SV=3	13	ENSBTAP00000026409.5 pep primary_assembly:ARS-UCD1.2:16:63896685:63937888:1 gene:ENSBTAG00000019821.5 transcript:ENSBTAT00000026409.5 gene_biotype:protein_coding transcript_biotype:protein_coding gene_symbol:DHX9 description:Bos taurus DExH-box helicase 9 (DHX9), mRNA. [Source:RefSeq mRNA;Acc:NM_174036]	17
XP_007168062.1 collagen alpha-1(XII) chain isoform X2 [Balaenoptera acutorostrata scammoni]	16	XP_007460126.1 PREDICTED: nesprin-2 isoform X3 [Lipotes vexillifer]	14	XP_019799057.1 PREDICTED: E3 ubiquitin-protein ligase HUWE1 isoform X1 [Tursiops truncatus]	14	Wd_GLEAN_10002527 O43497/0.0/CAC1G_HUMAN Voltage-dependent T-type calcium channel subunit alpha-1G OS=Homo sapiens GN=CACNA1G PE=2 SV=3	13	ENSBTAP00000010571.5 pep primary_assembly:ARS-UCD1.2:5:116657456:116800031:-1 gene:ENSBTAG00000008036.5 transcript:ENSBTAT00000010571.5 gene_biotype:protein_coding transcript_biotype:protein_coding gene_symbol:CELSR1 description:cadherin EGF LAG seven-pass G-type receptor 1 [Source:VGNC Symbol;Acc:VGNC:55884]	17
XP_007168061.1 collagen alpha-1(XII) chain isoform X1 [Balaenoptera acutorostrata scammoni]	16	XP_007460125.1 PREDICTED: nesprin-2 isoform X2 [Lipotes vexillifer]	14	XP_019799056.1 PREDICTED: E3 ubiquitin-protein ligase HUWE1 isoform X1 [Tursiops truncatus]	14	Wd_GLEAN_10002057 Q86WI1/0.0/PKHL1_HUMAN Fibrocystin-L OS=Homo sapiens GN=PKHD1L1 PE=2 SV=2	13	ENSBTAP00000073768.1 pep primary_assembly:ARS-UCD1.2:3:109715142:109721078:1 gene:ENSBTAG00000010175.6 transcript:ENSBTAT00000083731.1 gene_biotype:protein_coding transcript_biotype:protein_coding gene_symbol:COL8A2 description:collagen type VIII alpha 2 chain [Source:VGNC Symbol;Acc:VGNC:27575]	16
XP_007168060.1 collagen alpha-1(XII) chain isoform X1 [Balaenoptera acutorostrata scammoni]	16	XP_007460124.1 PREDICTED: nesprin-2 isoform X1 [Lipotes vexillifer]	14	XP_019799054.1 PREDICTED: E3 ubiquitin-protein ligase HUWE1 isoform X1 [Tursiops truncatus]	14	Wd_GLEAN_10001527 Q8IZQ1/0.0/WDFY3_HUMAN WD repeat and FYVE domain-containing protein 3 OS=Homo sapiens GN=WDFY3 PE=1 SV=2	13	ENSBTAP00000072142.1 pep primary_assembly:ARS-UCD1.2:28:9911666:10517659:1 gene:ENSBTAG00000022886.6 transcript:ENSBTAT00000070579.1 gene_biotype:protein_coding transcript_biotype:protein_coding gene_symbol:RYR2 description:ryanodine receptor 2 [Source:VGNC Symbol;Acc:VGNC:34234]	16
XP_007165492.1 histone-lysine N-methyltransferase 2C [Balaenoptera acutorostrata scammoni]	16	XP_007459372.1 PREDICTED: basement membrane-specific heparan sulfate proteoglycan core protein [Lipotes vexillifer]	14	XP_019799053.1 PREDICTED: E3 ubiquitin-protein ligase HUWE1 isoform X1 [Tursiops truncatus]	14	Wd_GLEAN_10001239 Q702N8/0.0/XIRP1_HUMAN Xin actin-binding repeat-containing protein 1 OS=Homo sapiens GN=XIRP1 PE=1 SV=1	13	ENSBTAP00000070529.1 pep primary_assembly:ARS-UCD1.2:28:9915287:10517659:1 gene:ENSBTAG00000022886.6 transcript:ENSBTAT00000072237.1 gene_biotype:protein_coding transcript_biotype:protein_coding gene_symbol:RYR2 description:ryanodine receptor 2 [Source:VGNC Symbol;Acc:VGNC:34234]	16
XP_007164796.1 microtubule-actin cross-linking factor 1 isoform X22 [Balaenoptera acutorostrata scammoni]	16	XP_007457491.1 PREDICTED: filamin-A isoform X3 [Lipotes vexillifer]	14	XP_019797824.1 PREDICTED: fibrocystin-L [Tursiops truncatus]	14	Wd_GLEAN_10000346 Q7Z6Z7/0.0/HUWE1_HUMAN E3 ubiquitin-protein ligase HUWE1 OS=Homo sapiens GN=HUWE1 PE=1 SV=3	13	ENSBTAP00000068943.1 pep primary_assembly:ARS-UCD1.2:28:9911699:10517659:1 gene:ENSBTAG00000022886.6 transcript:ENSBTAT00000071314.1 gene_biotype:protein_coding transcript_biotype:protein_coding gene_symbol:RYR2 description:ryanodine receptor 2 [Source:VGNC Symbol;Acc:VGNC:34234]	16
XP_007164793.1 microtubule-actin cross-linking factor 1 isoform X18 [Balaenoptera acutorostrata scammoni]	16	XP_007454451.1 PREDICTED: protein sidekick-2 [Lipotes vexillifer]	14	XP_019792450.1 PREDICTED: sacsin [Tursiops truncatus]	14	Wd_GLEAN_10018379 P20849/2e-113/CO9A1_HUMAN Collagen alpha-1(IX) chain OS=Homo sapiens GN=COL9A1 PE=1 SV=3	12	ENSBTAP00000067012.1 pep primary_assembly:ARS-UCD1.2:6:92951310:93291875:1 gene:ENSBTAG00000010716.7 transcript:ENSBTAT00000080436.1 gene_biotype:protein_coding transcript_biotype:protein_coding gene_symbol:FRAS1 description:Fraser extracellular matrix complex subunit 1 [Source:HGNC Symbol;Acc:HGNC:19185]	16
XP_007164791.1 microtubule-actin cross-linking factor 1 isoform X14 [Balaenoptera acutorostrata scammoni]	16	XP_007451983.1 PREDICTED: fibrocystin [Lipotes vexillifer]	14	XP_019791095.1 PREDICTED: hydrocephalus-inducing protein homolog [Tursiops truncatus]	14	Wd_GLEAN_10017511 P04937/0.0/FINC_RAT Fibronectin OS=Rattus norvegicus GN=Fn1 PE=1 SV=2	12	ENSBTAP00000064046.1 pep primary_assembly:ARS-UCD1.2:25:15664646:15665976:-1 gene:ENSBTAG00000050423.1 transcript:ENSBTAT00000076797.1 gene_biotype:protein_coding transcript_biotype:protein_coding	16
XP_007164789.1 microtubule-actin cross-linking factor 1 isoform X10 [Balaenoptera acutorostrata scammoni]	16	XP_007449459.1 PREDICTED: E3 ubiquitin-protein ligase HUWE1 [Lipotes vexillifer]	14	XP_019789696.1 PREDICTED: collagen alpha-6(VI) chain [Tursiops truncatus]	14	Wd_GLEAN_10016688 Q9H6A9/0.0/PCX3_HUMAN Pecanex-like protein 3 OS=Homo sapiens GN=PCNXL3 PE=1 SV=2	12	ENSBTAP00000061775.1 pep primary_assembly:ARS-UCD1.2:28:9911628:10517659:1 gene:ENSBTAG00000022886.6 transcript:ENSBTAT00000086913.1 gene_biotype:protein_coding transcript_biotype:protein_coding gene_symbol:RYR2 description:ryanodine receptor 2 [Source:VGNC Symbol;Acc:VGNC:34234]	16
XP_007164787.1 microtubule-actin cross-linking factor 1 isoform X6 [Balaenoptera acutorostrata scammoni]	16	XP_007448480.1 PREDICTED: unconventional myosin-XV [Lipotes vexillifer]	14	XP_019788129.1 PREDICTED: neuroblast differentiation-associated protein AHNAK isoform X10 [Tursiops truncatus]	14	Wd_GLEAN_10016269 Q96JQ0/0.0/PCD16_HUMAN Protocadherin-16 OS=Homo sapiens GN=DCHS1 PE=1 SV=1	12	ENSBTAP00000061418.1 pep primary_assembly:ARS-UCD1.2:28:9915326:10517659:1 gene:ENSBTAG00000022886.6 transcript:ENSBTAT00000070197.1 gene_biotype:protein_coding transcript_biotype:protein_coding gene_symbol:RYR2 description:ryanodine receptor 2 [Source:VGNC Symbol;Acc:VGNC:34234]	16
XP_007164786.1 microtubule-actin cross-linking factor 1 isoform X2 [Balaenoptera acutorostrata scammoni]	16	XP_007447577.1 PREDICTED: WD repeat and FYVE domain-containing protein 3 [Lipotes vexillifer]	14	XP_019787028.1 PREDICTED: fibrous sheath-interacting protein 2 [Tursiops truncatus]	14	Wd_GLEAN_10014365 Q9P218/0.0/COKA1_HUMAN Collagen alpha-1(XX) chain OS=Homo sapiens GN=COL20A1 PE=1 SV=4	12	ENSBTAP00000057753.1 pep primary_assembly:ARS-UCD1.2:6:92952772:93291875:1 gene:ENSBTAG00000010716.7 transcript:ENSBTAT00000080351.1 gene_biotype:protein_coding transcript_biotype:protein_coding gene_symbol:FRAS1 description:Fraser extracellular matrix complex subunit 1 [Source:HGNC Symbol;Acc:HGNC:19185]	16
XP_028023118.1 filamin-A [Balaenoptera acutorostrata scammoni]	15	XP_007471251.1 PREDICTED: dystonin isoform X1 [Lipotes vexillifer]	13	XP_019784860.1 PREDICTED: collagen alpha-1(XII) chain isoform X3 [Tursiops truncatus]	14	Wd_GLEAN_10013608 Q9UKP4/0.0/ATS7_HUMAN A disintegrin and metalloproteinase with thrombospondin motifs 7 OS=Homo sapiens GN=ADAMTS7 PE=1 SV=2	12	ENSBTAP00000053681.3 pep primary_assembly:ARS-UCD1.2:6:92953897:93291875:1 gene:ENSBTAG00000010716.7 transcript:ENSBTAT00000060947.3 gene_biotype:protein_coding transcript_biotype:protein_coding gene_symbol:FRAS1 description:Fraser extracellular matrix complex subunit 1 [Source:HGNC Symbol;Acc:HGNC:19185]	16
XP_028022199.1 LOW QUALITY PROTEIN: polycystin-1 [Balaenoptera acutorostrata scammoni]	15	XP_007469536.1 PREDICTED: serine/threonine-protein kinase WNK1 isoform X3 [Lipotes vexillifer]	13	XP_019784859.1 PREDICTED: collagen alpha-1(XII) chain isoform X2 [Tursiops truncatus]	14	Wd_GLEAN_10013233 P98160/0.0/PGBM_HUMAN Basement membrane-specific heparan sulfate proteoglycan core protein OS=Homo sapiens GN=HSPG2 PE=1 SV=4	12	ENSBTAP00000053650.3 pep primary_assembly:ARS-UCD1.2:28:9911628:10517659:1 gene:ENSBTAG00000022886.6 transcript:ENSBTAT00000061611.3 gene_biotype:protein_coding transcript_biotype:protein_coding gene_symbol:RYR2 description:ryanodine receptor 2 [Source:VGNC Symbol;Acc:VGNC:34234]	16
XP_028019518.1 ryanodine receptor 2 isoform X3 [Balaenoptera acutorostrata scammoni]	15	XP_007469535.1 PREDICTED: serine/threonine-protein kinase WNK1 isoform X2 [Lipotes vexillifer]	13	XP_019784858.1 PREDICTED: collagen alpha-1(XII) chain isoform X1 [Tursiops truncatus]	14	Wd_GLEAN_10012695 Q5JSZ5/0.0/PRC2B_HUMAN Protein PRRC2B OS=Homo sapiens GN=PRRC2B PE=1 SV=2	12	ENSBTAP00000053566.3 pep primary_assembly:ARS-UCD1.2:7:62700927:62775320:-1 gene:ENSBTAG00000003498.7 transcript:ENSBTAT00000061431.3 gene_biotype:protein_coding transcript_biotype:protein_coding gene_symbol:FAT2 description:Bos taurus FAT atypical cadherin 2 (FAT2), mRNA. [Source:RefSeq mRNA;Acc:NM_001192572]	16
XP_028018671.1 LOW QUALITY PROTEIN: hydrocephalus-inducing protein homolog [Balaenoptera acutorostrata scammoni]	15	XP_007466308.1 PREDICTED: fibrocystin-L [Lipotes vexillifer]	13	XP_019784857.1 PREDICTED: collagen alpha-1(XII) chain isoform X1 [Tursiops truncatus]	14	Wd_GLEAN_10012450 Q8WUS8/2e-107/D42E1_HUMAN Short-chain dehydrogenase/reductase family 42E member 1 OS=Homo sapiens GN=SDR42E1 PE=2 SV=2	12	ENSBTAP00000038495.5 pep primary_assembly:ARS-UCD1.2:2:7198509:7357287:1 gene:ENSBTAG00000027020.5 transcript:ENSBTAT00000038684.5 gene_biotype:protein_coding transcript_biotype:protein_coding gene_symbol:COL5A2 description:collagen type V alpha 2 chain [Source:VGNC Symbol;Acc:VGNC:27568]	16
XP_007196202.1 collagen alpha-1(III) chain [Balaenoptera acutorostrata scammoni]	15	XP_007465127.1 PREDICTED: collagen alpha-1(I) chain-like [Lipotes vexillifer]	13	XP_019782224.1 PREDICTED: WD repeat and FYVE domain-containing protein 3 isoform X4 [Tursiops truncatus]	14	Wd_GLEAN_10011470 P42858/0.0/HD_HUMAN Huntingtin OS=Homo sapiens GN=HTT PE=1 SV=2	12	ENSBTAP00000029126.6 pep primary_assembly:ARS-UCD1.2:22:51220718:51248173:1 gene:ENSBTAG00000021846.6 transcript:ENSBTAT00000029126.6 gene_biotype:protein_coding transcript_biotype:protein_coding gene_symbol:CELSR3 description:Bos taurus cadherin EGF LAG seven-pass G-type receptor 3 (CELSR3), mRNA. [Source:RefSeq mRNA;Acc:NM_001205337]	16
XP_007191076.1 collagen alpha-1(XXV) chain isoform X5 [Balaenoptera acutorostrata scammoni]	15	XP_007463824.1 PREDICTED: LOW QUALITY PROTEIN: E3 ubiquitin-protein ligase HERC2-like [Lipotes vexillifer]	13	XP_019782223.1 PREDICTED: WD repeat and FYVE domain-containing protein 3 isoform X3 [Tursiops truncatus]	14	Wd_GLEAN_10007706 Q924A2/0.0/CIC_MOUSE Protein capicua homolog OS=Mus musculus GN=Cic PE=1 SV=2	12	ENSBTAP00000020240.6 pep primary_assembly:ARS-UCD1.2:28:9911699:10517659:1 gene:ENSBTAG00000022886.6 transcript:ENSBTAT00000020240.6 gene_biotype:protein_coding transcript_biotype:protein_coding gene_symbol:RYR2 description:ryanodine receptor 2 [Source:VGNC Symbol;Acc:VGNC:34234]	16
XP_007191075.1 collagen alpha-1(XXV) chain isoform X4 [Balaenoptera acutorostrata scammoni]	15	XP_007463431.1 PREDICTED: LOW QUALITY PROTEIN: proline-rich protein 12 [Lipotes vexillifer]	13	XP_019782221.1 PREDICTED: WD repeat and FYVE domain-containing protein 3 isoform X1 [Tursiops truncatus]	14	Wd_GLEAN_10007598 Q9NZM4/0.0/GSCR1_HUMAN Glioma tumor suppressor candidate region gene 1 protein OS=Homo sapiens GN=GLTSCR1 PE=1 SV=2	12	ENSBTAP00000013427.6 pep primary_assembly:ARS-UCD1.2:3:109696709:109721078:1 gene:ENSBTAG00000010175.6 transcript:ENSBTAT00000013427.6 gene_biotype:protein_coding transcript_biotype:protein_coding gene_symbol:COL8A2 description:collagen type VIII alpha 2 chain [Source:VGNC Symbol;Acc:VGNC:27575]	16
XP_007191074.1 collagen alpha-1(XXV) chain isoform X3 [Balaenoptera acutorostrata scammoni]	15	XP_007462619.1 PREDICTED: ryanodine receptor 3 [Lipotes vexillifer]	13	XP_019782220.1 PREDICTED: WD repeat and FYVE domain-containing protein 3 isoform X1 [Tursiops truncatus]	14	Wd_GLEAN_10007074 Q9Y5F9/0.0/PCDGI_HUMAN Protocadherin gamma-B6 OS=Homo sapiens GN=PCDHGB6 PE=2 SV=1	12	ENSBTAP00000072458.1 pep primary_assembly:ARS-UCD1.2:28:9911699:10517659:1 gene:ENSBTAG00000022886.6 transcript:ENSBTAT00000071325.1 gene_biotype:protein_coding transcript_biotype:protein_coding gene_symbol:RYR2 description:ryanodine receptor 2 [Source:VGNC Symbol;Acc:VGNC:34234]	15
XP_007170851.1 ryanodine receptor 2 isoform X1 [Balaenoptera acutorostrata scammoni]	15	XP_007459890.1 PREDICTED: protocadherin-16 [Lipotes vexillifer]	13	XP_019782219.1 PREDICTED: WD repeat and FYVE domain-containing protein 3 isoform X1 [Tursiops truncatus]	14	Wd_GLEAN_10004933 Q5S007/0.0/LRRK2_HUMAN Leucine-rich repeat serine/threonine-protein kinase 2 OS=Homo sapiens GN=LRRK2 PE=1 SV=2	12	ENSBTAP00000072305.1 pep primary_assembly:ARS-UCD1.2:2:7198509:7357287:1 gene:ENSBTAG00000027020.5 transcript:ENSBTAT00000084344.1 gene_biotype:protein_coding transcript_biotype:protein_coding gene_symbol:COL5A2 description:collagen type V alpha 2 chain [Source:VGNC Symbol;Acc:VGNC:27568]	15
XP_007168851.1 cadherin EGF LAG seven-pass G-type receptor 3 isoform X2 [Balaenoptera acutorostrata scammoni]	15	XP_007453840.1 PREDICTED: microtubule-actin cross-linking factor 1 [Lipotes vexillifer]	13	XP_019774552.1 PREDICTED: LOW QUALITY PROTEIN: fibrous sheath-interacting protein 2-like [Tursiops truncatus]	14	Wd_GLEAN_10003533 Q61838/0.0/A2M_MOUSE Alpha-2-macroglobulin OS=Mus musculus GN=A2m PE=1 SV=3	12	ENSBTAP00000071003.1 pep primary_assembly:ARS-UCD1.2:10:37950148:38016333:1 gene:ENSBTAG00000048958.1 transcript:ENSBTAT00000084415.1 gene_biotype:protein_coding transcript_biotype:protein_coding description:StAR related lipid transfer domain containing 9 [Source:NCBI gene;Acc:524130]	15
XP_007168850.1 cadherin EGF LAG seven-pass G-type receptor 3 isoform X1 [Balaenoptera acutorostrata scammoni]	15	XP_007452780.1 PREDICTED: helicase SRCAP-like [Lipotes vexillifer]	13	XP_019808135.1 PREDICTED: ATP-dependent RNA helicase A isoform X1 [Tursiops truncatus]	13	Wd_GLEAN_10002778 P42701/0.0/I12R1_HUMAN Interleukin-12 receptor subunit beta-1 OS=Homo sapiens GN=IL12RB1 PE=1 SV=1	12	ENSBTAP00000070055.1 pep primary_assembly:ARS-UCD1.2:10:37950148:38015654:1 gene:ENSBTAG00000048958.1 transcript:ENSBTAT00000085210.1 gene_biotype:protein_coding transcript_biotype:protein_coding description:StAR related lipid transfer domain containing 9 [Source:NCBI gene;Acc:524130]	15
XP_028025035.1 nesprin-2 isoform X5 [Balaenoptera acutorostrata scammoni]	14	XP_007450194.1 PREDICTED: ATP-dependent RNA helicase A [Lipotes vexillifer]	13	XP_019793636.1 PREDICTED: microtubule-actin cross-linking factor 1 isoform X9 [Tursiops truncatus]	13	Wd_GLEAN_10018357 Q99715/0.0/COCA1_HUMAN Collagen alpha-1(XII) chain OS=Homo sapiens GN=COL12A1 PE=1 SV=2	11	ENSBTAP00000066529.1 pep primary_assembly:ARS-UCD1.2:28:9910803:10517659:1 gene:ENSBTAG00000022886.6 transcript:ENSBTAT00000081572.1 gene_biotype:protein_coding transcript_biotype:protein_coding gene_symbol:RYR2 description:ryanodine receptor 2 [Source:VGNC Symbol;Acc:VGNC:34234]	15
XP_028025034.1 nesprin-2 isoform X3 [Balaenoptera acutorostrata scammoni]	14	XP_007448073.1 PREDICTED: mucin-4-like [Lipotes vexillifer]	13	XP_019793635.1 PREDICTED: microtubule-actin cross-linking factor 1 isoform X8 [Tursiops truncatus]	13	Wd_GLEAN_10018188 P23206/0.0/COAA1_BOVIN Collagen alpha-1(X) chain OS=Bos taurus GN=COL10A1 PE=2 SV=1	11	ENSBTAP00000066242.1 pep primary_assembly:ARS-UCD1.2:12:34588236:34668349:1 gene:ENSBTAG00000001867.6 transcript:ENSBTAT00000081475.1 gene_biotype:protein_coding transcript_biotype:protein_coding gene_symbol:SACS description:sacsin molecular chaperone [Source:VGNC Symbol;Acc:VGNC:34260]	15
XP_028023670.1 NAC-alpha domain-containing protein 1 [Balaenoptera acutorostrata scammoni]	14	XP_007471756.1 PREDICTED: copper-transporting ATPase 2 [Lipotes vexillifer]	12	XP_019793634.1 PREDICTED: microtubule-actin cross-linking factor 1 isoform X7 [Tursiops truncatus]	13	Wd_GLEAN_10017166 Q9P2D8/0.0/UNC79_HUMAN Protein unc-79 homolog OS=Homo sapiens GN=UNC79 PE=2 SV=4	11	ENSBTAP00000062314.1 pep primary_assembly:ARS-UCD1.2:6:99508632:99723220:-1 gene:ENSBTAG00000013495.7 transcript:ENSBTAT00000070033.1 gene_biotype:protein_coding transcript_biotype:protein_coding gene_symbol:WDFY3 description:WD repeat and FYVE domain containing 3 [Source:VGNC Symbol;Acc:VGNC:36877]	15
XP_028023299.1 helicase SRCAP isoform X3 [Balaenoptera acutorostrata scammoni]	14	XP_007471252.1 PREDICTED: dystonin isoform X2 [Lipotes vexillifer]	12	XP_019790792.1 PREDICTED: ryanodine receptor 3 isoform X2 [Tursiops truncatus]	13	Wd_GLEAN_10016080 Q14766/0.0/LTBP1_HUMAN Latent-transforming growth factor beta-binding protein 1 OS=Homo sapiens GN=LTBP1 PE=1 SV=4	11	ENSBTAP00000061639.1 pep primary_assembly:ARS-UCD1.2:12:34627923:34668349:1 gene:ENSBTAG00000001867.6 transcript:ENSBTAT00000074425.1 gene_biotype:protein_coding transcript_biotype:protein_coding gene_symbol:SACS description:sacsin molecular chaperone [Source:VGNC Symbol;Acc:VGNC:34260]	15
XP_028023298.1 helicase SRCAP isoform X2 [Balaenoptera acutorostrata scammoni]	14	XP_007470663.1 PREDICTED: LOW QUALITY PROTEIN: dynein heavy chain 6, axonemal [Lipotes vexillifer]	12	XP_019790791.1 PREDICTED: ryanodine receptor 3 isoform X1 [Tursiops truncatus]	13	Wd_GLEAN_10015505 Q9NZJ4/0.0/SACS_HUMAN Sacsin OS=Homo sapiens GN=SACS PE=1 SV=2	11	ENSBTAP00000061341.1 pep primary_assembly:ARS-UCD1.2:X:37397604:37422791:-1 gene:ENSBTAG00000011190.6 transcript:ENSBTAT00000071764.1 gene_biotype:protein_coding transcript_biotype:protein_coding gene_symbol:FLNA description:Bos taurus filamin A (FLNA), mRNA. [Source:RefSeq mRNA;Acc:NM_001206514]	15
XP_028022045.1 extracellular matrix protein FRAS1 [Balaenoptera acutorostrata scammoni]	14	XP_007470501.1 PREDICTED: collagen alpha-1(XVII) chain [Lipotes vexillifer]	12	XP_019788659.1 PREDICTED: cadherin EGF LAG seven-pass G-type receptor 1 [Tursiops truncatus]	13	Wd_GLEAN_10014140 P08648/0.0/ITA5_HUMAN Integrin alpha-5 OS=Homo sapiens GN=ITGA5 PE=1 SV=2	11	ENSBTAP00000060538.1 pep primary_assembly:ARS-UCD1.2:2:7278100:7357287:1 gene:ENSBTAG00000027020.5 transcript:ENSBTAT00000071369.1 gene_biotype:protein_coding transcript_biotype:protein_coding gene_symbol:COL5A2 description:collagen type V alpha 2 chain [Source:VGNC Symbol;Acc:VGNC:27568]	15
XP_028020809.1 LOW QUALITY PROTEIN: collagen alpha-1(I) chain [Balaenoptera acutorostrata scammoni]	14	XP_007470093.1 PREDICTED: A disintegrin and metalloproteinase with thrombospondin motifs 7-like [Lipotes vexillifer]	12	XP_019787365.1 PREDICTED: E3 ubiquitin-protein ligase HERC2 isoform X12 [Tursiops truncatus]	13	Wd_GLEAN_10013695 Q8NFW1/0.0/COMA1_HUMAN Collagen alpha-1(XXII) chain OS=Homo sapiens GN=COL22A1 PE=2 SV=2	11	ENSBTAP00000058001.1 pep primary_assembly:ARS-UCD1.2:X:37397604:37422791:-1 gene:ENSBTAG00000011190.6 transcript:ENSBTAT00000069334.1 gene_biotype:protein_coding transcript_biotype:protein_coding gene_symbol:FLNA description:Bos taurus filamin A (FLNA), mRNA. [Source:RefSeq mRNA;Acc:NM_001206514]	15
XP_028019517.1 ryanodine receptor 2 isoform X2 [Balaenoptera acutorostrata scammoni]	14	XP_007469563.1 PREDICTED: alpha-2-macroglobulin-like [Lipotes vexillifer]	12	XP_019787364.1 PREDICTED: E3 ubiquitin-protein ligase HERC2 isoform X11 [Tursiops truncatus]	13	Wd_GLEAN_10013437 Q8BX70/0.0/VP13C_MOUSE Vacuolar protein sorting-associated protein 13C OS=Mus musculus GN=Vps13c PE=1 SV=2	11	ENSBTAP00000053365.3 pep primary_assembly:ARS-UCD1.2:6:99508632:99723220:-1 gene:ENSBTAG00000013495.7 transcript:ENSBTAT00000061443.3 gene_biotype:protein_coding transcript_biotype:protein_coding gene_symbol:WDFY3 description:WD repeat and FYVE domain containing 3 [Source:VGNC Symbol;Acc:VGNC:36877]	15
XP_007197550.1 adhesion G-protein coupled receptor V1, partial [Balaenoptera acutorostrata scammoni]	14	XP_007468507.1 PREDICTED: ankyrin repeat domain-containing protein 11 [Lipotes vexillifer]	12	XP_019787363.1 PREDICTED: E3 ubiquitin-protein ligase HERC2 isoform X10 [Tursiops truncatus]	13	Wd_GLEAN_10012938 Q8GYD9/5e-131/SDE3_ARATH Probable RNA helicase SDE3 OS=Arabidopsis thaliana GN=SDE3 PE=1 SV=1	11	ENSBTAP00000033188.5 pep primary_assembly:ARS-UCD1.2:3:106591842:106800503:-1 gene:ENSBTAG00000021024.6 transcript:ENSBTAT00000033270.5 gene_biotype:protein_coding transcript_biotype:protein_coding gene_symbol:MACF1 description:Bos taurus microtubule-actin crosslinking factor 1 (MACF1), mRNA. [Source:RefSeq mRNA;Acc:NM_001143860]	15
XP_007197118.1 collagen alpha-1(XV) chain isoform X3 [Balaenoptera acutorostrata scammoni]	14	XP_007467606.1 PREDICTED: stereocilin [Lipotes vexillifer]	12	XP_019787362.1 PREDICTED: E3 ubiquitin-protein ligase HERC2 isoform X9 [Tursiops truncatus]	13	Wd_GLEAN_10012888 Q9HCU4/0.0/CELR2_HUMAN Cadherin EGF LAG seven-pass G-type receptor 2 OS=Homo sapiens GN=CELSR2 PE=1 SV=1	11	ENSBTAP00000030179.5 pep primary_assembly:ARS-UCD1.2:X:37397604:37422591:-1 gene:ENSBTAG00000011190.6 transcript:ENSBTAT00000030194.5 gene_biotype:protein_coding transcript_biotype:protein_coding gene_symbol:FLNA description:Bos taurus filamin A (FLNA), mRNA. [Source:RefSeq mRNA;Acc:NM_001206514]	15
XP_007197116.1 collagen alpha-1(XV) chain isoform X1 [Balaenoptera acutorostrata scammoni]	14	XP_007466061.1 PREDICTED: mucin-5B [Lipotes vexillifer]	12	XP_019787359.1 PREDICTED: E3 ubiquitin-protein ligase HERC2 isoform X7 [Tursiops truncatus]	13	Wd_GLEAN_10012281 P53667/0.0/LIMK1_HUMAN LIM domain kinase 1 OS=Homo sapiens GN=LIMK1 PE=1 SV=3	11	ENSBTAP00000026725.6 pep primary_assembly:ARS-UCD1.2:9:14663442:14776366:-1 gene:ENSBTAG00000020056.6 transcript:ENSBTAT00000026725.6 gene_biotype:protein_coding transcript_biotype:protein_coding gene_symbol:COL12A1 description:collagen type XII alpha 1 chain [Source:VGNC Symbol;Acc:VGNC:52756]	15
XP_007197115.1 collagen alpha-1(XV) chain isoform X1 [Balaenoptera acutorostrata scammoni]	14	XP_007465112.1 PREDICTED: voltage-dependent T-type calcium channel subunit alpha-1G isoform X45 [Lipotes vexillifer]	12	XP_019787358.1 PREDICTED: E3 ubiquitin-protein ligase HERC2 isoform X6 [Tursiops truncatus]	13	Wd_GLEAN_10011998 Q7Z3V4/0.0/UBE3B_HUMAN Ubiquitin-protein ligase E3B OS=Homo sapiens GN=UBE3B PE=1 SV=3	11	ENSBTAP00000020475.4 pep primary_assembly:ARS-UCD1.2:15:46407409:46444149:1 gene:ENSBTAG00000015405.4 transcript:ENSBTAT00000020475.4 gene_biotype:protein_coding transcript_biotype:protein_coding gene_symbol:DCHS1 description:dachsous cadherin-related 1 [Source:VGNC Symbol;Acc:VGNC:27913]	15
XP_007194103.1 fibrocystin [Balaenoptera acutorostrata scammoni]	14	XP_007465110.1 PREDICTED: voltage-dependent T-type calcium channel subunit alpha-1G isoform X43 [Lipotes vexillifer]	12	XP_019787357.1 PREDICTED: E3 ubiquitin-protein ligase HERC2 isoform X5 [Tursiops truncatus]	13	Wd_GLEAN_10010975 O75369/0.0/FLNB_HUMAN Filamin-B OS=Homo sapiens GN=FLNB PE=1 SV=2	11	ENSBTAP00000017949.6 pep primary_assembly:ARS-UCD1.2:6:99508632:99723220:-1 gene:ENSBTAG00000013495.7 transcript:ENSBTAT00000017949.6 gene_biotype:protein_coding transcript_biotype:protein_coding gene_symbol:WDFY3 description:WD repeat and FYVE domain containing 3 [Source:VGNC Symbol;Acc:VGNC:36877]	15
XP_007193040.1 nesprin-2 isoform X7 [Balaenoptera acutorostrata scammoni]	14	XP_007465108.1 PREDICTED: voltage-dependent T-type calcium channel subunit alpha-1G isoform X41 [Lipotes vexillifer]	12	XP_019787356.1 PREDICTED: E3 ubiquitin-protein ligase HERC2 isoform X4 [Tursiops truncatus]	13	Wd_GLEAN_10010421 P20929/0.0/NEBU_HUMAN Nebulin OS=Homo sapiens GN=NEB PE=1 SV=5	11	ENSBTAP00000013316.5 pep primary_assembly:ARS-UCD1.2:17:32347951:32529264:-1 gene:ENSBTAG00000003345.6 transcript:ENSBTAT00000013316.5 gene_biotype:protein_coding transcript_biotype:protein_coding gene_symbol:FAT4 description:FAT atypical cadherin 4 [Source:VGNC Symbol;Acc:VGNC:28877]	15
XP_007193039.1 nesprin-2 isoform X6 [Balaenoptera acutorostrata scammoni]	14	XP_007465105.1 PREDICTED: voltage-dependent T-type calcium channel subunit alpha-1G isoform X38 [Lipotes vexillifer]	12	XP_019787355.1 PREDICTED: E3 ubiquitin-protein ligase HERC2 isoform X3 [Tursiops truncatus]	13	Wd_GLEAN_10009659 Q8WXS8/0.0/ATS14_HUMAN A disintegrin and metalloproteinase with thrombospondin motifs 14 OS=Homo sapiens GN=ADAMTS14 PE=2 SV=2	11	ENSBTAP00000002433.5 pep primary_assembly:ARS-UCD1.2:12:34627682:34668349:1 gene:ENSBTAG00000001867.6 transcript:ENSBTAT00000002433.5 gene_biotype:protein_coding transcript_biotype:protein_coding gene_symbol:SACS description:sacsin molecular chaperone [Source:VGNC Symbol;Acc:VGNC:34260]	15
XP_007193038.1 nesprin-2 isoform X4 [Balaenoptera acutorostrata scammoni]	14	XP_007465102.1 PREDICTED: voltage-dependent T-type calcium channel subunit alpha-1G isoform X35 [Lipotes vexillifer]	12	XP_019787354.1 PREDICTED: E3 ubiquitin-protein ligase HERC2 isoform X2 [Tursiops truncatus]	13	Wd_GLEAN_10009492 O60290/0.0/ZN862_HUMAN Zinc finger protein 862 OS=Homo sapiens GN=ZNF862 PE=2 SV=2	11	ENSBTAP00000001893.6 pep primary_assembly:ARS-UCD1.2:23:27279346:27326827:1 gene:ENSBTAG00000001444.6 transcript:ENSBTAT00000001893.6 gene_biotype:protein_coding transcript_biotype:protein_coding gene_symbol:TNXB description:tenascin XB [Source:VGNC Symbol;Acc:VGNC:36211]	15
XP_007193037.1 nesprin-2 isoform X2 [Balaenoptera acutorostrata scammoni]	14	XP_007465099.1 PREDICTED: voltage-dependent T-type calcium channel subunit alpha-1G isoform X32 [Lipotes vexillifer]	12	XP_019787353.1 PREDICTED: E3 ubiquitin-protein ligase HERC2 isoform X1 [Tursiops truncatus]	13	Wd_GLEAN_10007816 Q96DZ5/0.0/CLIP3_HUMAN CAP-Gly domain-containing linker protein 3 OS=Homo sapiens GN=CLIP3 PE=1 SV=3	11	ENSBTAP00000069694.1 pep primary_assembly:ARS-UCD1.2:14:54884631:55054360:-1 gene:ENSBTAG00000026247.5 transcript:ENSBTAT00000081007.1 gene_biotype:protein_coding transcript_biotype:protein_coding gene_symbol:PKHD1L1 description:PKHD1 like 1 [Source:HGNC Symbol;Acc:HGNC:20313]	14
XP_007193036.1 nesprin-2 isoform X1 [Balaenoptera acutorostrata scammoni]	14	XP_007465095.1 PREDICTED: voltage-dependent T-type calcium channel subunit alpha-1G isoform X28 [Lipotes vexillifer]	12	XP_019787003.1 PREDICTED: dystonin isoform X1 [Tursiops truncatus]	13	Wd_GLEAN_10006774 Q6NUI6/0.0/CHADL_HUMAN Chondroadherin-like protein OS=Homo sapiens GN=CHADL PE=1 SV=2	11	ENSBTAP00000067961.1 pep primary_assembly:ARS-UCD1.2:4:114599696:114852530:-1 gene:ENSBTAG00000024199.5 transcript:ENSBTAT00000069482.1 gene_biotype:protein_coding transcript_biotype:protein_coding gene_symbol:KMT2C description:lysine methyltransferase 2C [Source:VGNC Symbol;Acc:VGNC:30692]	14
XP_007188845.1 fibrocystin-L [Balaenoptera acutorostrata scammoni]	14	XP_007465094.1 PREDICTED: voltage-dependent T-type calcium channel subunit alpha-1G isoform X27 [Lipotes vexillifer]	12	XP_019782222.1 PREDICTED: WD repeat and FYVE domain-containing protein 3 isoform X2 [Tursiops truncatus]	13	Wd_GLEAN_10006602 Q92508/0.0/PIEZ1_HUMAN Piezo-type mechanosensitive ion channel component 1 OS=Homo sapiens GN=PIEZO1 PE=1 SV=4	11	ENSBTAP00000067297.1 pep primary_assembly:ARS-UCD1.2:14:64454510:65258818:-1 gene:ENSBTAG00000012357.7 transcript:ENSBTAT00000080548.1 gene_biotype:protein_coding transcript_biotype:protein_coding gene_symbol:VPS13B description:vacuolar protein sorting 13 homolog B [Source:NCBI gene;Acc:512656]	14
XP_007187023.1 dystonin isoform X8 [Balaenoptera acutorostrata scammoni]	14	XP_007465093.1 PREDICTED: voltage-dependent T-type calcium channel subunit alpha-1G isoform X26 [Lipotes vexillifer]	12	XP_019781481.1 PREDICTED: serine/threonine-protein kinase WNK1 isoform X16 [Tursiops truncatus]	13	Wd_GLEAN_10006505 Q3UVD5/0.0/LGR6_MOUSE Leucine-rich repeat-containing G-protein coupled receptor 6 OS=Mus musculus GN=Lgr6 PE=2 SV=1	11	ENSBTAP00000061234.1 pep primary_assembly:ARS-UCD1.2:21:30314002:30369368:1 gene:ENSBTAG00000001396.6 transcript:ENSBTAT00000071963.1 gene_biotype:protein_coding transcript_biotype:protein_coding gene_symbol:ADAMTS7 description:ADAM metallopeptidase with thrombospondin type 1 motif 7 [Source:VGNC Symbol;Acc:VGNC:57155]	14
XP_007187021.1 dystonin isoform X6 [Balaenoptera acutorostrata scammoni]	14	XP_007465089.1 PREDICTED: voltage-dependent T-type calcium channel subunit alpha-1G isoform X22 [Lipotes vexillifer]	12	XP_019780950.1 PREDICTED: vacuolar protein sorting-associated protein 13B [Tursiops truncatus]	13	Wd_GLEAN_10006188 Q7RTU9/0.0/STRC_HUMAN Stereocilin OS=Homo sapiens GN=STRC PE=2 SV=1	11	ENSBTAP00000059647.1 pep primary_assembly:ARS-UCD1.2:6:99508632:99723220:-1 gene:ENSBTAG00000013495.7 transcript:ENSBTAT00000083539.1 gene_biotype:protein_coding transcript_biotype:protein_coding gene_symbol:WDFY3 description:WD repeat and FYVE domain containing 3 [Source:VGNC Symbol;Acc:VGNC:36877]	14
XP_007187020.1 dystonin isoform X5 [Balaenoptera acutorostrata scammoni]	14	XP_007465088.1 PREDICTED: voltage-dependent T-type calcium channel subunit alpha-1G isoform X21 [Lipotes vexillifer]	12	XP_019808136.1 PREDICTED: ATP-dependent RNA helicase A isoform X2 [Tursiops truncatus]	12	Wd_GLEAN_10006176 Q8IWV7/0.0/UBR1_HUMAN E3 ubiquitin-protein ligase UBR1 OS=Homo sapiens GN=UBR1 PE=1 SV=1	11	ENSBTAP00000058999.1 pep primary_assembly:ARS-UCD1.2:6:99508632:99723220:-1 gene:ENSBTAG00000013495.7 transcript:ENSBTAT00000073355.1 gene_biotype:protein_coding transcript_biotype:protein_coding gene_symbol:WDFY3 description:WD repeat and FYVE domain containing 3 [Source:VGNC Symbol;Acc:VGNC:36877]	14
XP_007187019.1 dystonin isoform X4 [Balaenoptera acutorostrata scammoni]	14	XP_007465086.1 PREDICTED: voltage-dependent T-type calcium channel subunit alpha-1G isoform X19 [Lipotes vexillifer]	12	XP_019806606.1 PREDICTED: LOW QUALITY PROTEIN: A disintegrin and metalloproteinase with thrombospondin motifs 7 [Tursiops truncatus]	12	Wd_GLEAN_10006105 Q15413/0.0/RYR3_HUMAN Ryanodine receptor 3 OS=Homo sapiens GN=RYR3 PE=1 SV=3	11	ENSBTAP00000058854.1 pep primary_assembly:ARS-UCD1.2:19:57874966:58018225:1 gene:ENSBTAG00000044195.3 transcript:ENSBTAT00000072229.1 gene_biotype:protein_coding transcript_biotype:protein_coding gene_symbol:SDK2 description:sidekick cell adhesion molecule 2 [Source:VGNC Symbol;Acc:VGNC:34394]	14
XP_007187018.1 dystonin isoform X3 [Balaenoptera acutorostrata scammoni]	14	XP_007465085.1 PREDICTED: voltage-dependent T-type calcium channel subunit alpha-1G isoform X18 [Lipotes vexillifer]	12	XP_019805201.1 PREDICTED: fibrocystin [Tursiops truncatus]	12	Wd_GLEAN_10005910 P14616/0.0/INSRR_HUMAN Insulin receptor-related protein OS=Homo sapiens GN=INSRR PE=1 SV=2	11	ENSBTAP00000058618.1 pep primary_assembly:ARS-UCD1.2:14:64454510:65258852:-1 gene:ENSBTAG00000012357.7 transcript:ENSBTAT00000075247.1 gene_biotype:protein_coding transcript_biotype:protein_coding gene_symbol:VPS13B description:vacuolar protein sorting 13 homolog B [Source:NCBI gene;Acc:512656]	14
XP_007187017.1 dystonin isoform X2 [Balaenoptera acutorostrata scammoni]	14	XP_007465083.1 PREDICTED: voltage-dependent T-type calcium channel subunit alpha-1G isoform X16 [Lipotes vexillifer]	12	XP_019802906.1 PREDICTED: protein sidekick-1 [Tursiops truncatus]	12	Wd_GLEAN_10005289 P25391/0.0/LAMA1_HUMAN Laminin subunit alpha-1 OS=Homo sapiens GN=LAMA1 PE=1 SV=2	11	ENSBTAP00000057690.1 pep primary_assembly:ARS-UCD1.2:4:30324683:30693265:1 gene:ENSBTAG00000013078.7 transcript:ENSBTAT00000072701.1 gene_biotype:protein_coding transcript_biotype:protein_coding gene_symbol:DNAH11 description:dynein axonemal heavy chain 11 [Source:HGNC Symbol;Acc:HGNC:2942]	14
XP_007187016.1 dystonin isoform X1 [Balaenoptera acutorostrata scammoni]	14	XP_007465081.1 PREDICTED: voltage-dependent T-type calcium channel subunit alpha-1G isoform X14 [Lipotes vexillifer]	12	XP_019798178.1 PREDICTED: ubiquitin carboxyl-terminal hydrolase 34 isoform X4 [Tursiops truncatus]	12	Wd_GLEAN_10004514 Q8NF64/0.0/ZMIZ2_HUMAN Zinc finger MIZ domain-containing protein 2 OS=Homo sapiens GN=ZMIZ2 PE=1 SV=2	11	ENSBTAP00000057597.1 pep primary_assembly:ARS-UCD1.2:14:54884631:55054360:-1 gene:ENSBTAG00000026247.5 transcript:ENSBTAT00000084898.1 gene_biotype:protein_coding transcript_biotype:protein_coding gene_symbol:PKHD1L1 description:PKHD1 like 1 [Source:HGNC Symbol;Acc:HGNC:20313]	14
XP_007186479.1 helicase SRCAP isoform X1 [Balaenoptera acutorostrata scammoni]	14	XP_007465079.1 PREDICTED: voltage-dependent T-type calcium channel subunit alpha-1G isoform X12 [Lipotes vexillifer]	12	XP_019798177.1 PREDICTED: ubiquitin carboxyl-terminal hydrolase 34 isoform X3 [Tursiops truncatus]	12	Wd_GLEAN_10002540 P02457/0.0/CO1A1_CHICK Collagen alpha-1(I) chain OS=Gallus gallus GN=COL1A1 PE=1 SV=3	11	ENSBTAP00000054940.2 pep primary_assembly:ARS-UCD1.2:5:116545881:116552846:-1 gene:ENSBTAG00000054859.1 transcript:ENSBTAT00000062977.2 gene_biotype:protein_coding transcript_biotype:protein_coding	14
XP_007186478.1 helicase SRCAP isoform X1 [Balaenoptera acutorostrata scammoni]	14	XP_007465078.1 PREDICTED: voltage-dependent T-type calcium channel subunit alpha-1G isoform X11 [Lipotes vexillifer]	12	XP_019798176.1 PREDICTED: ubiquitin carboxyl-terminal hydrolase 34 isoform X2 [Tursiops truncatus]	12	Wd_GLEAN_10001566 Q07643/0.0/CO9A2_MOUSE Collagen alpha-2(IX) chain OS=Mus musculus GN=Col9a2 PE=2 SV=1	11	ENSBTAP00000053699.3 pep primary_assembly:ARS-UCD1.2:4:30324683:30693265:1 gene:ENSBTAG00000013078.7 transcript:ENSBTAT00000061103.3 gene_biotype:protein_coding transcript_biotype:protein_coding gene_symbol:DNAH11 description:dynein axonemal heavy chain 11 [Source:HGNC Symbol;Acc:HGNC:2942]	14
XP_007186477.1 helicase SRCAP isoform X1 [Balaenoptera acutorostrata scammoni]	14	XP_007465077.1 PREDICTED: voltage-dependent T-type calcium channel subunit alpha-1G isoform X10 [Lipotes vexillifer]	12	XP_019798175.1 PREDICTED: ubiquitin carboxyl-terminal hydrolase 34 isoform X1 [Tursiops truncatus]	12	Wd_GLEAN_10000843 Q96NS5/0.0/ASB16_HUMAN Ankyrin repeat and SOCS box protein 16 OS=Homo sapiens GN=ASB16 PE=1 SV=2	11	ENSBTAP00000053549.3 pep primary_assembly:ARS-UCD1.2:19:57874966:58018225:1 gene:ENSBTAG00000044195.3 transcript:ENSBTAT00000061463.3 gene_biotype:protein_coding transcript_biotype:protein_coding gene_symbol:SDK2 description:sidekick cell adhesion molecule 2 [Source:VGNC Symbol;Acc:VGNC:34394]	14
XP_007184657.1 coagulation factor VIII-like [Balaenoptera acutorostrata scammoni]	14	XP_007465076.1 PREDICTED: voltage-dependent T-type calcium channel subunit alpha-1G isoform X9 [Lipotes vexillifer]	12	XP_019797636.1 PREDICTED: dynein heavy chain 6, axonemal [Tursiops truncatus]	12	Wd_GLEAN_10018238 Q9Y4K1/0.0/AIM1_HUMAN Absent in melanoma 1 protein OS=Homo sapiens GN=AIM1 PE=1 SV=3	10	ENSBTAP00000028347.6 pep primary_assembly:ARS-UCD1.2:4:114599696:114852530:-1 gene:ENSBTAG00000024199.5 transcript:ENSBTAT00000028347.6 gene_biotype:protein_coding transcript_biotype:protein_coding gene_symbol:KMT2C description:lysine methyltransferase 2C [Source:VGNC Symbol;Acc:VGNC:30692]	14
XP_007184257.1 E3 ubiquitin-protein ligase HUWE1 [Balaenoptera acutorostrata scammoni]	14	XP_007465075.1 PREDICTED: voltage-dependent T-type calcium channel subunit alpha-1G isoform X8 [Lipotes vexillifer]	12	XP_019794522.1 PREDICTED: fibronectin isoform X1 [Tursiops truncatus]	12	Wd_GLEAN_10017598 P55787/0.0/CO4A4_RABIT Collagen alpha-4(IV) chain (Fragment) OS=Oryctolagus cuniculus GN=COL4A4 PE=2 SV=1	10	ENSBTAP00000004006.5 pep primary_assembly:ARS-UCD1.2:9:34539776:34547373:1 gene:ENSBTAG00000003078.5 transcript:ENSBTAT00000004006.5 gene_biotype:protein_coding transcript_biotype:protein_coding gene_symbol:COL10A1 description:Bos taurus collagen type X alpha 1 chain (COL10A1), mRNA. [Source:RefSeq mRNA;Acc:NM_174634]	14
XP_007168466.2 mucin-19 [Balaenoptera acutorostrata scammoni]	14	XP_007465074.1 PREDICTED: voltage-dependent T-type calcium channel subunit alpha-1G isoform X7 [Lipotes vexillifer]	12	XP_019793016.1 PREDICTED: coagulation factor VIII [Tursiops truncatus]	12	Wd_GLEAN_10017232 Q9JHU4/0.0/DYHC1_MOUSE Cytoplasmic dynein 1 heavy chain 1 OS=Mus musculus GN=Dync1h1 PE=1 SV=2	10	ENSBTAP00000000845.6 pep primary_assembly:ARS-UCD1.2:25:41429465:41453280:1 gene:ENSBTAG00000000642.6 transcript:ENSBTAT00000000845.6 gene_biotype:protein_coding transcript_biotype:protein_coding gene_symbol:INTS1 description:Bos taurus integrator complex subunit 1 (INTS1), mRNA. [Source:RefSeq mRNA;Acc:NM_001191470]	14
XP_007168064.1 collagen alpha-1(XII) chain isoform X4 [Balaenoptera acutorostrata scammoni]	14	XP_007465073.1 PREDICTED: voltage-dependent T-type calcium channel subunit alpha-1G isoform X6 [Lipotes vexillifer]	12	XP_019787361.1 PREDICTED: E3 ubiquitin-protein ligase HERC2 isoform X8 [Tursiops truncatus]	12	Wd_GLEAN_10016822 Q9HC84/0.0/MUC5B_HUMAN Mucin-5B OS=Homo sapiens GN=MUC5B PE=1 SV=3	10	ENSBTAP00000073198.1 pep primary_assembly:ARS-UCD1.2:13:57147352:57234747:-1 gene:ENSBTAG00000011940.5 transcript:ENSBTAT00000078473.1 gene_biotype:protein_coding transcript_biotype:protein_coding gene_symbol:ZNF831 description:zinc finger protein 831 [Source:VGNC Symbol;Acc:VGNC:37355]	13
XP_007167822.1 collagen alpha-1(XIII) chain isoform X13 [Balaenoptera acutorostrata scammoni]	14	XP_007465072.1 PREDICTED: voltage-dependent T-type calcium channel subunit alpha-1G isoform X5 [Lipotes vexillifer]	12	XP_019787099.1 PREDICTED: collagen alpha-1(III) chain [Tursiops truncatus]	12	Wd_GLEAN_10016346 Q6ZRI0/0.0/OTOG_HUMAN Otogelin OS=Homo sapiens GN=OTOG PE=1 SV=3	10	ENSBTAP00000067301.1 pep primary_assembly:ARS-UCD1.2:7:83356440:83476139:1 gene:ENSBTAG00000014906.6 transcript:ENSBTAT00000066841.1 gene_biotype:protein_coding transcript_biotype:protein_coding gene_symbol:VCAN description:Bos taurus versican (VCAN), mRNA. [Source:RefSeq mRNA;Acc:NM_181035]	13
XP_007167821.1 collagen alpha-1(XIII) chain isoform X12 [Balaenoptera acutorostrata scammoni]	14	XP_007465071.1 PREDICTED: voltage-dependent T-type calcium channel subunit alpha-1G isoform X4 [Lipotes vexillifer]	12	XP_019787006.1 PREDICTED: dystonin isoform X4 [Tursiops truncatus]	12	Wd_GLEAN_10014908 O88427/0.0/CAC1H_MOUSE Voltage-dependent T-type calcium channel subunit alpha-1H OS=Mus musculus GN=Cacna1h PE=1 SV=3	10	ENSBTAP00000062335.1 pep primary_assembly:ARS-UCD1.2:1:145202138:145296595:1 gene:ENSBTAG00000023907.5 transcript:ENSBTAT00000083892.1 gene_biotype:protein_coding transcript_biotype:protein_coding gene_symbol:COL18A1 description:Bos taurus collagen type XVIII alpha 1 chain (COL18A1), mRNA. [Source:RefSeq mRNA;Acc:NM_001083388]	13
XP_007167819.1 collagen alpha-1(XIII) chain isoform X10 [Balaenoptera acutorostrata scammoni]	14	XP_007465070.1 PREDICTED: voltage-dependent T-type calcium channel subunit alpha-1G isoform X3 [Lipotes vexillifer]	12	XP_019787005.1 PREDICTED: dystonin isoform X3 [Tursiops truncatus]	12	Wd_GLEAN_10014384 O15230/0.0/LAMA5_HUMAN Laminin subunit alpha-5 OS=Homo sapiens GN=LAMA5 PE=1 SV=8	10	ENSBTAP00000060207.1 pep primary_assembly:ARS-UCD1.2:21:30316577:30369368:1 gene:ENSBTAG00000001396.6 transcript:ENSBTAT00000086844.1 gene_biotype:protein_coding transcript_biotype:protein_coding gene_symbol:ADAMTS7 description:ADAM metallopeptidase with thrombospondin type 1 motif 7 [Source:VGNC Symbol;Acc:VGNC:57155]	13
XP_007167818.1 collagen alpha-1(XIII) chain isoform X9 [Balaenoptera acutorostrata scammoni]	14	XP_007465069.1 PREDICTED: voltage-dependent T-type calcium channel subunit alpha-1G isoform X2 [Lipotes vexillifer]	12	XP_019787004.1 PREDICTED: dystonin isoform X2 [Tursiops truncatus]	12	Wd_GLEAN_10013680 P01267/0.0/THYG_BOVIN Thyroglobulin OS=Bos taurus GN=TG PE=1 SV=1	10	ENSBTAP00000058088.1 pep primary_assembly:ARS-UCD1.2:X:90966456:91080957:-1 gene:ENSBTAG00000006122.6 transcript:ENSBTAT00000072234.1 gene_biotype:protein_coding transcript_biotype:protein_coding gene_symbol:HUWE1 description:Bos taurus HECT, UBA and WWE domain containing 1, E3 ubiquitin protein ligase (HUWE1), mRNA. [Source:RefSeq mRNA;Acc:NM_001110004]	13
XP_007167817.1 collagen alpha-1(XIII) chain isoform X8 [Balaenoptera acutorostrata scammoni]	14	XP_007465068.1 PREDICTED: voltage-dependent T-type calcium channel subunit alpha-1G isoform X1 [Lipotes vexillifer]	12	XP_019785295.1 PREDICTED: versican core protein isoform X2 [Tursiops truncatus]	12	Wd_GLEAN_10013449 Q15751/0.0/HERC1_HUMAN Probable E3 ubiquitin-protein ligase HERC1 OS=Homo sapiens GN=HERC1 PE=1 SV=2	10	ENSBTAP00000057259.1 pep primary_assembly:ARS-UCD1.2:14:64454510:65227154:-1 gene:ENSBTAG00000012357.7 transcript:ENSBTAT00000083035.1 gene_biotype:protein_coding transcript_biotype:protein_coding gene_symbol:VPS13B description:vacuolar protein sorting 13 homolog B [Source:NCBI gene;Acc:512656]	13
XP_007167815.1 collagen alpha-1(XIII) chain isoform X7 [Balaenoptera acutorostrata scammoni]	14	XP_007464199.1 PREDICTED: LOW QUALITY PROTEIN: ubiquitin carboxyl-terminal hydrolase 34 [Lipotes vexillifer]	12	XP_019784993.1 PREDICTED: midasin isoform X5 [Tursiops truncatus]	12	Wd_GLEAN_10013270 Q5T4S7/0.0/UBR4_HUMAN E3 ubiquitin-protein ligase UBR4 OS=Homo sapiens GN=UBR4 PE=1 SV=1	10	ENSBTAP00000057043.1 pep primary_assembly:ARS-UCD1.2:21:30314002:30369368:1 gene:ENSBTAG00000001396.6 transcript:ENSBTAT00000076071.1 gene_biotype:protein_coding transcript_biotype:protein_coding gene_symbol:ADAMTS7 description:ADAM metallopeptidase with thrombospondin type 1 motif 7 [Source:VGNC Symbol;Acc:VGNC:57155]	13
XP_007167814.1 collagen alpha-1(XIII) chain isoform X6 [Balaenoptera acutorostrata scammoni]	14	XP_007463896.1 PREDICTED: collagen alpha-1(II) chain isoform X2 [Lipotes vexillifer]	12	XP_019784992.1 PREDICTED: midasin isoform X4 [Tursiops truncatus]	12	Wd_GLEAN_10013155 O95382/0.0/M3K6_HUMAN Mitogen-activated protein kinase kinase kinase 6 OS=Homo sapiens GN=MAP3K6 PE=1 SV=3	10	ENSBTAP00000055177.2 pep primary_assembly:ARS-UCD1.2:2:107365755:107423369:1 gene:ENSBTAG00000046176.2 transcript:ENSBTAT00000066051.2 gene_biotype:protein_coding transcript_biotype:protein_coding gene_symbol:SPEG description:Bos taurus SPEG complex locus (SPEG), mRNA. [Source:RefSeq mRNA;Acc:NM_001142485]	13
XP_007167813.1 collagen alpha-1(XIII) chain isoform X5 [Balaenoptera acutorostrata scammoni]	14	XP_007463895.1 PREDICTED: collagen alpha-1(II) chain isoform X1 [Lipotes vexillifer]	12	XP_019784991.1 PREDICTED: midasin isoform X3 [Tursiops truncatus]	12	Wd_GLEAN_10013079 Q7Z408/0.0/CSMD2_HUMAN CUB and sushi domain-containing protein 2 OS=Homo sapiens GN=CSMD2 PE=1 SV=2	10	ENSBTAP00000043463.3 pep primary_assembly:ARS-UCD1.2:14:64454510:65258852:-1 gene:ENSBTAG00000012357.7 transcript:ENSBTAT00000046137.3 gene_biotype:protein_coding transcript_biotype:protein_coding gene_symbol:VPS13B description:vacuolar protein sorting 13 homolog B [Source:NCBI gene;Acc:512656]	13
XP_007167812.1 collagen alpha-1(XIII) chain isoform X4 [Balaenoptera acutorostrata scammoni]	14	XP_007462780.1 PREDICTED: LOW QUALITY PROTEIN: deleted in lung and esophageal cancer protein 1 [Lipotes vexillifer]	12	XP_019784990.1 PREDICTED: midasin isoform X2 [Tursiops truncatus]	12	Wd_GLEAN_10012850 Q2PQH8/0.0/GDE_CANLF Glycogen debranching enzyme OS=Canis lupus familiaris GN=AGL PE=2 SV=1	10	ENSBTAP00000041391.4 pep primary_assembly:ARS-UCD1.2:22:58481421:58572816:1 gene:ENSBTAG00000003665.6 transcript:ENSBTAT00000043850.4 gene_biotype:protein_coding transcript_biotype:protein_coding gene_symbol:NUP210 description:Bos taurus nucleoporin 210 (NUP210), mRNA. [Source:RefSeq mRNA;Acc:NM_001191461]	13
XP_007167811.1 collagen alpha-1(XIII) chain isoform X3 [Balaenoptera acutorostrata scammoni]	14	XP_007462486.1 PREDICTED: LOW QUALITY PROTEIN: collagen alpha-6(VI) chain [Lipotes vexillifer]	12	XP_019784989.1 PREDICTED: midasin isoform X1 [Tursiops truncatus]	12	Wd_GLEAN_10011714 Q14315/0.0/FLNC_HUMAN Filamin-C OS=Homo sapiens GN=FLNC PE=1 SV=3	10	ENSBTAP00000038623.5 pep primary_assembly:ARS-UCD1.2:21:30315057:30369368:1 gene:ENSBTAG00000001396.6 transcript:ENSBTAT00000038814.5 gene_biotype:protein_coding transcript_biotype:protein_coding gene_symbol:ADAMTS7 description:ADAM metallopeptidase with thrombospondin type 1 motif 7 [Source:VGNC Symbol;Acc:VGNC:57155]	13
XP_007167809.1 collagen alpha-1(XIII) chain isoform X1 [Balaenoptera acutorostrata scammoni]	14	XP_007462359.1 PREDICTED: fatty acid synthase [Lipotes vexillifer]	12	XP_019784066.1 PREDICTED: LOW QUALITY PROTEIN: dynein heavy chain 11, axonemal [Tursiops truncatus]	12	Wd_GLEAN_10011370 P21439/0.0/MDR3_HUMAN Phosphatidylcholine translocator ABCB4 OS=Homo sapiens GN=ABCB4 PE=1 SV=2	10	ENSBTAP00000034542.5 pep primary_assembly:ARS-UCD1.2:1:145244259:145296595:1 gene:ENSBTAG00000023907.5 transcript:ENSBTAT00000034655.5 gene_biotype:protein_coding transcript_biotype:protein_coding gene_symbol:COL18A1 description:Bos taurus collagen type XVIII alpha 1 chain (COL18A1), mRNA. [Source:RefSeq mRNA;Acc:NM_001083388]	13
XP_028024818.1 WD repeat and FYVE domain-containing protein 3 isoform X7 [Balaenoptera acutorostrata scammoni]	13	XP_007462344.1 PREDICTED: laminin subunit alpha-5 [Lipotes vexillifer]	12	XP_019782203.1 PREDICTED: protocadherin-23 [Tursiops truncatus]	12	Wd_GLEAN_10011354 Q96DT5/0.0/DYH11_HUMAN Dynein heavy chain 11, axonemal OS=Homo sapiens GN=DNAH11 PE=1 SV=4	10	ENSBTAP00000019848.5 pep primary_assembly:ARS-UCD1.2:7:83369078:83475737:1 gene:ENSBTAG00000014906.6 transcript:ENSBTAT00000019848.5 gene_biotype:protein_coding transcript_biotype:protein_coding gene_symbol:VCAN description:Bos taurus versican (VCAN), mRNA. [Source:RefSeq mRNA;Acc:NM_181035]	13
XP_028024817.1 WD repeat and FYVE domain-containing protein 3 isoform X6 [Balaenoptera acutorostrata scammoni]	13	XP_007459847.1 PREDICTED: LOW QUALITY PROTEIN: papilin [Lipotes vexillifer]	12	XP_019781480.1 PREDICTED: serine/threonine-protein kinase WNK1 isoform X15 [Tursiops truncatus]	12	Wd_GLEAN_10010700 Q6AI14/0.0/SL9A4_HUMAN Sodium/hydrogen exchanger 4 OS=Homo sapiens GN=SLC9A4 PE=1 SV=2	10	ENSBTAP00000019489.6 pep primary_assembly:ARS-UCD1.2:18:38120563:38362036:1 gene:ENSBTAG00000014636.6 transcript:ENSBTAT00000019489.6 gene_biotype:protein_coding transcript_biotype:protein_coding gene_symbol:ZFHX3 description:zinc finger homeobox 3 [Source:VGNC Symbol;Acc:VGNC:37157]	13
XP_028024816.1 WD repeat and FYVE domain-containing protein 3 isoform X5 [Balaenoptera acutorostrata scammoni]	13	XP_007458939.1 PREDICTED: vacuolar protein sorting-associated protein 13C isoform X2 [Lipotes vexillifer]	12	XP_019781479.1 PREDICTED: serine/threonine-protein kinase WNK1 isoform X14 [Tursiops truncatus]	12	Wd_GLEAN_10010567 Q9C0G6/0.0/DYH6_HUMAN Dynein heavy chain 6, axonemal OS=Homo sapiens GN=DNAH6 PE=2 SV=3	10	ENSBTAP00000017420.3 pep primary_assembly:ARS-UCD1.2:19:36457658:36474513:1 gene:ENSBTAG00000013103.6 transcript:ENSBTAT00000017420.4 gene_biotype:protein_coding transcript_biotype:protein_coding gene_symbol:COL1A1 description:Bos taurus collagen type I alpha 1 chain (COL1A1), mRNA. [Source:RefSeq mRNA;Acc:NM_001034039]	13
XP_028024674.1 deleted in lung and esophageal cancer protein 1 [Balaenoptera acutorostrata scammoni]	13	XP_007458938.1 PREDICTED: vacuolar protein sorting-associated protein 13C isoform X1 [Lipotes vexillifer]	12	XP_019781478.1 PREDICTED: serine/threonine-protein kinase WNK1 isoform X13 [Tursiops truncatus]	12	Wd_GLEAN_10010300 Q7Z5J4/0.0/RAI1_HUMAN Retinoic acid-induced protein 1 OS=Homo sapiens GN=RAI1 PE=1 SV=2	10	ENSBTAP00000015842.4 pep primary_assembly:ARS-UCD1.2:13:57147352:57251774:-1 gene:ENSBTAG00000011940.5 transcript:ENSBTAT00000015842.5 gene_biotype:protein_coding transcript_biotype:protein_coding gene_symbol:ZNF831 description:zinc finger protein 831 [Source:VGNC Symbol;Acc:VGNC:37355]	13
XP_028024496.1 target of Nesh-SH3 isoform X11 [Balaenoptera acutorostrata scammoni]	13	XP_007458858.1 PREDICTED: otogelin [Lipotes vexillifer]	12	XP_019781477.1 PREDICTED: serine/threonine-protein kinase WNK1 isoform X12 [Tursiops truncatus]	12	Wd_GLEAN_10010201 P55203/0.0/GUC2D_BOVIN Retinal guanylyl cyclase 1 OS=Bos taurus GN=GUCY2D PE=1 SV=1	10	ENSBTAP00000011123.6 pep primary_assembly:ARS-UCD1.2:16:28105101:28442783:1 gene:ENSBTAG00000008449.6 transcript:ENSBTAT00000011123.6 gene_biotype:protein_coding transcript_biotype:protein_coding	13
XP_028024485.1 target of Nesh-SH3 isoform X10 [Balaenoptera acutorostrata scammoni]	13	XP_007456470.1 PREDICTED: LOW QUALITY PROTEIN: fibronectin [Lipotes vexillifer]	12	XP_019781476.1 PREDICTED: serine/threonine-protein kinase WNK1 isoform X11 [Tursiops truncatus]	12	Wd_GLEAN_10010101 O43149/0.0/ZZEF1_HUMAN Zinc finger ZZ-type and EF-hand domain-containing protein 1 OS=Homo sapiens GN=ZZEF1 PE=1 SV=6	10	ENSBTAP00000008060.5 pep primary_assembly:ARS-UCD1.2:X:90965898:91123238:-1 gene:ENSBTAG00000006122.6 transcript:ENSBTAT00000008060.6 gene_biotype:protein_coding transcript_biotype:protein_coding gene_symbol:HUWE1 description:Bos taurus HECT, UBA and WWE domain containing 1, E3 ubiquitin protein ligase (HUWE1), mRNA. [Source:RefSeq mRNA;Acc:NM_001110004]	13
XP_028024426.1 target of Nesh-SH3 isoform X5 [Balaenoptera acutorostrata scammoni]	13	XP_007455715.1 PREDICTED: protein AHNAK2 [Lipotes vexillifer]	12	XP_019781475.1 PREDICTED: serine/threonine-protein kinase WNK1 isoform X10 [Tursiops truncatus]	12	Wd_GLEAN_10009513 P48746/0.0/B3A2_RABIT Anion exchange protein 2 OS=Oryctolagus cuniculus GN=SLC4A2 PE=2 SV=1	10	ENSBTAP00000071491.1 pep primary_assembly:ARS-UCD1.2:5:107577726:107705756:1 gene:ENSBTAG00000005221.6 transcript:ENSBTAT00000083527.1 gene_biotype:protein_coding transcript_biotype:protein_coding gene_symbol:WNK1 description:WNK lysine deficient protein kinase 1 [Source:VGNC Symbol;Acc:VGNC:36949]	12
XP_028024402.1 target of Nesh-SH3 isoform X3 [Balaenoptera acutorostrata scammoni]	13	XP_007454144.1 PREDICTED: gamma-tubulin complex component 6 [Lipotes vexillifer]	12	XP_019781474.1 PREDICTED: serine/threonine-protein kinase WNK1 isoform X9 [Tursiops truncatus]	12	Wd_GLEAN_10008333 Q6ZMQ8/0.0/LMTK1_HUMAN Serine/threonine-protein kinase LMTK1 OS=Homo sapiens GN=AATK PE=1 SV=2	10	ENSBTAP00000070819.1 pep primary_assembly:ARS-UCD1.2:5:107577726:107705756:1 gene:ENSBTAG00000005221.6 transcript:ENSBTAT00000066850.1 gene_biotype:protein_coding transcript_biotype:protein_coding gene_symbol:WNK1 description:WNK lysine deficient protein kinase 1 [Source:VGNC Symbol;Acc:VGNC:36949]	12
XP_028023300.1 helicase SRCAP isoform X4 [Balaenoptera acutorostrata scammoni]	13	XP_007451765.1 PREDICTED: versican core protein isoform X1 [Lipotes vexillifer]	12	XP_019781473.1 PREDICTED: serine/threonine-protein kinase WNK1 isoform X8 [Tursiops truncatus]	12	Wd_GLEAN_10007710 Q9QYP0/0.0/MEGF8_RAT Multiple epidermal growth factor-like domains protein 8 OS=Rattus norvegicus GN=Megf8 PE=1 SV=2	10	ENSBTAP00000069269.1 pep primary_assembly:ARS-UCD1.2:21:55328662:55345907:-1 gene:ENSBTAG00000007503.5 transcript:ENSBTAT00000073359.1 gene_biotype:protein_coding transcript_biotype:protein_coding gene_symbol:STRC description:stereocilin [Source:VGNC Symbol;Acc:VGNC:55895]	12
XP_028021290.1 LOW QUALITY PROTEIN: ATP-binding cassette sub-family A member 13 [Balaenoptera acutorostrata scammoni]	13	XP_007450344.1 PREDICTED: protocadherin-23-like [Lipotes vexillifer]	12	XP_019781472.1 PREDICTED: serine/threonine-protein kinase WNK1 isoform X7 [Tursiops truncatus]	12	Wd_GLEAN_10006591 Q6UB99/0.0/ANR11_HUMAN Ankyrin repeat domain-containing protein 11 OS=Homo sapiens GN=ANKRD11 PE=1 SV=3	10	ENSBTAP00000069229.1 pep primary_assembly:ARS-UCD1.2:18:56009113:56017611:1 gene:ENSBTAG00000014454.6 transcript:ENSBTAT00000066687.1 gene_biotype:protein_coding transcript_biotype:protein_coding gene_symbol:PRR12 description:proline rich 12 [Source:VGNC Symbol;Acc:VGNC:33389]	12
XP_028020342.1 unconventional myosin-XV [Balaenoptera acutorostrata scammoni]	13	XP_007448715.1 PREDICTED: LOW QUALITY PROTEIN: nuclear receptor corepressor 2 [Lipotes vexillifer]	12	XP_019781471.1 PREDICTED: serine/threonine-protein kinase WNK1 isoform X6 [Tursiops truncatus]	12	Wd_GLEAN_10006588 Q9UQ90/0.0/SPG7_HUMAN Paraplegin OS=Homo sapiens GN=SPG7 PE=1 SV=2	10	ENSBTAP00000069208.1 pep primary_assembly:ARS-UCD1.2:3:106591094:106927295:-1 gene:ENSBTAG00000021024.6 transcript:ENSBTAT00000087050.1 gene_biotype:protein_coding transcript_biotype:protein_coding gene_symbol:MACF1 description:Bos taurus microtubule-actin crosslinking factor 1 (MACF1), mRNA. [Source:RefSeq mRNA;Acc:NM_001143860]	12
XP_028019703.1 microtubule-actin cross-linking factor 1 isoform X19 [Balaenoptera acutorostrata scammoni]	13	XP_007446297.1 PREDICTED: WD repeat- and FYVE domain-containing protein 4 isoform X2 [Lipotes vexillifer]	12	XP_019781468.1 PREDICTED: serine/threonine-protein kinase WNK1 isoform X3 [Tursiops truncatus]	12	Wd_GLEAN_10006034 Q8N1G0/0.0/ZN687_HUMAN Zinc finger protein 687 OS=Homo sapiens GN=ZNF687 PE=1 SV=1	10	ENSBTAP00000067492.1 pep primary_assembly:ARS-UCD1.2:18:56009113:56017611:1 gene:ENSBTAG00000014454.6 transcript:ENSBTAT00000080835.1 gene_biotype:protein_coding transcript_biotype:protein_coding gene_symbol:PRR12 description:proline rich 12 [Source:VGNC Symbol;Acc:VGNC:33389]	12
XP_007197117.1 collagen alpha-1(XV) chain isoform X2 [Balaenoptera acutorostrata scammoni]	13	XP_007446296.1 PREDICTED: WD repeat- and FYVE domain-containing protein 4 isoform X1 [Lipotes vexillifer]	12	XP_019781467.1 PREDICTED: serine/threonine-protein kinase WNK1 isoform X2 [Tursiops truncatus]	12	Wd_GLEAN_10004809 Q96N23/0.0/CFA54_HUMAN Cilia- and flagella-associated protein 54 OS=Homo sapiens GN=CFAP54 PE=2 SV=3	10	ENSBTAP00000066848.1 pep primary_assembly:ARS-UCD1.2:5:107577726:107705756:1 gene:ENSBTAG00000005221.6 transcript:ENSBTAT00000080675.1 gene_biotype:protein_coding transcript_biotype:protein_coding gene_symbol:WNK1 description:WNK lysine deficient protein kinase 1 [Source:VGNC Symbol;Acc:VGNC:36949]	12
XP_007192199.1 WD repeat and FYVE domain-containing protein 3 isoform X8 [Balaenoptera acutorostrata scammoni]	13	XP_007472467.1 PREDICTED: LOW QUALITY PROTEIN: immunoglobulin-like and fibronectin type III domain containing 1 [Lipotes vexillifer]	11	XP_019781466.1 PREDICTED: serine/threonine-protein kinase WNK1 isoform X1 [Tursiops truncatus]	12	Wd_GLEAN_10004664 P78509/0.0/RELN_HUMAN Reelin OS=Homo sapiens GN=RELN PE=1 SV=3	10	ENSBTAP00000066460.1 pep primary_assembly:ARS-UCD1.2:11:50204211:50483750:-1 gene:ENSBTAG00000049566.1 transcript:ENSBTAT00000078758.1 gene_biotype:protein_coding transcript_biotype:protein_coding gene_symbol:DNAH6 description:dynein axonemal heavy chain 6 [Source:NCBI gene;Acc:112448797]	12
XP_007192198.1 WD repeat and FYVE domain-containing protein 3 isoform X4 [Balaenoptera acutorostrata scammoni]	13	XP_007471253.1 PREDICTED: dystonin isoform X3 [Lipotes vexillifer]	11	XP_019774216.1 PREDICTED: protein unc-79 homolog isoform X1 [Tursiops truncatus]	12	Wd_GLEAN_10003638 Q9UPA5/0.0/BSN_HUMAN Protein bassoon OS=Homo sapiens GN=BSN PE=2 SV=4	10	ENSBTAP00000066423.1 pep primary_assembly:ARS-UCD1.2:17:51223745:51460894:1 gene:ENSBTAG00000024603.4 transcript:ENSBTAT00000071732.1 gene_biotype:protein_coding transcript_biotype:protein_coding gene_symbol:NCOR2 description:nuclear receptor corepressor 2 [Source:NCBI gene;Acc:538549]	12
XP_007192197.1 WD repeat and FYVE domain-containing protein 3 isoform X2 [Balaenoptera acutorostrata scammoni]	13	XP_007469754.1 PREDICTED: filamin-C isoform X5 [Lipotes vexillifer]	11	XP_019807498.1 PREDICTED: protein capicua homolog [Tursiops truncatus]	11	Wd_GLEAN_10003403 O00750/0.0/P3C2B_HUMAN Phosphatidylinositol 4-phosphate 3-kinase C2 domain-containing subunit beta OS=Homo sapiens GN=PIK3C2B PE=1 SV=2	10	ENSBTAP00000066095.1 pep primary_assembly:ARS-UCD1.2:11:15036748:15176529:1 gene:ENSBTAG00000027932.5 transcript:ENSBTAT00000082958.1 gene_biotype:protein_coding transcript_biotype:protein_coding gene_symbol:BIRC6 description:baculoviral IAP repeat containing 6 [Source:VGNC Symbol;Acc:VGNC:26502]	12
XP_007192196.1 WD repeat and FYVE domain-containing protein 3 isoform X1 [Balaenoptera acutorostrata scammoni]	13	XP_007469753.1 PREDICTED: filamin-C isoform X4 [Lipotes vexillifer]	11	XP_019804357.1 PREDICTED: cytoplasmic dynein 2 heavy chain 1 [Tursiops truncatus]	11	Wd_GLEAN_10003080 Q9NR99/0.0/MXRA5_HUMAN Matrix-remodeling-associated protein 5 OS=Homo sapiens GN=MXRA5 PE=2 SV=3	10	ENSBTAP00000065119.1 pep primary_assembly:ARS-UCD1.2:3:34131464:34157519:-1 gene:ENSBTAG00000018804.5 transcript:ENSBTAT00000068909.1 gene_biotype:protein_coding transcript_biotype:protein_coding gene_symbol:CELSR2 description:Bos taurus cadherin, EGF LAG seven-pass G-type receptor 2 (CELSR2), mRNA. [Source:RefSeq mRNA;Acc:NM_001192931]	12
XP_007191078.1 collagen alpha-1(XXV) chain isoform X7 [Balaenoptera acutorostrata scammoni]	13	XP_007469752.1 PREDICTED: filamin-C isoform X3 [Lipotes vexillifer]	11	XP_019803199.1 PREDICTED: vacuolar protein sorting-associated protein 13C [Tursiops truncatus]	11	Wd_GLEAN_10002169 Q9Y238/0.0/DLEC1_HUMAN Deleted in lung and esophageal cancer protein 1 OS=Homo sapiens GN=DLEC1 PE=2 SV=2	10	ENSBTAP00000064948.1 pep primary_assembly:ARS-UCD1.2:11:50204211:50483750:-1 gene:ENSBTAG00000049566.1 transcript:ENSBTAT00000077540.1 gene_biotype:protein_coding transcript_biotype:protein_coding gene_symbol:DNAH6 description:dynein axonemal heavy chain 6 [Source:NCBI gene;Acc:112448797]	12
XP_007191073.1 collagen alpha-1(XXV) chain isoform X2 [Balaenoptera acutorostrata scammoni]	13	XP_007469751.1 PREDICTED: filamin-C isoform X2 [Lipotes vexillifer]	11	XP_019799233.1 PREDICTED: laminin subunit alpha-5 [Tursiops truncatus]	11	Wd_GLEAN_10000984 Q3UH66/0.0/WNK2_MOUSE Serine/threonine-protein kinase WNK2 OS=Mus musculus GN=Wnk2 PE=1 SV=2	10	ENSBTAP00000064105.1 pep primary_assembly:ARS-UCD1.2:17:51223745:51460894:1 gene:ENSBTAG00000024603.4 transcript:ENSBTAT00000077955.1 gene_biotype:protein_coding transcript_biotype:protein_coding gene_symbol:NCOR2 description:nuclear receptor corepressor 2 [Source:NCBI gene;Acc:538549]	12
XP_007190498.1 fibrous sheath-interacting protein 2 [Balaenoptera acutorostrata scammoni]	13	XP_007469750.1 PREDICTED: filamin-C isoform X1 [Lipotes vexillifer]	11	XP_019794526.1 PREDICTED: fibronectin isoform X5 [Tursiops truncatus]	11	Wd_GLEAN_10018130 P24043/0.0/LAMA2_HUMAN Laminin subunit alpha-2 OS=Homo sapiens GN=LAMA2 PE=1 SV=4	9	ENSBTAP00000062469.1 pep primary_assembly:ARS-UCD1.2:11:50204211:50483750:-1 gene:ENSBTAG00000049566.1 transcript:ENSBTAT00000072031.1 gene_biotype:protein_coding transcript_biotype:protein_coding gene_symbol:DNAH6 description:dynein axonemal heavy chain 6 [Source:NCBI gene;Acc:112448797]	12
XP_007187028.1 dystonin isoform X13 [Balaenoptera acutorostrata scammoni]	13	XP_007469208.1 PREDICTED: LOW QUALITY PROTEIN: protein SON [Lipotes vexillifer]	11	XP_019794523.1 PREDICTED: fibronectin isoform X2 [Tursiops truncatus]	11	Wd_GLEAN_10016653 Q6DT37/0.0/MRCKG_HUMAN Serine/threonine-protein kinase MRCK gamma OS=Homo sapiens GN=CDC42BPG PE=1 SV=2	9	ENSBTAP00000062244.1 pep primary_assembly:ARS-UCD1.2:5:107577726:107705756:1 gene:ENSBTAG00000005221.6 transcript:ENSBTAT00000085688.1 gene_biotype:protein_coding transcript_biotype:protein_coding gene_symbol:WNK1 description:WNK lysine deficient protein kinase 1 [Source:VGNC Symbol;Acc:VGNC:36949]	12
XP_007187027.1 dystonin isoform X12 [Balaenoptera acutorostrata scammoni]	13	XP_007467571.1 PREDICTED: zinc finger SWIM domain-containing protein 8 isoform X1 [Lipotes vexillifer]	11	XP_019790980.1 PREDICTED: stereocilin [Tursiops truncatus]	11	Wd_GLEAN_10016587 Q09666/0.0/AHNK_HUMAN Neuroblast differentiation-associated protein AHNAK OS=Homo sapiens GN=AHNAK PE=1 SV=2	9	ENSBTAP00000061867.1 pep primary_assembly:ARS-UCD1.2:5:107577726:107705756:1 gene:ENSBTAG00000005221.6 transcript:ENSBTAT00000073789.1 gene_biotype:protein_coding transcript_biotype:protein_coding gene_symbol:WNK1 description:WNK lysine deficient protein kinase 1 [Source:VGNC Symbol;Acc:VGNC:36949]	12
XP_007187026.1 dystonin isoform X11 [Balaenoptera acutorostrata scammoni]	13	XP_007465113.1 PREDICTED: voltage-dependent T-type calcium channel subunit alpha-1G isoform X46 [Lipotes vexillifer]	11	XP_019789359.1 PREDICTED: protein AHNAK2 [Tursiops truncatus]	11	Wd_GLEAN_10016260 P50828/4e-170/HEMO_PIG Hemopexin OS=Sus scrofa GN=HPX PE=1 SV=1	9	ENSBTAP00000061511.1 pep primary_assembly:ARS-UCD1.2:21:30312315:30373658:1 gene:ENSBTAG00000001396.6 transcript:ENSBTAT00000071313.1 gene_biotype:protein_coding transcript_biotype:protein_coding gene_symbol:ADAMTS7 description:ADAM metallopeptidase with thrombospondin type 1 motif 7 [Source:VGNC Symbol;Acc:VGNC:57155]	12
XP_007187025.1 dystonin isoform X10 [Balaenoptera acutorostrata scammoni]	13	XP_007465111.1 PREDICTED: voltage-dependent T-type calcium channel subunit alpha-1G isoform X44 [Lipotes vexillifer]	11	XP_019787012.1 PREDICTED: dystonin isoform X10 [Tursiops truncatus]	11	Wd_GLEAN_10016078 Q5FWT1/0.0/FA98A_RAT Protein FAM98A OS=Rattus norvegicus GN=Fam98a PE=2 SV=1	9	ENSBTAP00000061109.1 pep primary_assembly:ARS-UCD1.2:5:107577726:107705756:1 gene:ENSBTAG00000005221.6 transcript:ENSBTAT00000085987.1 gene_biotype:protein_coding transcript_biotype:protein_coding gene_symbol:WNK1 description:WNK lysine deficient protein kinase 1 [Source:VGNC Symbol;Acc:VGNC:36949]	12
XP_007187024.1 dystonin isoform X9 [Balaenoptera acutorostrata scammoni]	13	XP_007465109.1 PREDICTED: voltage-dependent T-type calcium channel subunit alpha-1G isoform X42 [Lipotes vexillifer]	11	XP_019787009.1 PREDICTED: dystonin isoform X7 [Tursiops truncatus]	11	Wd_GLEAN_10015898 Q9N281/0.0/COHA1_CANLF Collagen alpha-1(XVII) chain OS=Canis lupus familiaris GN=COL17A1 PE=2 SV=2	9	ENSBTAP00000060821.1 pep primary_assembly:ARS-UCD1.2:17:51257881:51460894:1 gene:ENSBTAG00000024603.4 transcript:ENSBTAT00000086068.1 gene_biotype:protein_coding transcript_biotype:protein_coding gene_symbol:NCOR2 description:nuclear receptor corepressor 2 [Source:NCBI gene;Acc:538549]	12
XP_007187022.1 dystonin isoform X7 [Balaenoptera acutorostrata scammoni]	13	XP_007465107.1 PREDICTED: voltage-dependent T-type calcium channel subunit alpha-1G isoform X40 [Lipotes vexillifer]	11	XP_019787008.1 PREDICTED: dystonin isoform X6 [Tursiops truncatus]	11	Wd_GLEAN_10015679 O14917/0.0/PCD17_HUMAN Protocadherin-17 OS=Homo sapiens GN=PCDH17 PE=2 SV=2	9	ENSBTAP00000060620.1 pep primary_assembly:ARS-UCD1.2:22:50533323:50568056:-1 gene:ENSBTAG00000011581.6 transcript:ENSBTAT00000078534.1 gene_biotype:protein_coding transcript_biotype:protein_coding gene_symbol:BSN description:bassoon presynaptic cytomatrix protein [Source:HGNC Symbol;Acc:HGNC:1117]	12
XP_007185966.1 fatty acid synthase-like isoform X1 [Balaenoptera acutorostrata scammoni]	13	XP_007465106.1 PREDICTED: voltage-dependent T-type calcium channel subunit alpha-1G isoform X39 [Lipotes vexillifer]	11	XP_019787007.1 PREDICTED: dystonin isoform X5 [Tursiops truncatus]	11	Wd_GLEAN_10014939 P0CG20/0.0/PRR35_HUMAN Proline-rich protein 35 OS=Homo sapiens GN=PRR35 PE=2 SV=1	9	ENSBTAP00000058706.1 pep primary_assembly:ARS-UCD1.2:4:92797675:92825735:1 gene:ENSBTAG00000006253.6 transcript:ENSBTAT00000069339.1 gene_biotype:protein_coding transcript_biotype:protein_coding gene_symbol:FLNC description:filamin C [Source:VGNC Symbol;Acc:VGNC:29035]	12
XP_007185669.1 protein sidekick-2 [Balaenoptera acutorostrata scammoni]	13	XP_007465104.1 PREDICTED: voltage-dependent T-type calcium channel subunit alpha-1G isoform X37 [Lipotes vexillifer]	11	XP_019786405.1 PREDICTED: vacuolar protein sorting-associated protein 13D isoform X5 [Tursiops truncatus]	11	Wd_GLEAN_10014764 P33076/0.0/C2TA_HUMAN MHC class II transactivator OS=Homo sapiens GN=CIITA PE=1 SV=3	9	ENSBTAP00000058042.1 pep primary_assembly:ARS-UCD1.2:5:116531563:116543066:-1 gene:ENSBTAG00000050005.1 transcript:ENSBTAT00000081737.1 gene_biotype:protein_coding transcript_biotype:protein_coding	12
XP_007180883.1 LOW QUALITY PROTEIN: ryanodine receptor 3 [Balaenoptera acutorostrata scammoni]	13	XP_007465103.1 PREDICTED: voltage-dependent T-type calcium channel subunit alpha-1G isoform X36 [Lipotes vexillifer]	11	XP_019786404.1 PREDICTED: vacuolar protein sorting-associated protein 13D isoform X4 [Tursiops truncatus]	11	Wd_GLEAN_10014184 A4IFM3/0.0/DR9C7_BOVIN Short-chain dehydrogenase/reductase family 9C member 7 OS=Bos taurus GN=SDR9C7 PE=2 SV=1	9	ENSBTAP00000057655.1 pep primary_assembly:ARS-UCD1.2:5:107577726:107705756:1 gene:ENSBTAG00000005221.6 transcript:ENSBTAT00000074486.1 gene_biotype:protein_coding transcript_biotype:protein_coding gene_symbol:WNK1 description:WNK lysine deficient protein kinase 1 [Source:VGNC Symbol;Acc:VGNC:36949]	12
XP_007179314.1 collagen alpha-1(II) chain [Balaenoptera acutorostrata scammoni]	13	XP_007465101.1 PREDICTED: voltage-dependent T-type calcium channel subunit alpha-1G isoform X34 [Lipotes vexillifer]	11	XP_019786403.1 PREDICTED: vacuolar protein sorting-associated protein 13D isoform X3 [Tursiops truncatus]	11	Wd_GLEAN_10014181 Q9UIF9/0.0/BAZ2A_HUMAN Bromodomain adjacent to zinc finger domain protein 2A OS=Homo sapiens GN=BAZ2A PE=1 SV=4	9	ENSBTAP00000057470.1 pep primary_assembly:ARS-UCD1.2:18:50982245:51009752:-1 gene:ENSBTAG00000019785.6 transcript:ENSBTAT00000075541.1 gene_biotype:protein_coding transcript_biotype:protein_coding gene_symbol:CIC description:capicua transcriptional repressor [Source:VGNC Symbol;Acc:VGNC:27363]	12
XP_007175431.1 LOW QUALITY PROTEIN: dynein heavy chain 6, axonemal [Balaenoptera acutorostrata scammoni]	13	XP_007465100.1 PREDICTED: voltage-dependent T-type calcium channel subunit alpha-1G isoform X33 [Lipotes vexillifer]	11	XP_019786402.1 PREDICTED: vacuolar protein sorting-associated protein 13D isoform X2 [Tursiops truncatus]	11	Wd_GLEAN_10013750 Q80U72/0.0/SCRIB_MOUSE Protein scribble homolog OS=Mus musculus GN=Scrib PE=1 SV=2	9	ENSBTAP00000056581.2 pep primary_assembly:ARS-UCD1.2:4:105285315:105466927:1 gene:ENSBTAG00000046152.2 transcript:ENSBTAT00000064122.2 gene_biotype:protein_coding transcript_biotype:protein_coding gene_symbol:MGAM description:maltase-glucoamylase [Source:VGNC Symbol;Acc:VGNC:31446]	12
XP_007174719.1 protein sidekick-1 [Balaenoptera acutorostrata scammoni]	13	XP_007465098.1 PREDICTED: voltage-dependent T-type calcium channel subunit alpha-1G isoform X31 [Lipotes vexillifer]	11	XP_019786401.1 PREDICTED: vacuolar protein sorting-associated protein 13D isoform X1 [Tursiops truncatus]	11	Wd_GLEAN_10013580 Q6UVK1/0.0/CSPG4_HUMAN Chondroitin sulfate proteoglycan 4 OS=Homo sapiens GN=CSPG4 PE=1 SV=2	9	ENSBTAP00000056493.2 pep primary_assembly:ARS-UCD1.2:20:12444739:12621942:-1 gene:ENSBTAG00000025964.5 transcript:ENSBTAT00000064503.2 gene_biotype:protein_coding transcript_biotype:protein_coding gene_symbol:MAST4 description:microtubule associated serine/threonine kinase family member 4 [Source:NCBI gene;Acc:529061]	12
XP_007172946.1 protocadherin-16 [Balaenoptera acutorostrata scammoni]	13	XP_007465097.1 PREDICTED: voltage-dependent T-type calcium channel subunit alpha-1G isoform X30 [Lipotes vexillifer]	11	XP_019786400.1 PREDICTED: vacuolar protein sorting-associated protein 13D isoform X1 [Tursiops truncatus]	11	Wd_GLEAN_10012974 Q9P2B2/0.0/FPRP_HUMAN Prostaglandin F2 receptor negative regulator OS=Homo sapiens GN=PTGFRN PE=1 SV=2	9	ENSBTAP00000055740.2 pep primary_assembly:ARS-UCD1.2:4:76730454:76748161:-1 gene:ENSBTAG00000011997.6 transcript:ENSBTAT00000065057.2 gene_biotype:protein_coding transcript_biotype:protein_coding gene_symbol:ZMIZ2 description:zinc finger MIZ-type containing 2 [Source:VGNC Symbol;Acc:VGNC:37196]	12
XP_007172790.1 collagen alpha-1(XVIII) chain [Balaenoptera acutorostrata scammoni]	13	XP_007465096.1 PREDICTED: voltage-dependent T-type calcium channel subunit alpha-1G isoform X29 [Lipotes vexillifer]	11	XP_019784862.1 PREDICTED: collagen alpha-1(XII) chain isoform X5 [Tursiops truncatus]	11	Wd_GLEAN_10012769 P46531/0.0/NOTC1_HUMAN Neurogenic locus notch homolog protein 1 OS=Homo sapiens GN=NOTCH1 PE=1 SV=4	9	ENSBTAP00000054420.2 pep primary_assembly:ARS-UCD1.2:3:34131464:34157519:-1 gene:ENSBTAG00000018804.5 transcript:ENSBTAT00000063317.2 gene_biotype:protein_coding transcript_biotype:protein_coding gene_symbol:CELSR2 description:Bos taurus cadherin, EGF LAG seven-pass G-type receptor 2 (CELSR2), mRNA. [Source:RefSeq mRNA;Acc:NM_001192931]	12
XP_007168065.1 collagen alpha-1(XII) chain isoform X5 [Balaenoptera acutorostrata scammoni]	13	XP_007465092.1 PREDICTED: voltage-dependent T-type calcium channel subunit alpha-1G isoform X25 [Lipotes vexillifer]	11	XP_019782590.1 PREDICTED: protein KIAA0100 homolog isoform X7 [Tursiops truncatus]	11	Wd_GLEAN_10012330 Q28009/2e-141/FUS_BOVIN RNA-binding protein FUS OS=Bos taurus GN=FUS PE=2 SV=2	9	ENSBTAP00000054362.2 pep primary_assembly:ARS-UCD1.2:20:12444739:12608339:-1 gene:ENSBTAG00000025964.5 transcript:ENSBTAT00000064460.2 gene_biotype:protein_coding transcript_biotype:protein_coding gene_symbol:MAST4 description:microtubule associated serine/threonine kinase family member 4 [Source:NCBI gene;Acc:529061]	12
XP_007167823.1 collagen alpha-1(XIII) chain isoform X14 [Balaenoptera acutorostrata scammoni]	13	XP_007465091.1 PREDICTED: voltage-dependent T-type calcium channel subunit alpha-1G isoform X24 [Lipotes vexillifer]	11	XP_019782586.1 PREDICTED: protein KIAA0100 homolog isoform X3 [Tursiops truncatus]	11	Wd_GLEAN_10012112 Q6P4S8/0.0/INT1_MOUSE Integrator complex subunit 1 OS=Mus musculus GN=Ints1 PE=1 SV=2	9	ENSBTAP00000054105.1 pep primary_assembly:ARS-UCD1.2:18:50982245:51009752:-1 gene:ENSBTAG00000019785.6 transcript:ENSBTAT00000064364.2 gene_biotype:protein_coding transcript_biotype:protein_coding gene_symbol:CIC description:capicua transcriptional repressor [Source:VGNC Symbol;Acc:VGNC:27363]	12
XP_007167820.1 collagen alpha-1(XIII) chain isoform X11 [Balaenoptera acutorostrata scammoni]	13	XP_007465090.1 PREDICTED: voltage-dependent T-type calcium channel subunit alpha-1G isoform X23 [Lipotes vexillifer]	11	XP_019782585.1 PREDICTED: protein KIAA0100 homolog isoform X2 [Tursiops truncatus]	11	Wd_GLEAN_10011813 Q9HCM7/2e-23/FBSL_HUMAN Fibrosin-1-like protein OS=Homo sapiens GN=FBRSL1 PE=1 SV=4	9	ENSBTAP00000053839.3 pep primary_assembly:ARS-UCD1.2:23:16668580:16684135:-1 gene:ENSBTAG00000012749.7 transcript:ENSBTAT00000061262.3 gene_biotype:protein_coding transcript_biotype:protein_coding gene_symbol:CUL7 description:cullin 7 [Source:VGNC Symbol;Acc:VGNC:27835]	12
XP_007167045.1 collagen alpha-6(VI) chain [Balaenoptera acutorostrata scammoni]	13	XP_007465087.1 PREDICTED: voltage-dependent T-type calcium channel subunit alpha-1G isoform X20 [Lipotes vexillifer]	11	XP_019782583.1 PREDICTED: protein KIAA0100 homolog isoform X1 [Tursiops truncatus]	11	Wd_GLEAN_10011241 Q5JTZ9/0.0/SYAM_HUMAN Alanine--tRNA ligase, mitochondrial OS=Homo sapiens GN=AARS2 PE=1 SV=1	9	ENSBTAP00000053807.3 pep primary_assembly:ARS-UCD1.2:4:7205760:7579288:-1 gene:ENSBTAG00000003531.6 transcript:ENSBTAT00000061018.3 gene_biotype:protein_coding transcript_biotype:protein_coding gene_symbol:ABCA13 description:ATP binding cassette subfamily A member 13 [Source:HGNC Symbol;Acc:HGNC:14638]	12
XP_007164795.1 microtubule-actin cross-linking factor 1 isoform X21 [Balaenoptera acutorostrata scammoni]	13	XP_007465084.1 PREDICTED: voltage-dependent T-type calcium channel subunit alpha-1G isoform X17 [Lipotes vexillifer]	11	XP_019782226.1 PREDICTED: WD repeat and FYVE domain-containing protein 3 isoform X5 [Tursiops truncatus]	11	Wd_GLEAN_10011212 Q13308/0.0/PTK7_HUMAN Inactive tyrosine-protein kinase 7 OS=Homo sapiens GN=PTK7 PE=1 SV=2	9	ENSBTAP00000053219.3 pep primary_assembly:ARS-UCD1.2:20:59226991:59489350:1 gene:ENSBTAG00000021972.7 transcript:ENSBTAT00000061278.3 gene_biotype:protein_coding transcript_biotype:protein_coding gene_symbol:DNAH5 description:dynein axonemal heavy chain 5 [Source:VGNC Symbol;Acc:VGNC:28126]	12
XP_007164794.1 microtubule-actin cross-linking factor 1 isoform X20 [Balaenoptera acutorostrata scammoni]	13	XP_007465082.1 PREDICTED: voltage-dependent T-type calcium channel subunit alpha-1G isoform X15 [Lipotes vexillifer]	11	XP_019781470.1 PREDICTED: serine/threonine-protein kinase WNK1 isoform X5 [Tursiops truncatus]	11	Wd_GLEAN_10011210 Q5RCJ3/0.0/CUL7_PONAB Cullin-7 OS=Pongo abelii GN=CUL7 PE=2 SV=1	9	ENSBTAP00000039599.5 pep primary_assembly:ARS-UCD1.2:28:26096194:26246128:1 gene:ENSBTAG00000011741.6 transcript:ENSBTAT00000039811.5 gene_biotype:protein_coding transcript_biotype:protein_coding gene_symbol:COL13A1 description:collagen type XIII alpha 1 chain [Source:VGNC Symbol;Acc:VGNC:27555]	12
XP_007164276.1 sacsin [Balaenoptera acutorostrata scammoni]	13	XP_007465080.1 PREDICTED: voltage-dependent T-type calcium channel subunit alpha-1G isoform X13 [Lipotes vexillifer]	11	XP_019781469.1 PREDICTED: serine/threonine-protein kinase WNK1 isoform X4 [Tursiops truncatus]	11	Wd_GLEAN_10011169 Q96JB1/0.0/DYH8_HUMAN Dynein heavy chain 8, axonemal OS=Homo sapiens GN=DNAH8 PE=1 SV=2	9	ENSBTAP00000038178.4 pep primary_assembly:ARS-UCD1.2:2:84377037:84632137:-1 gene:ENSBTAG00000016784.6 transcript:ENSBTAT00000038364.5 gene_biotype:protein_coding transcript_biotype:protein_coding gene_symbol:DNAH7 description:Bos taurus dynein axonemal heavy chain 7 (DNAH7), mRNA. [Source:RefSeq mRNA;Acc:NM_001143874]	12
XP_007164077.1 target of Nesh-SH3 isoform X2 [Balaenoptera acutorostrata scammoni]	13	XP_007463251.1 PREDICTED: vacuolar protein sorting-associated protein 13D [Lipotes vexillifer]	11	XP_019778772.1 PREDICTED: target of Nesh-SH3 [Tursiops truncatus]	11	Wd_GLEAN_10010824 Q9C0A1/0.0/ZFHX2_HUMAN Zinc finger homeobox protein 2 OS=Homo sapiens GN=ZFHX2 PE=2 SV=3	9	ENSBTAP00000036658.5 pep primary_assembly:ARS-UCD1.2:20:12444739:12620544:-1 gene:ENSBTAG00000025964.5 transcript:ENSBTAT00000036805.5 gene_biotype:protein_coding transcript_biotype:protein_coding gene_symbol:MAST4 description:microtubule associated serine/threonine kinase family member 4 [Source:NCBI gene;Acc:529061]	12
XP_007164075.1 target of Nesh-SH3 isoform X1 [Balaenoptera acutorostrata scammoni]	13	XP_007459379.1 PREDICTED: E3 ubiquitin-protein ligase UBR4 [Lipotes vexillifer]	11	XP_019774431.1 PREDICTED: E3 ubiquitin-protein ligase UBR4 isoform X9 [Tursiops truncatus]	11	Wd_GLEAN_10010792 Q9P2P1/0.0/NYNRI_HUMAN Protein NYNRIN OS=Homo sapiens GN=NYNRIN PE=2 SV=3	9	ENSBTAP00000034171.4 pep primary_assembly:ARS-UCD1.2:17:51257881:51460894:1 gene:ENSBTAG00000024603.4 transcript:ENSBTAT00000034273.4 gene_biotype:protein_coding transcript_biotype:protein_coding gene_symbol:NCOR2 description:nuclear receptor corepressor 2 [Source:NCBI gene;Acc:538549]	12
XP_028024815.1 WD repeat and FYVE domain-containing protein 3 isoform X3 [Balaenoptera acutorostrata scammoni]	12	XP_007459104.1 PREDICTED: putative helicase MOV-10 [Lipotes vexillifer]	11	XP_019774430.1 PREDICTED: E3 ubiquitin-protein ligase UBR4 isoform X8 [Tursiops truncatus]	11	Wd_GLEAN_10010290 Q15334/0.0/L2GL1_HUMAN Lethal(2) giant larvae protein homolog 1 OS=Homo sapiens GN=LLGL1 PE=1 SV=3	9	ENSBTAP00000034167.5 pep primary_assembly:ARS-UCD1.2:4:7205760:7598351:-1 gene:ENSBTAG00000003531.6 transcript:ENSBTAT00000034269.5 gene_biotype:protein_coding transcript_biotype:protein_coding gene_symbol:ABCA13 description:ATP binding cassette subfamily A member 13 [Source:HGNC Symbol;Acc:HGNC:14638]	12
XP_028024137.1 nuclear receptor corepressor 2 [Balaenoptera acutorostrata scammoni]	12	XP_007457229.1 PREDICTED: vacuolar protein sorting-associated protein 13B isoform X2 [Lipotes vexillifer]	11	XP_019774429.1 PREDICTED: E3 ubiquitin-protein ligase UBR4 isoform X7 [Tursiops truncatus]	11	Wd_GLEAN_10010242 Q9NYC9/0.0/DYH9_HUMAN Dynein heavy chain 9, axonemal OS=Homo sapiens GN=DNAH9 PE=1 SV=3	9	ENSBTAP00000032158.5 pep primary_assembly:ARS-UCD1.2:23:24075070:24509305:-1 gene:ENSBTAG00000011237.6 transcript:ENSBTAT00000032221.5 gene_biotype:protein_coding transcript_biotype:protein_coding gene_symbol:PKHD1 description:PKHD1, fibrocystin/polyductin [Source:VGNC Symbol;Acc:VGNC:32939]	12
XP_028024045.1 cadherin EGF LAG seven-pass G-type receptor 1, partial [Balaenoptera acutorostrata scammoni]	12	XP_007457228.1 PREDICTED: vacuolar protein sorting-associated protein 13B isoform X1 [Lipotes vexillifer]	11	XP_019774428.1 PREDICTED: E3 ubiquitin-protein ligase UBR4 isoform X6 [Tursiops truncatus]	11	Wd_GLEAN_10010071 Q562E7/0.0/WDR81_HUMAN WD repeat-containing protein 81 OS=Homo sapiens GN=WDR81 PE=1 SV=2	9	ENSBTAP00000031821.5 pep primary_assembly:ARS-UCD1.2:18:56009113:56018665:1 gene:ENSBTAG00000014454.6 transcript:ENSBTAT00000031875.5 gene_biotype:protein_coding transcript_biotype:protein_coding gene_symbol:PRR12 description:proline rich 12 [Source:VGNC Symbol;Acc:VGNC:33389]	12
XP_028022259.1 vacuolar protein sorting-associated protein 13C [Balaenoptera acutorostrata scammoni]	12	XP_007454751.1 PREDICTED: cadherin-23 isoform X1 [Lipotes vexillifer]	11	XP_019774427.1 PREDICTED: E3 ubiquitin-protein ligase UBR4 isoform X5 [Tursiops truncatus]	11	Wd_GLEAN_10008503 Q8TE73/0.0/DYH5_HUMAN Dynein heavy chain 5, axonemal OS=Homo sapiens GN=DNAH5 PE=1 SV=3	9	ENSBTAP00000025033.5 pep primary_assembly:ARS-UCD1.2:3:34133155:34157519:-1 gene:ENSBTAG00000018804.5 transcript:ENSBTAT00000025033.5 gene_biotype:protein_coding transcript_biotype:protein_coding gene_symbol:CELSR2 description:Bos taurus cadherin, EGF LAG seven-pass G-type receptor 2 (CELSR2), mRNA. [Source:RefSeq mRNA;Acc:NM_001192931]	12
XP_028019309.1 von Willebrand factor isoform X3 [Balaenoptera acutorostrata scammoni]	12	XP_007452042.1 PREDICTED: LOW QUALITY PROTEIN: BCL-6 corepressor [Lipotes vexillifer]	11	XP_019774426.1 PREDICTED: E3 ubiquitin-protein ligase UBR4 isoform X4 [Tursiops truncatus]	11	Wd_GLEAN_10008052 O75445/0.0/USH2A_HUMAN Usherin OS=Homo sapiens GN=USH2A PE=1 SV=3	9	ENSBTAP00000022744.5 pep primary_assembly:ARS-UCD1.2:2:130906818:130976365:1 gene:ENSBTAG00000017122.5 transcript:ENSBTAT00000022744.5 gene_biotype:protein_coding transcript_biotype:protein_coding gene_symbol:HSPG2 description:heparan sulfate proteoglycan 2 [Source:VGNC Symbol;Acc:VGNC:29988]	12
XP_028018902.1 LOW QUALITY PROTEIN: proline-rich protein 12 [Balaenoptera acutorostrata scammoni]	12	XP_007449627.1 PREDICTED: zinc finger homeobox protein 2 [Lipotes vexillifer]	11	XP_019774425.1 PREDICTED: E3 ubiquitin-protein ligase UBR4 isoform X3 [Tursiops truncatus]	11	Wd_GLEAN_10008023 O75592/0.0/MYCB2_HUMAN E3 ubiquitin-protein ligase MYCBP2 OS=Homo sapiens GN=MYCBP2 PE=1 SV=3	9	ENSBTAP00000018496.5 pep primary_assembly:ARS-UCD1.2:2:719767:951758:-1 gene:ENSBTAG00000013916.6 transcript:ENSBTAT00000018496.5 gene_biotype:protein_coding transcript_biotype:protein_coding gene_symbol:HERC2 description:Bos taurus HECT and RLD domain containing E3 ubiquitin protein ligase 2 (HERC2), mRNA. [Source:RefSeq mRNA;Acc:NM_001206081]	12
XP_028018850.1 protein capicua homolog isoform X1 [Balaenoptera acutorostrata scammoni]	12	XP_007449388.1 PREDICTED: cadherin EGF LAG seven-pass G-type receptor 2 [Lipotes vexillifer]	11	XP_019774424.1 PREDICTED: E3 ubiquitin-protein ligase UBR4 isoform X2 [Tursiops truncatus]	11	Wd_GLEAN_10007828 Q9UMN6/0.0/KMT2B_HUMAN Histone-lysine N-methyltransferase 2B OS=Homo sapiens GN=KMT2B PE=1 SV=1	9	ENSBTAP00000017350.5 pep primary_assembly:ARS-UCD1.2:25:19845794:19864999:1 gene:ENSBTAG00000013052.5 transcript:ENSBTAT00000017350.5 gene_biotype:protein_coding transcript_biotype:protein_coding gene_symbol:SDR42E2 description:short chain dehydrogenase/reductase family 42E, member 2 [Source:NCBI gene;Acc:100847375]	12
XP_028018121.1 LOW QUALITY PROTEIN: pregnancy zone protein-like [Balaenoptera acutorostrata scammoni]	12	XP_007448201.1 PREDICTED: immunoglobulin superfamily DCC subclass member 4 [Lipotes vexillifer]	11	XP_019774423.1 PREDICTED: E3 ubiquitin-protein ligase UBR4 isoform X1 [Tursiops truncatus]	11	Wd_GLEAN_10007500 D3YZU1/0.0/SHAN1_MOUSE SH3 and multiple ankyrin repeat domains protein 1 OS=Mus musculus GN=Shank1 PE=1 SV=1	9	ENSBTAP00000015917.5 pep primary_assembly:ARS-UCD1.2:4:76730454:76748161:-1 gene:ENSBTAG00000011997.6 transcript:ENSBTAT00000015917.6 gene_biotype:protein_coding transcript_biotype:protein_coding gene_symbol:ZMIZ2 description:zinc finger MIZ-type containing 2 [Source:VGNC Symbol;Acc:VGNC:37196]	12
XP_007196051.1 LOW QUALITY PROTEIN: stereocilin [Balaenoptera acutorostrata scammoni]	12	XP_007447872.1 PREDICTED: LOW QUALITY PROTEIN: fer-1-like protein 4-like [Lipotes vexillifer]	11	XP_019774226.1 PREDICTED: protein unc-79 homolog isoform X2 [Tursiops truncatus]	11	Wd_GLEAN_10007379 P18583/0.0/SON_HUMAN Protein SON OS=Homo sapiens GN=SON PE=1 SV=4	9	ENSBTAP00000010925.6 pep primary_assembly:ARS-UCD1.2:2:103361566:103431472:-1 gene:ENSBTAG00000008300.6 transcript:ENSBTAT00000010925.6 gene_biotype:protein_coding transcript_biotype:protein_coding gene_symbol:FN1 description:Bos taurus fibronectin 1 (FN1), mRNA. [Source:RefSeq mRNA;Acc:NM_001163778]	12
XP_007191077.1 collagen alpha-1(XXV) chain isoform X6 [Balaenoptera acutorostrata scammoni]	12	XP_007447077.1 PREDICTED: zinc finger MIZ domain-containing protein 2 isoform X2 [Lipotes vexillifer]	11	XP_004316827.2 PREDICTED: collagen alpha-1(X) chain [Tursiops truncatus]	11	Wd_GLEAN_10007297 O94759/0.0/TRPM2_HUMAN Transient receptor potential cation channel subfamily M member 2 OS=Homo sapiens GN=TRPM2 PE=1 SV=2	9	ENSBTAP00000010551.6 pep primary_assembly:ARS-UCD1.2:21:58086363:58328508:1 gene:ENSBTAG00000008017.6 transcript:ENSBTAT00000010551.6 gene_biotype:protein_coding transcript_biotype:protein_coding gene_symbol:UNC79 description:unc-79 homolog, NALCN channel complex subunit [Source:VGNC Symbol;Acc:VGNC:36675]	12
XP_007189879.1 LOW QUALITY PROTEIN: ubiquitin carboxyl-terminal hydrolase 34 [Balaenoptera acutorostrata scammoni]	12	XP_007447076.1 PREDICTED: zinc finger MIZ domain-containing protein 2 isoform X1 [Lipotes vexillifer]	11	XP_019807616.1 PREDICTED: cilia- and flagella-associated protein 54 [Tursiops truncatus]	10	Wd_GLEAN_10006984 Q4ZHG4/0.0/FNDC1_HUMAN Fibronectin type III domain-containing protein 1 OS=Homo sapiens GN=FNDC1 PE=2 SV=4	9	ENSBTAP00000009875.5 pep primary_assembly:ARS-UCD1.2:21:55328662:55345907:-1 gene:ENSBTAG00000007503.5 transcript:ENSBTAT00000009875.5 gene_biotype:protein_coding transcript_biotype:protein_coding gene_symbol:STRC description:stereocilin [Source:VGNC Symbol;Acc:VGNC:55895]	12
XP_007188074.1 fibronectin [Balaenoptera acutorostrata scammoni]	12	XP_007446272.1 PREDICTED: protein bassoon [Lipotes vexillifer]	11	XP_019806586.1 PREDICTED: dynein heavy chain 5, axonemal [Tursiops truncatus]	10	Wd_GLEAN_10006206 Q8HZK2/0.0/DUOX2_PIG Dual oxidase 2 OS=Sus scrofa GN=DUOX2 PE=1 SV=2	9	ENSBTAP00000006875.6 pep primary_assembly:ARS-UCD1.2:5:107577726:107706571:1 gene:ENSBTAG00000005221.6 transcript:ENSBTAT00000006875.6 gene_biotype:protein_coding transcript_biotype:protein_coding gene_symbol:WNK1 description:WNK lysine deficient protein kinase 1 [Source:VGNC Symbol;Acc:VGNC:36949]	12
XP_007187030.1 dystonin isoform X14 [Balaenoptera acutorostrata scammoni]	12	XP_007445914.1 PREDICTED: striated muscle preferentially expressed protein kinase [Lipotes vexillifer]	11	XP_019803039.1 PREDICTED: filamin-B isoform X4 [Tursiops truncatus]	10	Wd_GLEAN_10005917 P48681/0.0/NEST_HUMAN Nestin OS=Homo sapiens GN=NES PE=1 SV=2	9	ENSBTAP00000074411.1 pep primary_assembly:ARS-UCD1.2:19:51302716:51357264:-1 gene:ENSBTAG00000016776.6 transcript:ENSBTAT00000072100.1 gene_biotype:protein_coding transcript_biotype:protein_coding gene_symbol:BAHCC1 description:BAH domain and coiled-coil containing 1 [Source:VGNC Symbol;Acc:VGNC:55774]	11
XP_007183947.1 protein KIAA0100 homolog [Balaenoptera acutorostrata scammoni]	12	XP_007472429.1 PREDICTED: LOW QUALITY PROTEIN: ATP-binding cassette, sub-family A (ABC1), member 13 [Lipotes vexillifer]	10	XP_019803038.1 PREDICTED: filamin-B isoform X3 [Tursiops truncatus]	10	Wd_GLEAN_10005655 Q15911/0.0/ZFHX3_HUMAN Zinc finger homeobox protein 3 OS=Homo sapiens GN=ZFHX3 PE=1 SV=2	9	ENSBTAP00000074075.1 pep primary_assembly:ARS-UCD1.2:22:43132607:43272493:-1 gene:ENSBTAG00000022004.6 transcript:ENSBTAT00000080018.1 gene_biotype:protein_coding transcript_biotype:protein_coding gene_symbol:FLNB description:Bos taurus filamin B (FLNB), mRNA. [Source:RefSeq mRNA;Acc:NM_001191460]	11
XP_007183009.1 LOW QUALITY PROTEIN: E3 ubiquitin-protein ligase HERC2 [Balaenoptera acutorostrata scammoni]	12	XP_007471254.1 PREDICTED: collagen alpha-1(XXI) chain [Lipotes vexillifer]	10	XP_019803037.1 PREDICTED: filamin-B isoform X2 [Tursiops truncatus]	10	Wd_GLEAN_10005355 Q9UHV7/0.0/MED13_HUMAN Mediator of RNA polymerase II transcription subunit 13 OS=Homo sapiens GN=MED13 PE=1 SV=3	9	ENSBTAP00000072507.1 pep primary_assembly:ARS-UCD1.2:5:107577726:107705756:1 gene:ENSBTAG00000005221.6 transcript:ENSBTAT00000080260.1 gene_biotype:protein_coding transcript_biotype:protein_coding gene_symbol:WNK1 description:WNK lysine deficient protein kinase 1 [Source:VGNC Symbol;Acc:VGNC:36949]	11
XP_007175237.1 basement membrane-specific heparan sulfate proteoglycan core protein [Balaenoptera acutorostrata scammoni]	12	XP_007468223.1 PREDICTED: serine/threonine-protein kinase WNK2 [Lipotes vexillifer]	10	XP_019803036.1 PREDICTED: filamin-B isoform X1 [Tursiops truncatus]	10	Wd_GLEAN_10005273 Q9H5I5/0.0/PIEZ2_HUMAN Piezo-type mechanosensitive ion channel component 2 OS=Homo sapiens GN=PIEZO2 PE=1 SV=2	9	ENSBTAP00000071585.1 pep primary_assembly:ARS-UCD1.2:2:103362254:103430522:-1 gene:ENSBTAG00000008300.6 transcript:ENSBTAT00000082918.1 gene_biotype:protein_coding transcript_biotype:protein_coding gene_symbol:FN1 description:Bos taurus fibronectin 1 (FN1), mRNA. [Source:RefSeq mRNA;Acc:NM_001163778]	11
XP_007174230.1 LOW QUALITY PROTEIN: retinoic acid-induced protein 1 [Balaenoptera acutorostrata scammoni]	12	XP_007467273.1 PREDICTED: probable E3 ubiquitin-protein ligase HERC1 [Lipotes vexillifer]	10	XP_019802972.1 PREDICTED: LOW QUALITY PROTEIN: dynein heavy chain 1, axonemal [Tursiops truncatus]	10	Wd_GLEAN_10005249 P98203/0.0/ARVC_MOUSE Armadillo repeat protein deleted in velo-cardio-facial syndrome homolog OS=Mus musculus GN=Arvcf PE=1 SV=2	9	ENSBTAP00000071576.1 pep primary_assembly:ARS-UCD1.2:9:76205680:76274556:-1 gene:ENSBTAG00000000245.6 transcript:ENSBTAT00000084104.1 gene_biotype:protein_coding transcript_biotype:protein_coding gene_symbol:NHSL1 description:Bos taurus NHS like 1 (NHSL1), mRNA. [Source:RefSeq mRNA;Acc:NM_001191538]	11
XP_007173566.1 A disintegrin and metalloproteinase with thrombospondin motifs 7 [Balaenoptera acutorostrata scammoni]	12	XP_007467121.1 PREDICTED: reelin isoform X2 [Lipotes vexillifer]	10	XP_019802898.1 PREDICTED: integrator complex subunit 1 [Tursiops truncatus]	10	Wd_GLEAN_10004924 O60840/0.0/CAC1F_HUMAN Voltage-dependent L-type calcium channel subunit alpha-1F OS=Homo sapiens GN=CACNA1F PE=1 SV=2	9	ENSBTAP00000071514.1 pep primary_assembly:ARS-UCD1.2:20:59236007:59489350:1 gene:ENSBTAG00000021972.7 transcript:ENSBTAT00000076149.1 gene_biotype:protein_coding transcript_biotype:protein_coding gene_symbol:DNAH5 description:dynein axonemal heavy chain 5 [Source:VGNC Symbol;Acc:VGNC:28126]	11
XP_007172083.1 nestin [Balaenoptera acutorostrata scammoni]	12	XP_007467120.1 PREDICTED: reelin isoform X1 [Lipotes vexillifer]	10	XP_019802569.1 PREDICTED: xin actin-binding repeat-containing protein 1 isoform X2 [Tursiops truncatus]	10	Wd_GLEAN_10004616 Q9BX84/0.0/TRPM6_HUMAN Transient receptor potential cation channel subfamily M member 6 OS=Homo sapiens GN=TRPM6 PE=1 SV=2	9	ENSBTAP00000070605.1 pep primary_assembly:ARS-UCD1.2:20:24198618:24270349:1 gene:ENSBTAG00000003200.4 transcript:ENSBTAT00000078296.1 gene_biotype:protein_coding transcript_biotype:protein_coding description:chondroitin sulfate proteoglycan 4 [Source:NCBI gene;Acc:530348]	11
XP_007170313.1 serine/threonine-protein kinase WNK1 [Balaenoptera acutorostrata scammoni]	12	XP_007466322.1 PREDICTED: midasin [Lipotes vexillifer]	10	XP_019802304.1 PREDICTED: deleted in lung and esophageal cancer protein 1 isoform X4 [Tursiops truncatus]	10	Wd_GLEAN_10004498 Q68CZ2/0.0/TENS3_HUMAN Tensin-3 OS=Homo sapiens GN=TNS3 PE=1 SV=2	9	ENSBTAP00000070237.1 pep primary_assembly:ARS-UCD1.2:5:9954681:10250498:1 gene:ENSBTAG00000026977.5 transcript:ENSBTAT00000076843.1 gene_biotype:protein_coding transcript_biotype:protein_coding gene_symbol:PTPRQ description:protein tyrosine phosphatase, receptor type Q [Source:VGNC Symbol;Acc:VGNC:33556]	11
XP_007170253.1 von Willebrand factor isoform X2 [Balaenoptera acutorostrata scammoni]	12	XP_007465293.1 PREDICTED: LOW QUALITY PROTEIN: probable G-protein coupled receptor 179 [Lipotes vexillifer]	10	XP_019802303.1 PREDICTED: deleted in lung and esophageal cancer protein 1 isoform X3 [Tursiops truncatus]	10	Wd_GLEAN_10004384 P78325/0.0/ADAM8_HUMAN Disintegrin and metalloproteinase domain-containing protein 8 OS=Homo sapiens GN=ADAM8 PE=1 SV=2	9	ENSBTAP00000069109.1 pep primary_assembly:ARS-UCD1.2:11:59860971:60057096:-1 gene:ENSBTAG00000006027.6 transcript:ENSBTAT00000076229.1 gene_biotype:protein_coding transcript_biotype:protein_coding gene_symbol:USP34 description:ubiquitin specific peptidase 34 [Source:VGNC Symbol;Acc:VGNC:36724]	11
XP_007170252.1 von Willebrand factor isoform X1 [Balaenoptera acutorostrata scammoni]	12	XP_007464686.1 PREDICTED: brain-specific angiogenesis inhibitor 1 [Lipotes vexillifer]	10	XP_019802302.1 PREDICTED: deleted in lung and esophageal cancer protein 1 isoform X2 [Tursiops truncatus]	10	Wd_GLEAN_10004215 Q4AC94/0.0/C2CD3_HUMAN C2 domain-containing protein 3 OS=Homo sapiens GN=C2CD3 PE=1 SV=4	9	ENSBTAP00000068642.1 pep primary_assembly:ARS-UCD1.2:11:59860971:60057096:-1 gene:ENSBTAG00000006027.6 transcript:ENSBTAT00000078346.1 gene_biotype:protein_coding transcript_biotype:protein_coding gene_symbol:USP34 description:ubiquitin specific peptidase 34 [Source:VGNC Symbol;Acc:VGNC:36724]	11
XP_007169535.1 cadherin EGF LAG seven-pass G-type receptor 2 isoform X4 [Balaenoptera acutorostrata scammoni]	12	XP_007463054.1 PREDICTED: zinc finger homeobox protein 3 [Lipotes vexillifer]	10	XP_019802301.1 PREDICTED: deleted in lung and esophageal cancer protein 1 isoform X1 [Tursiops truncatus]	10	Wd_GLEAN_10004204 Q96PE2/0.0/ARHGH_HUMAN Rho guanine nucleotide exchange factor 17 OS=Homo sapiens GN=ARHGEF17 PE=1 SV=1	9	ENSBTAP00000068340.1 pep primary_assembly:ARS-UCD1.2:22:48488285:48533380:-1 gene:ENSBTAG00000047794.2 transcript:ENSBTAT00000066899.1 gene_biotype:protein_coding transcript_biotype:protein_coding gene_symbol:DNAH1 description:dynein axonemal heavy chain 1 [Source:VGNC Symbol;Acc:VGNC:28122]	11
XP_007169534.1 cadherin EGF LAG seven-pass G-type receptor 2 isoform X3 [Balaenoptera acutorostrata scammoni]	12	XP_007462604.1 PREDICTED: kelch-like protein 33 isoform X1 [Lipotes vexillifer]	10	XP_019802300.1 PREDICTED: deleted in lung and esophageal cancer protein 1 isoform X1 [Tursiops truncatus]	10	Wd_GLEAN_10004106 Q5XI28/0.0/RAVR1_RAT Ribonucleoprotein PTB-binding 1 OS=Rattus norvegicus GN=Raver1 PE=1 SV=1	9	ENSBTAP00000067882.1 pep primary_assembly:ARS-UCD1.2:4:30334811:30693265:1 gene:ENSBTAG00000013078.7 transcript:ENSBTAT00000070801.1 gene_biotype:protein_coding transcript_biotype:protein_coding gene_symbol:DNAH11 description:dynein axonemal heavy chain 11 [Source:HGNC Symbol;Acc:HGNC:2942]	11
XP_007169533.1 cadherin EGF LAG seven-pass G-type receptor 2 isoform X2 [Balaenoptera acutorostrata scammoni]	12	XP_007462453.1 PREDICTED: dynein heavy chain 17, axonemal [Lipotes vexillifer]	10	XP_019802299.1 PREDICTED: deleted in lung and esophageal cancer protein 1 isoform X1 [Tursiops truncatus]	10	Wd_GLEAN_10003845 Q8TEM1/0.0/PO210_HUMAN Nuclear pore membrane glycoprotein 210 OS=Homo sapiens GN=NUP210 PE=1 SV=3	9	ENSBTAP00000067667.1 pep primary_assembly:ARS-UCD1.2:9:33364608:33480511:1 gene:ENSBTAG00000047600.2 transcript:ENSBTAT00000082815.1 gene_biotype:protein_coding transcript_biotype:protein_coding gene_symbol:ROS1 description:ROS proto-oncogene 1, receptor tyrosine kinase [Source:VGNC Symbol;Acc:VGNC:34091]	11
XP_007169532.1 cadherin EGF LAG seven-pass G-type receptor 2 isoform X1 [Balaenoptera acutorostrata scammoni]	12	XP_007461168.1 PREDICTED: interleukin-12 receptor subunit beta-1 [Lipotes vexillifer]	10	XP_019801608.1 PREDICTED: sucrase-isomaltase, intestinal [Tursiops truncatus]	10	Wd_GLEAN_10003447 Q9H4A3/0.0/WNK1_HUMAN Serine/threonine-protein kinase WNK1 OS=Homo sapiens GN=WNK1 PE=1 SV=2	9	ENSBTAP00000067630.1 pep primary_assembly:ARS-UCD1.2:14:987039:1006477:1 gene:ENSBTAG00000008421.6 transcript:ENSBTAT00000080523.1 gene_biotype:protein_coding transcript_biotype:protein_coding gene_symbol:SCRIB description:scribbled planar cell polarity protein [Source:VGNC Symbol;Acc:VGNC:34365]	11
XP_007167810.1 collagen alpha-1(XIII) chain isoform X2 [Balaenoptera acutorostrata scammoni]	12	XP_007460905.1 PREDICTED: inositol 1,4,5-trisphosphate receptor type 3 [Lipotes vexillifer]	10	XP_019800336.1 PREDICTED: fatty acid synthase [Tursiops truncatus]	10	Wd_GLEAN_10002650 Q9QWL7/0.0/K1C17_MOUSE Keratin, type I cytoskeletal 17 OS=Mus musculus GN=Krt17 PE=1 SV=3	9	ENSBTAP00000067060.1 pep primary_assembly:ARS-UCD1.2:4:30334811:30693265:1 gene:ENSBTAG00000013078.7 transcript:ENSBTAT00000086314.1 gene_biotype:protein_coding transcript_biotype:protein_coding gene_symbol:DNAH11 description:dynein axonemal heavy chain 11 [Source:HGNC Symbol;Acc:HGNC:2942]	11
XP_007164078.1 target of Nesh-SH3 isoform X4 [Balaenoptera acutorostrata scammoni]	12	XP_007459070.1 PREDICTED: ATP-binding cassette sub-family A member 2 [Lipotes vexillifer]	10	XP_019796246.1 PREDICTED: LOW QUALITY PROTEIN: reelin [Tursiops truncatus]	10	Wd_GLEAN_10002434 O94827/0.0/PKHG5_HUMAN Pleckstrin homology domain-containing family G member 5 OS=Homo sapiens GN=PLEKHG5 PE=1 SV=3	9	ENSBTAP00000066003.1 pep primary_assembly:ARS-UCD1.2:7:14846394:14861001:-1 gene:ENSBTAG00000015721.6 transcript:ENSBTAT00000075842.1 gene_biotype:protein_coding transcript_biotype:protein_coding gene_symbol:RAVER1 description:ribonucleoprotein, PTB binding 1 [Source:VGNC Symbol;Acc:VGNC:55304]	11
XP_028024445.1 LOW QUALITY PROTEIN: collagen alpha-1(X) chain [Balaenoptera acutorostrata scammoni]	11	XP_007458941.1 PREDICTED: vacuolar protein sorting-associated protein 13C isoform X4 [Lipotes vexillifer]	10	XP_019795160.1 PREDICTED: collagen alpha-1(XVII) chain [Tursiops truncatus]	10	Wd_GLEAN_10002231 Q9NTG1/0.0/PKDRE_HUMAN Polycystic kidney disease and receptor for egg jelly-related protein OS=Homo sapiens GN=PKDREJ PE=2 SV=2	9	ENSBTAP00000065933.1 pep primary_assembly:ARS-UCD1.2:9:76207720:76350582:-1 gene:ENSBTAG00000000245.6 transcript:ENSBTAT00000083084.1 gene_biotype:protein_coding transcript_biotype:protein_coding gene_symbol:NHSL1 description:Bos taurus NHS like 1 (NHSL1), mRNA. [Source:RefSeq mRNA;Acc:NM_001191538]	11
XP_028023720.1 striated muscle preferentially expressed protein kinase [Balaenoptera acutorostrata scammoni]	11	XP_007458940.1 PREDICTED: vacuolar protein sorting-associated protein 13C isoform X3 [Lipotes vexillifer]	10	XP_019794802.1 PREDICTED: dynein heavy chain 7, axonemal [Tursiops truncatus]	10	Wd_GLEAN_10001297 Q8NCM8/0.0/DYHC2_HUMAN Cytoplasmic dynein 2 heavy chain 1 OS=Homo sapiens GN=DYNC2H1 PE=1 SV=4	9	ENSBTAP00000065847.1 pep primary_assembly:ARS-UCD1.2:7:14847394:14859770:-1 gene:ENSBTAG00000015721.6 transcript:ENSBTAT00000072126.1 gene_biotype:protein_coding transcript_biotype:protein_coding gene_symbol:RAVER1 description:ribonucleoprotein, PTB binding 1 [Source:VGNC Symbol;Acc:VGNC:55304]	11
XP_028023239.1 immunoglobulin superfamily DCC subclass member 4 [Balaenoptera acutorostrata scammoni]	11	XP_007458805.1 PREDICTED: nesprin-1 [Lipotes vexillifer]	10	XP_019794525.1 PREDICTED: fibronectin isoform X4 [Tursiops truncatus]	10	Wd_GLEAN_10001262 Q6ZNJ1/0.0/NBEL2_HUMAN Neurobeachin-like protein 2 OS=Homo sapiens GN=NBEAL2 PE=1 SV=2	9	ENSBTAP00000064291.1 pep primary_assembly:ARS-UCD1.2:9:33364608:33480511:1 gene:ENSBTAG00000047600.2 transcript:ENSBTAT00000068274.1 gene_biotype:protein_coding transcript_biotype:protein_coding gene_symbol:ROS1 description:ROS proto-oncogene 1, receptor tyrosine kinase [Source:VGNC Symbol;Acc:VGNC:34091]	11
XP_028023029.1 LOW QUALITY PROTEIN: laminin subunit alpha-5 [Balaenoptera acutorostrata scammoni]	11	XP_007457644.1 PREDICTED: cation-independent mannose-6-phosphate receptor [Lipotes vexillifer]	10	XP_019794180.1 PREDICTED: E3 ubiquitin-protein ligase RNF213 [Tursiops truncatus]	10	Wd_GLEAN_10001255 Q6PB44/0.0/PTN23_MOUSE Tyrosine-protein phosphatase non-receptor type 23 OS=Mus musculus GN=Ptpn23 PE=1 SV=2	9	ENSBTAP00000064221.1 pep primary_assembly:ARS-UCD1.2:4:92797675:92825735:1 gene:ENSBTAG00000006253.6 transcript:ENSBTAT00000082393.1 gene_biotype:protein_coding transcript_biotype:protein_coding gene_symbol:FLNC description:filamin C [Source:VGNC Symbol;Acc:VGNC:29035]	11
XP_028020540.1 otogelin [Balaenoptera acutorostrata scammoni]	11	XP_007455720.1 PREDICTED: cytoplasmic dynein 1 heavy chain 1 [Lipotes vexillifer]	10	XP_019791007.1 PREDICTED: dual oxidase 2 [Tursiops truncatus]	10	Wd_GLEAN_10001024 P51611/0.0/HCFC1_MESAU Host cell factor 1 OS=Mesocricetus auratus GN=HCFC1 PE=1 SV=1	9	ENSBTAP00000063212.1 pep primary_assembly:ARS-UCD1.2:8:63974402:64077938:1 gene:ENSBTAG00000010082.6 transcript:ENSBTAT00000072268.1 gene_biotype:protein_coding transcript_biotype:protein_coding gene_symbol:COL15A1 description:collagen type XV alpha 1 chain [Source:VGNC Symbol;Acc:VGNC:27556]	11
XP_028019880.1 ankyrin repeat domain-containing protein 11 [Balaenoptera acutorostrata scammoni]	11	XP_007455050.1 PREDICTED: collagen alpha-1(X) chain [Lipotes vexillifer]	10	XP_019790756.1 PREDICTED: kelch-like protein 33 isoform X1 [Tursiops truncatus]	10	Wd_GLEAN_10000611 Q8HZ57/0.0/CCHCR_PANPA Coiled-coil alpha-helical rod protein 1 OS=Pan paniscus GN=CCHCR1 PE=3 SV=1	9	ENSBTAP00000062723.1 pep primary_assembly:ARS-UCD1.2:9:76207720:76463385:-1 gene:ENSBTAG00000000245.6 transcript:ENSBTAT00000082691.1 gene_biotype:protein_coding transcript_biotype:protein_coding gene_symbol:NHSL1 description:Bos taurus NHS like 1 (NHSL1), mRNA. [Source:RefSeq mRNA;Acc:NM_001191538]	11
XP_007196017.1 midasin [Balaenoptera acutorostrata scammoni]	11	XP_007454271.1 PREDICTED: WD repeat-containing protein 81 isoform X1 [Lipotes vexillifer]	10	XP_019790755.1 PREDICTED: kelch-like protein 33 isoform X1 [Tursiops truncatus]	10	Wd_GLEAN_10017900 Q8N3K9/0.0/CMYA5_HUMAN Cardiomyopathy-associated protein 5 OS=Homo sapiens GN=CMYA5 PE=1 SV=3	8	ENSBTAP00000061676.1 pep primary_assembly:ARS-UCD1.2:22:43132607:43272493:-1 gene:ENSBTAG00000022004.6 transcript:ENSBTAT00000071788.1 gene_biotype:protein_coding transcript_biotype:protein_coding gene_symbol:FLNB description:Bos taurus filamin B (FLNB), mRNA. [Source:RefSeq mRNA;Acc:NM_001191460]	11
XP_007193105.1 versican core protein isoform X3 [Balaenoptera acutorostrata scammoni]	11	XP_007453815.1 PREDICTED: collagen alpha-2(IX) chain [Lipotes vexillifer]	10	XP_019789630.1 PREDICTED: histone-lysine N-methyltransferase 2D, partial [Tursiops truncatus]	10	Wd_GLEAN_10017551 Q6ZU64/0.0/CC108_HUMAN Coiled-coil domain-containing protein 108 OS=Homo sapiens GN=CCDC108 PE=1 SV=2	8	ENSBTAP00000061628.1 pep primary_assembly:ARS-UCD1.2:22:43133726:43271860:-1 gene:ENSBTAG00000022004.6 transcript:ENSBTAT00000069751.1 gene_biotype:protein_coding transcript_biotype:protein_coding gene_symbol:FLNB description:Bos taurus filamin B (FLNB), mRNA. [Source:RefSeq mRNA;Acc:NM_001191460]	11
XP_007192389.1 filamin-B isoform X3 [Balaenoptera acutorostrata scammoni]	11	XP_007453720.1 PREDICTED: basic proline-rich protein-like [Lipotes vexillifer]	10	XP_019789181.1 PREDICTED: polycystin-1 isoform X1 [Tursiops truncatus]	10	Wd_GLEAN_10017543 Q14679/0.0/TTLL4_HUMAN Tubulin polyglutamylase TTLL4 OS=Homo sapiens GN=TTLL4 PE=1 SV=2	8	ENSBTAP00000061399.1 pep primary_assembly:ARS-UCD1.2:4:30331713:30693265:1 gene:ENSBTAG00000013078.7 transcript:ENSBTAT00000072431.1 gene_biotype:protein_coding transcript_biotype:protein_coding gene_symbol:DNAH11 description:dynein axonemal heavy chain 11 [Source:HGNC Symbol;Acc:HGNC:2942]	11
XP_007192388.1 filamin-B isoform X2 [Balaenoptera acutorostrata scammoni]	11	XP_007453353.1 PREDICTED: pleckstrin homology domain-containing family G member 5 isoform X1 [Lipotes vexillifer]	10	XP_019789065.1 PREDICTED: cubilin [Tursiops truncatus]	10	Wd_GLEAN_10017383 P02461/0.0/CO3A1_HUMAN Collagen alpha-1(III) chain OS=Homo sapiens GN=COL3A1 PE=1 SV=4	8	ENSBTAP00000061306.1 pep primary_assembly:ARS-UCD1.2:4:92797675:92825735:1 gene:ENSBTAG00000006253.6 transcript:ENSBTAT00000080811.1 gene_biotype:protein_coding transcript_biotype:protein_coding gene_symbol:FLNC description:filamin C [Source:VGNC Symbol;Acc:VGNC:29035]	11
XP_007192387.1 filamin-B isoform X1 [Balaenoptera acutorostrata scammoni]	11	XP_007452482.1 PREDICTED: UPF0378 protein KIAA0100 homolog [Lipotes vexillifer]	10	XP_019788767.1 PREDICTED: protein FAM208B isoform X4 [Tursiops truncatus]	10	Wd_GLEAN_10017259 Q52KG5/0.0/KI26A_MOUSE Kinesin-like protein KIF26A OS=Mus musculus GN=Kif26a PE=1 SV=2	8	ENSBTAP00000061172.1 pep primary_assembly:ARS-UCD1.2:14:987039:1006477:1 gene:ENSBTAG00000008421.6 transcript:ENSBTAT00000079017.1 gene_biotype:protein_coding transcript_biotype:protein_coding gene_symbol:SCRIB description:scribbled planar cell polarity protein [Source:VGNC Symbol;Acc:VGNC:34365]	11
XP_007187766.1 zinc finger MIZ domain-containing protein 2 isoform X4 [Balaenoptera acutorostrata scammoni]	11	XP_007451951.1 PREDICTED: dynein heavy chain 1, axonemal [Lipotes vexillifer]	10	XP_019788766.1 PREDICTED: protein FAM208B isoform X3 [Tursiops truncatus]	10	Wd_GLEAN_10017189 Q6TUI4/0.0/DICER_BOVIN Endoribonuclease Dicer OS=Bos taurus GN=DICER1 PE=2 SV=3	8	ENSBTAP00000060789.1 pep primary_assembly:ARS-UCD1.2:5:104221024:104345680:1 gene:ENSBTAG00000012265.6 transcript:ENSBTAT00000069613.1 gene_biotype:protein_coding transcript_biotype:protein_coding gene_symbol:VWF description:Bos taurus von Willebrand factor (VWF), mRNA. [Source:RefSeq mRNA;Acc:NM_001205308]	11
XP_007187765.1 zinc finger MIZ domain-containing protein 2 isoform X3 [Balaenoptera acutorostrata scammoni]	11	XP_007451601.1 PREDICTED: LOW QUALITY PROTEIN: proline-rich transmembrane protein 3 [Lipotes vexillifer]	10	XP_019788765.1 PREDICTED: protein FAM208B isoform X2 [Tursiops truncatus]	10	Wd_GLEAN_10016560 Q24JP5/0.0/T132A_HUMAN Transmembrane protein 132A OS=Homo sapiens GN=TMEM132A PE=1 SV=1	8	ENSBTAP00000060186.1 pep primary_assembly:ARS-UCD1.2:4:30334811:30693265:1 gene:ENSBTAG00000013078.7 transcript:ENSBTAT00000081830.1 gene_biotype:protein_coding transcript_biotype:protein_coding gene_symbol:DNAH11 description:dynein axonemal heavy chain 11 [Source:HGNC Symbol;Acc:HGNC:2942]	11
XP_007185897.1 LOW QUALITY PROTEIN: E3 ubiquitin-protein ligase RNF213 [Balaenoptera acutorostrata scammoni]	11	XP_007449667.1 PREDICTED: glycogen debranching enzyme [Lipotes vexillifer]	10	XP_019788764.1 PREDICTED: protein FAM208B isoform X1 [Tursiops truncatus]	10	Wd_GLEAN_10016176 P04114/0.0/APOB_HUMAN Apolipoprotein B-100 OS=Homo sapiens GN=APOB PE=1 SV=2	8	ENSBTAP00000059253.1 pep primary_assembly:ARS-UCD1.2:4:30333038:30693265:1 gene:ENSBTAG00000013078.7 transcript:ENSBTAT00000082597.1 gene_biotype:protein_coding transcript_biotype:protein_coding gene_symbol:DNAH11 description:dynein axonemal heavy chain 11 [Source:HGNC Symbol;Acc:HGNC:2942]	11
XP_007180652.1 LOW QUALITY PROTEIN: zinc finger homeobox protein 2 [Balaenoptera acutorostrata scammoni]	11	XP_007448479.1 PREDICTED: retinoic acid-induced protein 1 [Lipotes vexillifer]	10	XP_019788661.1 PREDICTED: polycystic kidney disease and receptor for egg jelly-related protein [Tursiops truncatus]	10	Wd_GLEAN_10016132 Q9Y6C2/0.0/EMIL1_HUMAN EMILIN-1 OS=Homo sapiens GN=EMILIN1 PE=1 SV=2	8	ENSBTAP00000059230.1 pep primary_assembly:ARS-UCD1.2:3:30624734:30637450:-1 gene:ENSBTAG00000014297.6 transcript:ENSBTAT00000080767.1 gene_biotype:protein_coding transcript_biotype:protein_coding gene_symbol:MOV10 description:Mov10 RISC complex RNA helicase [Source:VGNC Symbol;Acc:VGNC:31566]	11
XP_007178794.1 WD repeat- and FYVE domain-containing protein 4 [Balaenoptera acutorostrata scammoni]	11	XP_007448402.1 PREDICTED: protein cordon-bleu [Lipotes vexillifer]	10	XP_019787311.1 PREDICTED: interleukin-12 receptor subunit beta-1 isoform X2 [Tursiops truncatus]	10	Wd_GLEAN_10015866 Q5VV67/0.0/PPRC1_HUMAN Peroxisome proliferator-activated receptor gamma coactivator-related protein 1 OS=Homo sapiens GN=PPRC1 PE=1 SV=1	8	ENSBTAP00000058485.1 pep primary_assembly:ARS-UCD1.2:2:7318310:7357287:1 gene:ENSBTAG00000027020.5 transcript:ENSBTAT00000069045.1 gene_biotype:protein_coding transcript_biotype:protein_coding gene_symbol:COL5A2 description:collagen type V alpha 2 chain [Source:VGNC Symbol;Acc:VGNC:27568]	11
XP_007176528.1 voltage-dependent T-type calcium channel subunit alpha-1G isoform X14 [Balaenoptera acutorostrata scammoni]	11	XP_007447880.1 PREDICTED: dynein heavy chain 7, axonemal [Lipotes vexillifer]	10	XP_019787310.1 PREDICTED: interleukin-12 receptor subunit beta-1 isoform X1 [Tursiops truncatus]	10	Wd_GLEAN_10015599 Q9XT50/0.0/ATP7B_SHEEP Copper-transporting ATPase 2 OS=Ovis aries GN=ATP7B PE=2 SV=1	8	ENSBTAP00000058394.1 pep primary_assembly:ARS-UCD1.2:8:63974402:64077938:1 gene:ENSBTAG00000010082.6 transcript:ENSBTAT00000076073.1 gene_biotype:protein_coding transcript_biotype:protein_coding gene_symbol:COL15A1 description:collagen type XV alpha 1 chain [Source:VGNC Symbol;Acc:VGNC:27556]	11
XP_007176527.1 voltage-dependent T-type calcium channel subunit alpha-1G isoform X13 [Balaenoptera acutorostrata scammoni]	11	XP_007447152.1 PREDICTED: protein sidekick-1, partial [Lipotes vexillifer]	10	XP_019787235.1 PREDICTED: protein bassoon isoform X1 [Tursiops truncatus]	10	Wd_GLEAN_10015402 Q68DQ2/0.0/CRBG3_HUMAN Very large A-kinase anchor protein OS=Homo sapiens GN=CRYBG3 PE=1 SV=3	8	ENSBTAP00000058280.1 pep primary_assembly:ARS-UCD1.2:19:20061344:20087235:-1 gene:ENSBTAG00000011988.6 transcript:ENSBTAT00000066745.1 gene_biotype:protein_coding transcript_biotype:protein_coding gene_symbol:KIAA0100 description:Bos taurus KIAA0100 (KIAA0100), mRNA. [Source:RefSeq mRNA;Acc:NM_001206555]	11
XP_007176526.1 voltage-dependent T-type calcium channel subunit alpha-1G isoform X12 [Balaenoptera acutorostrata scammoni]	11	XP_007471064.1 PREDICTED: histone-lysine N-methyltransferase 2B [Lipotes vexillifer]	9	XP_019787234.1 PREDICTED: protein bassoon isoform X1 [Tursiops truncatus]	10	Wd_GLEAN_10015381 Q7Z7G0/0.0/TARSH_HUMAN Target of Nesh-SH3 OS=Homo sapiens GN=ABI3BP PE=1 SV=1	8	ENSBTAP00000057015.1 pep primary_assembly:ARS-UCD1.2:5:107577726:107705756:1 gene:ENSBTAG00000005221.6 transcript:ENSBTAT00000078421.1 gene_biotype:protein_coding transcript_biotype:protein_coding gene_symbol:WNK1 description:WNK lysine deficient protein kinase 1 [Source:VGNC Symbol;Acc:VGNC:36949]	11
XP_007176525.1 voltage-dependent T-type calcium channel subunit alpha-1G isoform X11 [Balaenoptera acutorostrata scammoni]	11	XP_007470332.1 PREDICTED: tyrosine-protein phosphatase non-receptor type 23 [Lipotes vexillifer]	9	XP_019787010.1 PREDICTED: dystonin isoform X8 [Tursiops truncatus]	10	Wd_GLEAN_10015184 Q17RW2/0.0/COOA1_HUMAN Collagen alpha-1(XXIV) chain OS=Homo sapiens GN=COL24A1 PE=1 SV=2	8	ENSBTAP00000056686.1 pep primary_assembly:ARS-UCD1.2:3:92479529:92739937:1 gene:ENSBTAG00000017986.5 transcript:ENSBTAT00000078498.1 gene_biotype:protein_coding transcript_biotype:protein_coding gene_symbol:GLIS1 description:GLIS family zinc finger 1 [Source:VGNC Symbol;Acc:VGNC:29406]	11
XP_007176524.1 voltage-dependent T-type calcium channel subunit alpha-1G isoform X10 [Balaenoptera acutorostrata scammoni]	11	XP_007470324.1 PREDICTED: neurobeachin-like protein 2 [Lipotes vexillifer]	9	XP_019787002.1 PREDICTED: collagen alpha-1(XXI) chain [Tursiops truncatus]	10	Wd_GLEAN_10015177 Q5VT97/0.0/SYDE2_HUMAN Rho GTPase-activating protein SYDE2 OS=Homo sapiens GN=SYDE2 PE=1 SV=2	8	ENSBTAP00000055662.2 pep primary_assembly:ARS-UCD1.2:X:103408842:103432576:1 gene:ENSBTAG00000047339.2 transcript:ENSBTAT00000065036.2 gene_biotype:protein_coding transcript_biotype:protein_coding gene_symbol:BCOR description:Bos taurus BCL6 corepressor (BCOR), mRNA. [Source:RefSeq mRNA;Acc:NM_001191544]	11
XP_007176523.1 voltage-dependent T-type calcium channel subunit alpha-1G isoform X9 [Balaenoptera acutorostrata scammoni]	11	XP_007470041.1 PREDICTED: target of Nesh-SH3-like [Lipotes vexillifer]	9	XP_019786407.1 PREDICTED: vacuolar protein sorting-associated protein 13D isoform X7 [Tursiops truncatus]	10	Wd_GLEAN_10014308 Q9UMZ3/0.0/PTPRQ_HUMAN Phosphatidylinositol phosphatase PTPRQ OS=Homo sapiens GN=PTPRQ PE=1 SV=2	8	ENSBTAP00000055444.2 pep primary_assembly:ARS-UCD1.2:16:50361199:50394963:-1 gene:ENSBTAG00000002464.5 transcript:ENSBTAT00000063344.2 gene_biotype:protein_coding transcript_biotype:protein_coding gene_symbol:PLCH2 description:phospholipase C eta 2 [Source:VGNC Symbol;Acc:VGNC:32991]	11
XP_007176522.1 voltage-dependent T-type calcium channel subunit alpha-1G isoform X8 [Balaenoptera acutorostrata scammoni]	11	XP_007469964.1 PREDICTED: lipopolysaccharide-responsive and beige-like anchor protein isoform X2 [Lipotes vexillifer]	9	XP_019786406.1 PREDICTED: vacuolar protein sorting-associated protein 13D isoform X6 [Tursiops truncatus]	10	Wd_GLEAN_10014199 P08151/0.0/GLI1_HUMAN Zinc finger protein GLI1 OS=Homo sapiens GN=GLI1 PE=1 SV=1	8	ENSBTAP00000055325.2 pep primary_assembly:ARS-UCD1.2:21:58086363:58328508:1 gene:ENSBTAG00000008017.6 transcript:ENSBTAT00000065331.2 gene_biotype:protein_coding transcript_biotype:protein_coding gene_symbol:UNC79 description:unc-79 homolog, NALCN channel complex subunit [Source:VGNC Symbol;Acc:VGNC:36675]	11
XP_007176521.1 voltage-dependent T-type calcium channel subunit alpha-1G isoform X7 [Balaenoptera acutorostrata scammoni]	11	XP_007469963.1 PREDICTED: lipopolysaccharide-responsive and beige-like anchor protein isoform X1 [Lipotes vexillifer]	9	XP_019786195.1 PREDICTED: protein piccolo [Tursiops truncatus]	10	Wd_GLEAN_10013889 P43146/0.0/DCC_HUMAN Netrin receptor DCC OS=Homo sapiens GN=DCC PE=1 SV=2	8	ENSBTAP00000054787.2 pep primary_assembly:ARS-UCD1.2:11:59860971:60056742:-1 gene:ENSBTAG00000006027.6 transcript:ENSBTAT00000064054.2 gene_biotype:protein_coding transcript_biotype:protein_coding gene_symbol:USP34 description:ubiquitin specific peptidase 34 [Source:VGNC Symbol;Acc:VGNC:36724]	11
XP_007176520.1 voltage-dependent T-type calcium channel subunit alpha-1G isoform X6 [Balaenoptera acutorostrata scammoni]	11	XP_007469573.1 PREDICTED: von Willebrand factor [Lipotes vexillifer]	9	XP_019785399.1 PREDICTED: UPF0606 protein KIAA1549 homolog [Tursiops truncatus]	10	Wd_GLEAN_10013754 Q9JI55/0.0/PLEC_CRIGR Plectin (Fragment) OS=Cricetulus griseus GN=PLEC PE=1 SV=1	8	ENSBTAP00000054767.2 pep primary_assembly:ARS-UCD1.2:9:33364608:33465179:1 gene:ENSBTAG00000047600.2 transcript:ENSBTAT00000065858.2 gene_biotype:protein_coding transcript_biotype:protein_coding gene_symbol:ROS1 description:ROS proto-oncogene 1, receptor tyrosine kinase [Source:VGNC Symbol;Acc:VGNC:34091]	11
XP_007176519.1 voltage-dependent T-type calcium channel subunit alpha-1G isoform X5 [Balaenoptera acutorostrata scammoni]	11	XP_007469551.1 PREDICTED: protein-methionine sulfoxide oxidase MICAL3 isoform X1 [Lipotes vexillifer]	9	XP_019785294.1 PREDICTED: versican core protein isoform X1 [Tursiops truncatus]	10	Wd_GLEAN_10013721 Q3UHD1/0.0/BAI1_MOUSE Brain-specific angiogenesis inhibitor 1 OS=Mus musculus GN=Bai1 PE=1 SV=1	8	ENSBTAP00000047648.2 pep primary_assembly:ARS-UCD1.2:23:7745549:7813182:1 gene:ENSBTAG00000013245.6 transcript:ENSBTAT00000053490.3 gene_biotype:protein_coding transcript_biotype:protein_coding gene_symbol:ITPR3 description:Bos taurus inositol 1,4,5-trisphosphate receptor type 3 (ITPR3), mRNA. [Source:RefSeq mRNA;Acc:NM_174370]	11
XP_007176518.1 voltage-dependent T-type calcium channel subunit alpha-1G isoform X4 [Balaenoptera acutorostrata scammoni]	11	XP_007469072.1 PREDICTED: filamin-B isoform X4 [Lipotes vexillifer]	9	XP_019785066.1 PREDICTED: absent in melanoma 1 protein isoform X2 [Tursiops truncatus]	10	Wd_GLEAN_10013354 Q86V15/0.0/CASZ1_HUMAN Zinc finger protein castor homolog 1 OS=Homo sapiens GN=CASZ1 PE=1 SV=4	8	ENSBTAP00000045240.4 pep primary_assembly:ARS-UCD1.2:5:9954681:10250702:1 gene:ENSBTAG00000026977.5 transcript:ENSBTAT00000048152.4 gene_biotype:protein_coding transcript_biotype:protein_coding gene_symbol:PTPRQ description:protein tyrosine phosphatase, receptor type Q [Source:VGNC Symbol;Acc:VGNC:33556]	11
XP_007176517.1 voltage-dependent T-type calcium channel subunit alpha-1G isoform X3 [Balaenoptera acutorostrata scammoni]	11	XP_007469071.1 PREDICTED: filamin-B isoform X3 [Lipotes vexillifer]	9	XP_019785065.1 PREDICTED: absent in melanoma 1 protein isoform X1 [Tursiops truncatus]	10	Wd_GLEAN_10012681 Q8NDA2/0.0/HMCN2_HUMAN Hemicentin-2 OS=Homo sapiens GN=HMCN2 PE=2 SV=2	8	ENSBTAP00000029348.5 pep primary_assembly:ARS-UCD1.2:22:43132187:43271992:-1 gene:ENSBTAG00000022004.6 transcript:ENSBTAT00000029348.6 gene_biotype:protein_coding transcript_biotype:protein_coding gene_symbol:FLNB description:Bos taurus filamin B (FLNB), mRNA. [Source:RefSeq mRNA;Acc:NM_001191460]	11
XP_007176516.1 voltage-dependent T-type calcium channel subunit alpha-1G isoform X2 [Balaenoptera acutorostrata scammoni]	11	XP_007469070.1 PREDICTED: filamin-B isoform X2 [Lipotes vexillifer]	9	XP_019784861.1 PREDICTED: collagen alpha-1(XII) chain isoform X4 [Tursiops truncatus]	10	Wd_GLEAN_10012400 O14983/0.0/AT2A1_HUMAN Sarcoplasmic/endoplasmic reticulum calcium ATPase 1 OS=Homo sapiens GN=ATP2A1 PE=1 SV=1	8	ENSBTAP00000028652.6 pep primary_assembly:ARS-UCD1.2:28:27570723:27963222:1 gene:ENSBTAG00000021497.6 transcript:ENSBTAT00000028652.6 gene_biotype:protein_coding transcript_biotype:protein_coding gene_symbol:CDH23 description:Bos taurus cadherin related 23 (CDH23), mRNA. [Source:RefSeq mRNA;Acc:NM_001191206]	11
XP_007176515.1 voltage-dependent T-type calcium channel subunit alpha-1G isoform X1 [Balaenoptera acutorostrata scammoni]	11	XP_007469069.1 PREDICTED: filamin-B isoform X1 [Lipotes vexillifer]	9	XP_019782424.1 PREDICTED: zinc finger ZZ-type and EF-hand domain-containing protein 1 isoform X8 [Tursiops truncatus]	10	Wd_GLEAN_10012179 Q9Y4A5/0.0/TRRAP_HUMAN Transformation/transcription domain-associated protein OS=Homo sapiens GN=TRRAP PE=1 SV=3	8	ENSBTAP00000022317.5 pep primary_assembly:ARS-UCD1.2:19:51302716:51357264:-1 gene:ENSBTAG00000016776.6 transcript:ENSBTAT00000022317.5 gene_biotype:protein_coding transcript_biotype:protein_coding gene_symbol:BAHCC1 description:BAH domain and coiled-coil containing 1 [Source:VGNC Symbol;Acc:VGNC:55774]	11
XP_007172160.1 collagen alpha-1(XVII) chain [Balaenoptera acutorostrata scammoni]	11	XP_007468809.1 PREDICTED: CUB and sushi domain-containing protein 3-like isoform X1 [Lipotes vexillifer]	9	XP_019782419.1 PREDICTED: zinc finger ZZ-type and EF-hand domain-containing protein 1 isoform X3 [Tursiops truncatus]	10	Wd_GLEAN_10011958 Q9Y4D8/0.0/HECD4_HUMAN Probable E3 ubiquitin-protein ligase HECTD4 OS=Homo sapiens GN=HECTD4 PE=1 SV=5	8	ENSBTAP00000020887.6 pep primary_assembly:ARS-UCD1.2:7:14846394:14861001:-1 gene:ENSBTAG00000015721.6 transcript:ENSBTAT00000020887.6 gene_biotype:protein_coding transcript_biotype:protein_coding gene_symbol:RAVER1 description:ribonucleoprotein, PTB binding 1 [Source:VGNC Symbol;Acc:VGNC:55304]	11
XP_007169598.1 glycogen debranching enzyme [Balaenoptera acutorostrata scammoni]	11	XP_007468205.1 PREDICTED: xin actin-binding repeat-containing protein 1 [Lipotes vexillifer]	9	XP_019782418.1 PREDICTED: zinc finger ZZ-type and EF-hand domain-containing protein 1 isoform X2 [Tursiops truncatus]	10	Wd_GLEAN_10011930 P29475/0.0/NOS1_HUMAN Nitric oxide synthase, brain OS=Homo sapiens GN=NOS1 PE=1 SV=2	8	ENSBTAP00000018360.5 pep primary_assembly:ARS-UCD1.2:17:71345570:71417162:1 gene:ENSBTAG00000024708.4 transcript:ENSBTAT00000018360.5 gene_biotype:protein_coding transcript_biotype:protein_coding gene_symbol:CABIN1 description:calcineurin binding protein 1 [Source:VGNC Symbol;Acc:VGNC:26663]	11
XP_007169597.1 glycogen debranching enzyme [Balaenoptera acutorostrata scammoni]	11	XP_007467790.1 PREDICTED: LOW QUALITY PROTEIN: zinc transporter ZIP5 [Lipotes vexillifer]	9	XP_019782417.1 PREDICTED: zinc finger ZZ-type and EF-hand domain-containing protein 1 isoform X1 [Tursiops truncatus]	10	Wd_GLEAN_10011820 O75385/0.0/ULK1_HUMAN Serine/threonine-protein kinase ULK1 OS=Homo sapiens GN=ULK1 PE=1 SV=2	8	ENSBTAP00000017605.6 pep primary_assembly:ARS-UCD1.2:17:3009649:3332773:1 gene:ENSBTAG00000024545.5 transcript:ENSBTAT00000017605.6 gene_biotype:protein_coding transcript_biotype:protein_coding	11
XP_007169596.1 glycogen debranching enzyme [Balaenoptera acutorostrata scammoni]	11	XP_007467572.1 PREDICTED: zinc finger SWIM domain-containing protein 8 isoform X2 [Lipotes vexillifer]	9	XP_019782227.1 PREDICTED: WD repeat and FYVE domain-containing protein 3 isoform X6 [Tursiops truncatus]	10	Wd_GLEAN_10011253 O60522/0.0/TDRD6_HUMAN Tudor domain-containing protein 6 OS=Homo sapiens GN=TDRD6 PE=2 SV=2	8	ENSBTAP00000017505.5 pep primary_assembly:ARS-UCD1.2:5:32283180:32313172:1 gene:ENSBTAG00000013155.6 transcript:ENSBTAT00000017505.6 gene_biotype:protein_coding transcript_biotype:protein_coding gene_symbol:COL2A1 description:Bos taurus collagen type II alpha 1 chain (COL2A1), transcript variant 1, mRNA. [Source:RefSeq mRNA;Acc:NM_001001135]	11
XP_007169595.1 glycogen debranching enzyme [Balaenoptera acutorostrata scammoni]	11	XP_007467137.1 PREDICTED: integrator complex subunit 1 [Lipotes vexillifer]	9	XP_019781668.1 PREDICTED: pregnancy zone protein-like [Tursiops truncatus]	10	Wd_GLEAN_10011214 Q8IWT3/0.0/CUL9_HUMAN Cullin-9 OS=Homo sapiens GN=CUL9 PE=1 SV=2	8	ENSBTAP00000016273.6 pep primary_assembly:ARS-UCD1.2:5:104223117:104345554:1 gene:ENSBTAG00000012265.6 transcript:ENSBTAT00000016273.6 gene_biotype:protein_coding transcript_biotype:protein_coding gene_symbol:VWF description:Bos taurus von Willebrand factor (VWF), mRNA. [Source:RefSeq mRNA;Acc:NM_001205308]	11
XP_007169446.1 helicase MOV-10 [Balaenoptera acutorostrata scammoni]	11	XP_007467076.1 PREDICTED: dual oxidase 2 isoform X2 [Lipotes vexillifer]	9	XP_019776760.1 PREDICTED: CUB and sushi domain-containing protein 1 [Tursiops truncatus]	10	Wd_GLEAN_10011209 Q58CV6/0.0/KLDC3_BOVIN Kelch domain-containing protein 3 OS=Bos taurus GN=KLHDC3 PE=2 SV=2	8	ENSBTAP00000015910.6 pep primary_assembly:ARS-UCD1.2:19:20060814:20088152:-1 gene:ENSBTAG00000011988.6 transcript:ENSBTAT00000015910.6 gene_biotype:protein_coding transcript_biotype:protein_coding gene_symbol:KIAA0100 description:Bos taurus KIAA0100 (KIAA0100), mRNA. [Source:RefSeq mRNA;Acc:NM_001206555]	11
XP_007169445.1 helicase MOV-10 [Balaenoptera acutorostrata scammoni]	11	XP_007467075.1 PREDICTED: dual oxidase 2 isoform X1 [Lipotes vexillifer]	9	XP_019776177.1 PREDICTED: laminin subunit alpha-1 [Tursiops truncatus]	10	Wd_GLEAN_10011199 Q8IWV8/0.0/UBR2_HUMAN E3 ubiquitin-protein ligase UBR2 OS=Homo sapiens GN=UBR2 PE=1 SV=1	8	ENSBTAP00000015386.6 pep primary_assembly:ARS-UCD1.2:22:50533323:50567705:-1 gene:ENSBTAG00000011581.6 transcript:ENSBTAT00000015386.6 gene_biotype:protein_coding transcript_biotype:protein_coding gene_symbol:BSN description:bassoon presynaptic cytomatrix protein [Source:HGNC Symbol;Acc:HGNC:1117]	11
XP_007169444.1 helicase MOV-10 [Balaenoptera acutorostrata scammoni]	11	XP_007466341.1 PREDICTED: LOW QUALITY PROTEIN: dynein heavy chain 3, axonemal [Lipotes vexillifer]	9	XP_019775770.1 PREDICTED: probable helicase senataxin isoform X3 [Tursiops truncatus]	10	Wd_GLEAN_10010929 Q68DE3/0.0/K2018_HUMAN Basic helix-loop-helix domain-containing protein KIAA2018 OS=Homo sapiens GN=KIAA2018 PE=1 SV=3	8	ENSBTAP00000015274.6 pep primary_assembly:ARS-UCD1.2:19:22820015:22831944:1 gene:ENSBTAG00000011491.6 transcript:ENSBTAT00000015274.6 gene_biotype:protein_coding transcript_biotype:protein_coding gene_symbol:WDR81 description:WD repeat domain 81 [Source:VGNC Symbol;Acc:VGNC:55886]	11
XP_007167779.1 cadherin-23 isoform X2 [Balaenoptera acutorostrata scammoni]	11	XP_007466242.1 PREDICTED: retinitis pigmentosa 1-like 1 protein [Lipotes vexillifer]	9	XP_019775769.1 PREDICTED: probable helicase senataxin isoform X2 [Tursiops truncatus]	10	Wd_GLEAN_10010839 Q6PFX6/0.0/CAD24_MOUSE Cadherin-24 OS=Mus musculus GN=Cdh24 PE=2 SV=1	8	ENSBTAP00000013292.6 pep primary_assembly:ARS-UCD1.2:8:63974402:64077938:1 gene:ENSBTAG00000010082.6 transcript:ENSBTAT00000013292.6 gene_biotype:protein_coding transcript_biotype:protein_coding gene_symbol:COL15A1 description:collagen type XV alpha 1 chain [Source:VGNC Symbol;Acc:VGNC:27556]	11
XP_007167778.1 cadherin-23 isoform X1 [Balaenoptera acutorostrata scammoni]	11	XP_007465822.1 PREDICTED: absent in melanoma 1 protein [Lipotes vexillifer]	9	XP_019775767.1 PREDICTED: probable helicase senataxin isoform X1 [Tursiops truncatus]	10	Wd_GLEAN_10010655 A0AVI2/0.0/FR1L5_HUMAN Fer-1-like protein 5 OS=Homo sapiens GN=FER1L5 PE=2 SV=2	8	ENSBTAP00000011298.6 pep primary_assembly:ARS-UCD1.2:22:11491792:11582286:1 gene:ENSBTAG00000008567.6 transcript:ENSBTAT00000011298.6 gene_biotype:protein_coding transcript_biotype:protein_coding gene_symbol:DLEC1 description:Bos taurus DLEC1, cilia and flagella associated protein (DLEC1), mRNA. [Source:RefSeq mRNA;Acc:NM_001193198]	11
XP_007166653.1 zinc finger SWIM domain-containing protein 8 isoform X4 [Balaenoptera acutorostrata scammoni]	11	XP_007465520.1 PREDICTED: dedicator of cytokinesis protein 11 [Lipotes vexillifer]	9	XP_019775428.1 PREDICTED: glycogen debranching enzyme [Tursiops truncatus]	10	Wd_GLEAN_10010551 Q8CGM2/0.0/RP1L1_MOUSE Retinitis pigmentosa 1-like 1 protein OS=Mus musculus GN=Rp1l1 PE=1 SV=1	8	ENSBTAP00000011082.6 pep primary_assembly:ARS-UCD1.2:14:987039:1006477:1 gene:ENSBTAG00000008421.6 transcript:ENSBTAT00000011082.6 gene_biotype:protein_coding transcript_biotype:protein_coding gene_symbol:SCRIB description:scribbled planar cell polarity protein [Source:VGNC Symbol;Acc:VGNC:34365]	11
XP_007166651.1 zinc finger SWIM domain-containing protein 8 isoform X2 [Balaenoptera acutorostrata scammoni]	11	XP_007464618.1 PREDICTED: LOW QUALITY PROTEIN: protein scribble homolog [Lipotes vexillifer]	9	XP_019775427.1 PREDICTED: glycogen debranching enzyme [Tursiops truncatus]	10	Wd_GLEAN_10010483 O43593/0.0/HAIR_HUMAN Lysine-specific demethylase hairless OS=Homo sapiens GN=HR PE=1 SV=5	8	ENSBTAP00000010922.5 pep primary_assembly:ARS-UCD1.2:2:103361566:103431472:-1 gene:ENSBTAG00000008300.6 transcript:ENSBTAT00000010922.5 gene_biotype:protein_coding transcript_biotype:protein_coding gene_symbol:FN1 description:Bos taurus fibronectin 1 (FN1), mRNA. [Source:RefSeq mRNA;Acc:NM_001163778]	11
XP_007166650.1 zinc finger SWIM domain-containing protein 8 isoform X1 [Balaenoptera acutorostrata scammoni]	11	XP_007464072.1 PREDICTED: DNA-dependent protein kinase catalytic subunit isoform X2 [Lipotes vexillifer]	9	XP_004319872.1 PREDICTED: xin actin-binding repeat-containing protein 1 isoform X1 [Tursiops truncatus]	10	Wd_GLEAN_10010422 Q5UIP0/0.0/RIF1_HUMAN Telomere-associated protein RIF1 OS=Homo sapiens GN=RIF1 PE=1 SV=2	8	ENSBTAP00000007921.6 pep primary_assembly:ARS-UCD1.2:11:59860971:60056742:-1 gene:ENSBTAG00000006027.6 transcript:ENSBTAT00000007921.6 gene_biotype:protein_coding transcript_biotype:protein_coding gene_symbol:USP34 description:ubiquitin specific peptidase 34 [Source:VGNC Symbol;Acc:VGNC:36724]	11
XP_007164080.1 target of Nesh-SH3 isoform X7 [Balaenoptera acutorostrata scammoni]	11	XP_007464071.1 PREDICTED: DNA-dependent protein kinase catalytic subunit isoform X1 [Lipotes vexillifer]	9	XP_019807495.1 PREDICTED: fibronectin type III domain-containing protein 1 [Tursiops truncatus]	9	Wd_GLEAN_10010349 P98164/0.0/LRP2_HUMAN Low-density lipoprotein receptor-related protein 2 OS=Homo sapiens GN=LRP2 PE=1 SV=3	8	ENSBTAP00000007333.6 pep primary_assembly:ARS-UCD1.2:3:102576579:102603276:-1 gene:ENSBTAG00000005580.6 transcript:ENSBTAT00000007333.6 gene_biotype:protein_coding transcript_biotype:protein_coding gene_symbol:SZT2 description:SZT2, KICSTOR complex subunit [Source:VGNC Symbol;Acc:VGNC:35551]	11
XP_007164079.1 target of Nesh-SH3 isoform X6 [Balaenoptera acutorostrata scammoni]	11	XP_007463477.1 PREDICTED: LOW QUALITY PROTEIN: SH3 and multiple ankyrin repeat domains protein 1 [Lipotes vexillifer]	9	XP_019807313.1 PREDICTED: nesprin-1 isoform X1 [Tursiops truncatus]	9	Wd_GLEAN_10010069 Q6P2Q9/0.0/PRP8_HUMAN Pre-mRNA-processing-splicing factor 8 OS=Homo sapiens GN=PRPF8 PE=1 SV=2	8	ENSBTAP00000004156.4 pep primary_assembly:ARS-UCD1.2:20:24198618:24269296:1 gene:ENSBTAG00000003200.4 transcript:ENSBTAT00000004156.4 gene_biotype:protein_coding transcript_biotype:protein_coding description:chondroitin sulfate proteoglycan 4 [Source:NCBI gene;Acc:530348]	11
XP_028024374.1 titin isoform X2 [Balaenoptera acutorostrata scammoni]	10	XP_007463352.1 PREDICTED: piezo-type mechanosensitive ion channel component 2 [Lipotes vexillifer]	9	XP_019807064.1 PREDICTED: neurogenic locus notch homolog protein 1, partial [Tursiops truncatus]	9	Wd_GLEAN_10009898 Q63540/0.0/ATX1_RAT Ataxin-1 OS=Rattus norvegicus GN=Atxn1 PE=2 SV=1	8	ENSBTAP00000003213.5 pep primary_assembly:ARS-UCD1.2:16:50361199:50414865:-1 gene:ENSBTAG00000002464.5 transcript:ENSBTAT00000003213.5 gene_biotype:protein_coding transcript_biotype:protein_coding gene_symbol:PLCH2 description:phospholipase C eta 2 [Source:VGNC Symbol;Acc:VGNC:32991]	11
XP_028024373.1 titin isoform X1 [Balaenoptera acutorostrata scammoni]	10	XP_007463213.1 PREDICTED: zinc finger protein castor homolog 1 isoform X2 [Lipotes vexillifer]	9	XP_019806957.1 PREDICTED: cation-independent mannose-6-phosphate receptor [Tursiops truncatus]	9	Wd_GLEAN_10009692 P31942/6e-171/HNRH3_HUMAN Heterogeneous nuclear ribonucleoprotein H3 OS=Homo sapiens GN=HNRNPH3 PE=1 SV=2	8	ENSBTAP00000002122.6 pep primary_assembly:ARS-UCD1.2:21:22458575:22510554:1 gene:ENSBTAG00000001618.6 transcript:ENSBTAT00000002122.6 gene_biotype:protein_coding transcript_biotype:protein_coding gene_symbol:ALPK3 description:alpha kinase 3 [Source:VGNC Symbol;Acc:VGNC:25849]	11
XP_028024308.1 dynein heavy chain 3, axonemal [Balaenoptera acutorostrata scammoni]	10	XP_007462392.1 PREDICTED: BAH and coiled-coil domain-containing protein 1 [Lipotes vexillifer]	9	XP_019806247.1 PREDICTED: probable E3 ubiquitin-protein ligase HERC1 [Tursiops truncatus]	9	Wd_GLEAN_10009651 Q99PF4/0.0/CAD23_MOUSE Cadherin-23 OS=Mus musculus GN=Cdh23 PE=1 SV=2	8	ENSBTAP00000074551.1 pep primary_assembly:ARS-UCD1.2:4:37450375:37838804:1 gene:ENSBTAG00000017350.6 transcript:ENSBTAT00000069236.1 gene_biotype:protein_coding transcript_biotype:protein_coding gene_symbol:PCLO description:piccolo presynaptic cytomatrix protein [Source:VGNC Symbol;Acc:VGNC:32633]	10
XP_028024055.1 histone acetyltransferase p300 [Balaenoptera acutorostrata scammoni]	10	XP_007460936.1 PREDICTED: cubilin [Lipotes vexillifer]	9	XP_019805716.1 PREDICTED: chondroitin sulfate proteoglycan 4 [Tursiops truncatus]	9	Wd_GLEAN_10009442 Q2M2H8/0.0/MGAL_HUMAN Probable maltase-glucoamylase 2 OS=Homo sapiens GN=MGAM2 PE=2 SV=3	8	ENSBTAP00000074409.1 pep primary_assembly:ARS-UCD1.2:3:111603940:112289188:1 gene:ENSBTAG00000005784.6 transcript:ENSBTAT00000081868.1 gene_biotype:protein_coding transcript_biotype:protein_coding gene_symbol:CSMD2 description:CUB and Sushi multiple domains 2 [Source:VGNC Symbol;Acc:VGNC:27762]	10
XP_028023072.1 probable E3 ubiquitin-protein ligase HERC1 isoform X6 [Balaenoptera acutorostrata scammoni]	10	XP_007460812.1 PREDICTED: fibrillin-3 [Lipotes vexillifer]	9	XP_019805446.1 PREDICTED: dynein heavy chain 8, axonemal [Tursiops truncatus]	9	Wd_GLEAN_10009273 Q923D5/0.0/WBP11_MOUSE WW domain-binding protein 11 OS=Mus musculus GN=Wbp11 PE=1 SV=2	8	ENSBTAP00000074334.1 pep primary_assembly:ARS-UCD1.2:5:110994135:111099470:1 gene:ENSBTAG00000045610.2 transcript:ENSBTAT00000077119.1 gene_biotype:protein_coding transcript_biotype:protein_coding gene_symbol:CACNA1I description:calcium voltage-gated channel subunit alpha1 I [Source:VGNC Symbol;Acc:VGNC:55869]	10
XP_028023066.1 probable E3 ubiquitin-protein ligase HERC1 isoform X4 [Balaenoptera acutorostrata scammoni]	10	XP_007460722.1 PREDICTED: ribonucleoprotein PTB-binding 1 [Lipotes vexillifer]	9	XP_019804402.1 PREDICTED: collagen alpha-1(XV) chain [Tursiops truncatus]	9	Wd_GLEAN_10009177 Q8WN22/0.0/PRKDC_CANLF DNA-dependent protein kinase catalytic subunit OS=Canis lupus familiaris GN=PRKDC PE=2 SV=1	8	ENSBTAP00000074286.1 pep primary_assembly:ARS-UCD1.2:9:76207720:76350582:-1 gene:ENSBTAG00000000245.6 transcript:ENSBTAT00000082385.1 gene_biotype:protein_coding transcript_biotype:protein_coding gene_symbol:NHSL1 description:Bos taurus NHS like 1 (NHSL1), mRNA. [Source:RefSeq mRNA;Acc:NM_001191538]	10
XP_028023065.1 probable E3 ubiquitin-protein ligase HERC1 isoform X3 [Balaenoptera acutorostrata scammoni]	10	XP_007460263.1 PREDICTED: LOW QUALITY PROTEIN: spectrin beta chain, non-erythrocytic 5 [Lipotes vexillifer]	9	XP_019803389.1 PREDICTED: otogelin [Tursiops truncatus]	9	Wd_GLEAN_10009121 Q9P2D1/0.0/CHD7_HUMAN Chromodomain-helicase-DNA-binding protein 7 OS=Homo sapiens GN=CHD7 PE=1 SV=3	8	ENSBTAP00000073719.1 pep primary_assembly:ARS-UCD1.2:19:34650992:34732143:-1 gene:ENSBTAG00000004768.6 transcript:ENSBTAT00000086800.1 gene_biotype:protein_coding transcript_biotype:protein_coding gene_symbol:RAI1 description:retinoic acid induced 1 [Source:VGNC Symbol;Acc:VGNC:33695]	10
XP_028023062.1 probable E3 ubiquitin-protein ligase HERC1 isoform X2 [Balaenoptera acutorostrata scammoni]	10	XP_007459148.1 PREDICTED: AT-hook DNA-binding motif-containing protein 1 [Lipotes vexillifer]	9	XP_019803007.1 PREDICTED: protein polybromo-1 isoform X5 [Tursiops truncatus]	9	Wd_GLEAN_10009055 Q5VWN6/0.0/F208B_HUMAN Protein FAM208B OS=Homo sapiens GN=FAM208B PE=1 SV=1	8	ENSBTAP00000073282.1 pep primary_assembly:ARS-UCD1.2:11:2630338:2684017:1 gene:ENSBTAG00000003963.6 transcript:ENSBTAT00000082159.1 gene_biotype:protein_coding transcript_biotype:protein_coding gene_symbol:FER1L5 description:fer-1 like family member 5 [Source:VGNC Symbol;Acc:VGNC:28949]	10
XP_028023061.1 probable E3 ubiquitin-protein ligase HERC1 isoform X1 [Balaenoptera acutorostrata scammoni]	10	XP_007459035.1 PREDICTED: neurogenic locus notch homolog protein 1 [Lipotes vexillifer]	9	XP_019803006.1 PREDICTED: protein polybromo-1 isoform X4 [Tursiops truncatus]	9	Wd_GLEAN_10008793 Q6PIF6/0.0/MYO7B_HUMAN Unconventional myosin-VIIb OS=Homo sapiens GN=MYO7B PE=1 SV=2	8	ENSBTAP00000073204.1 pep primary_assembly:ARS-UCD1.2:25:38905148:38970458:1 gene:ENSBTAG00000037400.3 transcript:ENSBTAT00000082441.1 gene_biotype:protein_coding transcript_biotype:protein_coding gene_symbol:TNRC18 description:trinucleotide repeat containing 18 [Source:VGNC Symbol;Acc:VGNC:36203]	10
XP_028022866.1 protein unc-79 homolog isoform X6 [Balaenoptera acutorostrata scammoni]	10	XP_007458730.1 PREDICTED: glioma tumor suppressor candidate region gene 1 protein [Lipotes vexillifer]	9	XP_019803005.1 PREDICTED: protein polybromo-1 isoform X3 [Tursiops truncatus]	9	Wd_GLEAN_10008338 Q63HN8/0.0/RN213_HUMAN E3 ubiquitin-protein ligase RNF213 OS=Homo sapiens GN=RNF213 PE=1 SV=3	8	ENSBTAP00000072845.1 pep primary_assembly:ARS-UCD1.2:17:44686919:44706739:-1 gene:ENSBTAG00000039766.3 transcript:ENSBTAT00000066763.1 gene_biotype:protein_coding transcript_biotype:protein_coding gene_symbol:FBRSL1 description:fibrosin like 1 [Source:VGNC Symbol;Acc:VGNC:28889]	10
XP_028022865.1 protein unc-79 homolog isoform X3 [Balaenoptera acutorostrata scammoni]	10	XP_007458495.1 PREDICTED: ankyrin-3-like isoform X1 [Lipotes vexillifer]	9	XP_019803004.1 PREDICTED: protein polybromo-1 isoform X2 [Tursiops truncatus]	9	Wd_GLEAN_10008117 Q8WYP5/0.0/ELYS_HUMAN Protein ELYS OS=Homo sapiens GN=AHCTF1 PE=1 SV=3	8	ENSBTAP00000072187.1 pep primary_assembly:ARS-UCD1.2:5:9954681:10250702:1 gene:ENSBTAG00000026977.5 transcript:ENSBTAT00000075101.1 gene_biotype:protein_coding transcript_biotype:protein_coding gene_symbol:PTPRQ description:protein tyrosine phosphatase, receptor type Q [Source:VGNC Symbol;Acc:VGNC:33556]	10
XP_028022715.1 WD repeat-containing protein 81 isoform X2 [Balaenoptera acutorostrata scammoni]	10	XP_007458372.1 PREDICTED: dynein heavy chain 8, axonemal [Lipotes vexillifer]	9	XP_019803003.1 PREDICTED: protein polybromo-1 isoform X1 [Tursiops truncatus]	9	Wd_GLEAN_10007970 P31942/8e-111/HNRH3_HUMAN Heterogeneous nuclear ribonucleoprotein H3 OS=Homo sapiens GN=HNRNPH3 PE=1 SV=2	8	ENSBTAP00000071100.1 pep primary_assembly:ARS-UCD1.2:11:59860971:59995952:-1 gene:ENSBTAG00000006027.6 transcript:ENSBTAT00000085412.1 gene_biotype:protein_coding transcript_biotype:protein_coding gene_symbol:USP34 description:ubiquitin specific peptidase 34 [Source:VGNC Symbol;Acc:VGNC:36724]	10
XP_028022708.1 dynein heavy chain 11, axonemal [Balaenoptera acutorostrata scammoni]	10	XP_007458304.1 PREDICTED: cullin-7 isoform X2 [Lipotes vexillifer]	9	XP_019803002.1 PREDICTED: protein polybromo-1 isoform X1 [Tursiops truncatus]	9	Wd_GLEAN_10007908 Q6UW63/0.0/KDEL1_HUMAN KDEL motif-containing protein 1 OS=Homo sapiens GN=KDELC1 PE=1 SV=1	8	ENSBTAP00000070205.1 pep primary_assembly:ARS-UCD1.2:21:66850876:66911523:1 gene:ENSBTAG00000016598.5 transcript:ENSBTAT00000066561.1 gene_biotype:protein_coding transcript_biotype:protein_coding gene_symbol:DYNC1H1 description:Bos taurus dynein cytoplasmic 1 heavy chain 1 (DYNC1H1), mRNA. [Source:RefSeq mRNA;Acc:NM_001206138]	10
XP_028022676.1 LOW QUALITY PROTEIN: protein SON [Balaenoptera acutorostrata scammoni]	10	XP_007458303.1 PREDICTED: cullin-7 isoform X1 [Lipotes vexillifer]	9	XP_019803001.1 PREDICTED: protein polybromo-1 isoform X1 [Tursiops truncatus]	9	Wd_GLEAN_10007822 Q9QZS7/0.0/NPHN_MOUSE Nephrin OS=Mus musculus GN=Nphs1 PE=1 SV=2	8	ENSBTAP00000069831.1 pep primary_assembly:ARS-UCD1.2:3:111603940:112289188:1 gene:ENSBTAG00000005784.6 transcript:ENSBTAT00000086253.1 gene_biotype:protein_coding transcript_biotype:protein_coding gene_symbol:CSMD2 description:CUB and Sushi multiple domains 2 [Source:VGNC Symbol;Acc:VGNC:27762]	10
XP_028022478.1 ATP-binding cassette sub-family A member 2 [Balaenoptera acutorostrata scammoni]	10	XP_007457942.1 PREDICTED: nestin [Lipotes vexillifer]	9	XP_019803000.1 PREDICTED: protein polybromo-1 isoform X1 [Tursiops truncatus]	9	Wd_GLEAN_10007819 Q8NI38/0.0/IKBD_HUMAN NF-kappa-B inhibitor delta OS=Homo sapiens GN=NFKBID PE=1 SV=1	8	ENSBTAP00000068722.1 pep primary_assembly:ARS-UCD1.2:9:43382779:43621183:-1 gene:ENSBTAG00000017527.6 transcript:ENSBTAT00000072402.1 gene_biotype:protein_coding transcript_biotype:protein_coding gene_symbol:CRYBG1 description:crystallin beta-gamma domain containing 1 [Source:VGNC Symbol;Acc:VGNC:27739]	10
XP_028022471.1 cilia- and flagella-associated protein 54 isoform X2 [Balaenoptera acutorostrata scammoni]	10	XP_007457930.1 PREDICTED: insulin receptor-related protein [Lipotes vexillifer]	9	XP_019802306.1 PREDICTED: deleted in lung and esophageal cancer protein 1 isoform X6 [Tursiops truncatus]	9	Wd_GLEAN_10007547 Q7TN37/0.0/TRPM4_MOUSE Transient receptor potential cation channel subfamily M member 4 OS=Mus musculus GN=Trpm4 PE=1 SV=1	8	ENSBTAP00000068201.1 pep primary_assembly:ARS-UCD1.2:25:930615:988927:1 gene:ENSBTAG00000026461.5 transcript:ENSBTAT00000077467.1 gene_biotype:protein_coding transcript_biotype:protein_coding gene_symbol:CACNA1H description:calcium voltage-gated channel subunit alpha1 H [Source:VGNC Symbol;Acc:VGNC:26678]	10
XP_028022469.1 cilia- and flagella-associated protein 54 isoform X1 [Balaenoptera acutorostrata scammoni]	10	XP_007456522.1 PREDICTED: heterogeneous nuclear ribonucleoprotein H3 isoform X2 [Lipotes vexillifer]	9	XP_019802305.1 PREDICTED: deleted in lung and esophageal cancer protein 1 isoform X5 [Tursiops truncatus]	9	Wd_GLEAN_10007523 A2VE44/0.0/MED25_BOVIN Mediator of RNA polymerase II transcription subunit 25 OS=Bos taurus GN=MED25 PE=2 SV=1	8	ENSBTAP00000067893.1 pep primary_assembly:ARS-UCD1.2:26:41900751:42112278:1 gene:ENSBTAG00000010786.7 transcript:ENSBTAT00000085470.1 gene_biotype:protein_coding transcript_biotype:protein_coding gene_symbol:TACC2 description:transforming acidic coiled-coil containing protein 2 [Source:VGNC Symbol;Acc:VGNC:35558]	10
XP_028022380.1 LOW QUALITY PROTEIN: fibrous sheath-interacting protein 2-like, partial [Balaenoptera acutorostrata scammoni]	10	XP_007456521.1 PREDICTED: heterogeneous nuclear ribonucleoprotein H3 isoform X1 [Lipotes vexillifer]	9	XP_019802023.1 PREDICTED: proteasome-associated protein ECM29 homolog isoform X6 [Tursiops truncatus]	9	Wd_GLEAN_10007164 Q9QX47/5e-07/SON_MOUSE Protein SON OS=Mus musculus GN=Son PE=1 SV=2	8	ENSBTAP00000067357.1 pep primary_assembly:ARS-UCD1.2:4:30335234:30693265:1 gene:ENSBTAG00000013078.7 transcript:ENSBTAT00000078932.1 gene_biotype:protein_coding transcript_biotype:protein_coding gene_symbol:DNAH11 description:dynein axonemal heavy chain 11 [Source:HGNC Symbol;Acc:HGNC:2942]	10
XP_028021051.1 reelin isoform X1 [Balaenoptera acutorostrata scammoni]	10	XP_007456395.1 PREDICTED: Down syndrome cell adhesion molecule-like protein 1 [Lipotes vexillifer]	9	XP_019800198.1 PREDICTED: proline-rich transmembrane protein 3 [Tursiops truncatus]	9	Wd_GLEAN_10007123 E7EW31/0.0/PROB1_HUMAN Proline-rich basic protein 1 OS=Homo sapiens GN=PROB1 PE=2 SV=2	8	ENSBTAP00000067286.1 pep primary_assembly:ARS-UCD1.2:10:48035067:48214587:1 gene:ENSBTAG00000038920.4 transcript:ENSBTAT00000080886.1 gene_biotype:protein_coding transcript_biotype:protein_coding gene_symbol:VPS13C description:vacuolar protein sorting 13 homolog C [Source:VGNC Symbol;Acc:VGNC:36810]	10
XP_028020553.1 ATP-dependent RNA helicase A isoform X2 [Balaenoptera acutorostrata scammoni]	10	XP_007455452.1 PREDICTED: isoleucine--tRNA ligase, mitochondrial [Lipotes vexillifer]	9	XP_019798960.1 PREDICTED: BCL-6 corepressor [Tursiops truncatus]	9	Wd_GLEAN_10007110 Q8IWZ3/0.0/ANKH1_HUMAN Ankyrin repeat and KH domain-containing protein 1 OS=Homo sapiens GN=ANKHD1 PE=1 SV=1	8	ENSBTAP00000066762.1 pep primary_assembly:ARS-UCD1.2:4:37450375:37838804:1 gene:ENSBTAG00000017350.6 transcript:ENSBTAT00000082974.1 gene_biotype:protein_coding transcript_biotype:protein_coding gene_symbol:PCLO description:piccolo presynaptic cytomatrix protein [Source:VGNC Symbol;Acc:VGNC:32633]	10
XP_028020500.1 E3 ubiquitin-protein ligase UBR4 isoform X10 [Balaenoptera acutorostrata scammoni]	10	XP_007454794.1 PREDICTED: protein unc-79 homolog, partial [Lipotes vexillifer]	9	XP_019798523.1 PREDICTED: protein FAM98A isoform X3 [Tursiops truncatus]	9	Wd_GLEAN_10006925 O75691/0.0/UTP20_HUMAN Small subunit processome component 20 homolog OS=Homo sapiens GN=UTP20 PE=1 SV=3	8	ENSBTAP00000066484.1 pep primary_assembly:ARS-UCD1.2:7:4928081:4975143:1 gene:ENSBTAG00000054700.1 transcript:ENSBTAT00000073724.1 gene_biotype:protein_coding transcript_biotype:protein_coding	10
XP_028020499.1 E3 ubiquitin-protein ligase UBR4 isoform X9 [Balaenoptera acutorostrata scammoni]	10	XP_007454272.1 PREDICTED: WD repeat-containing protein 81 isoform X2 [Lipotes vexillifer]	9	XP_019798522.1 PREDICTED: protein FAM98A isoform X3 [Tursiops truncatus]	9	Wd_GLEAN_10006923 Q00872/0.0/MYPC1_HUMAN Myosin-binding protein C, slow-type OS=Homo sapiens GN=MYBPC1 PE=1 SV=2	8	ENSBTAP00000065562.1 pep primary_assembly:ARS-UCD1.2:19:34650992:34673279:-1 gene:ENSBTAG00000004768.6 transcript:ENSBTAT00000077817.1 gene_biotype:protein_coding transcript_biotype:protein_coding gene_symbol:RAI1 description:retinoic acid induced 1 [Source:VGNC Symbol;Acc:VGNC:33695]	10
XP_028020498.1 E3 ubiquitin-protein ligase UBR4 isoform X8 [Balaenoptera acutorostrata scammoni]	10	XP_007454162.1 PREDICTED: chondroadherin-like protein [Lipotes vexillifer]	9	XP_019798521.1 PREDICTED: protein FAM98A isoform X2 [Tursiops truncatus]	9	Wd_GLEAN_10006776 B2RWS6/0.0/EP300_MOUSE Histone acetyltransferase p300 OS=Mus musculus GN=Ep300 PE=1 SV=2	8	ENSBTAP00000065314.1 pep primary_assembly:ARS-UCD1.2:3:111603940:112289188:1 gene:ENSBTAG00000005784.6 transcript:ENSBTAT00000070543.1 gene_biotype:protein_coding transcript_biotype:protein_coding gene_symbol:CSMD2 description:CUB and Sushi multiple domains 2 [Source:VGNC Symbol;Acc:VGNC:27762]	10
XP_028020497.1 E3 ubiquitin-protein ligase UBR4 isoform X7 [Balaenoptera acutorostrata scammoni]	10	XP_007453929.1 PREDICTED: CUB and sushi domain-containing protein 2 [Lipotes vexillifer]	9	XP_019798024.1 PREDICTED: vegetative cell wall protein gp1-like [Tursiops truncatus]	9	Wd_GLEAN_10006289 Q03164/0.0/KMT2A_HUMAN Histone-lysine N-methyltransferase 2A OS=Homo sapiens GN=KMT2A PE=1 SV=5	8	ENSBTAP00000065303.1 pep primary_assembly:ARS-UCD1.2:9:43382779:43499948:-1 gene:ENSBTAG00000017527.6 transcript:ENSBTAT00000068717.1 gene_biotype:protein_coding transcript_biotype:protein_coding gene_symbol:CRYBG1 description:crystallin beta-gamma domain containing 1 [Source:VGNC Symbol;Acc:VGNC:27739]	10
XP_028020496.1 E3 ubiquitin-protein ligase UBR4 isoform X6 [Balaenoptera acutorostrata scammoni]	10	XP_007453735.1 PREDICTED: LOW QUALITY PROTEIN: voltage-dependent T-type calcium channel subunit alpha-1H [Lipotes vexillifer]	9	XP_019796059.1 PREDICTED: serine/threonine-protein kinase WNK2 [Tursiops truncatus]	9	Wd_GLEAN_10006228 Q96MS0/0.0/ROBO3_HUMAN Roundabout homolog 3 OS=Homo sapiens GN=ROBO3 PE=1 SV=2	8	ENSBTAP00000065207.1 pep primary_assembly:ARS-UCD1.2:8:63975292:64077228:1 gene:ENSBTAG00000010082.6 transcript:ENSBTAT00000074200.1 gene_biotype:protein_coding transcript_biotype:protein_coding gene_symbol:COL15A1 description:collagen type XV alpha 1 chain [Source:VGNC Symbol;Acc:VGNC:27556]	10
XP_028020495.1 E3 ubiquitin-protein ligase UBR4 isoform X5 [Balaenoptera acutorostrata scammoni]	10	XP_007453355.1 PREDICTED: pleckstrin homology domain-containing family G member 5 isoform X3 [Lipotes vexillifer]	9	XP_019795032.1 PREDICTED: protein cordon-bleu isoform X4 [Tursiops truncatus]	9	Wd_GLEAN_10006185 P78559/0.0/MAP1A_HUMAN Microtubule-associated protein 1A OS=Homo sapiens GN=MAP1A PE=1 SV=6	8	ENSBTAP00000064898.1 pep primary_assembly:ARS-UCD1.2:23:7745562:7812897:1 gene:ENSBTAG00000013245.6 transcript:ENSBTAT00000066425.1 gene_biotype:protein_coding transcript_biotype:protein_coding gene_symbol:ITPR3 description:Bos taurus inositol 1,4,5-trisphosphate receptor type 3 (ITPR3), mRNA. [Source:RefSeq mRNA;Acc:NM_174370]	10
XP_028020494.1 E3 ubiquitin-protein ligase UBR4 isoform X3 [Balaenoptera acutorostrata scammoni]	10	XP_007453354.1 PREDICTED: pleckstrin homology domain-containing family G member 5 isoform X2 [Lipotes vexillifer]	9	XP_019795024.1 PREDICTED: protein cordon-bleu isoform X3 [Tursiops truncatus]	9	Wd_GLEAN_10006092 Q99973/0.0/TEP1_HUMAN Telomerase protein component 1 OS=Homo sapiens GN=TEP1 PE=1 SV=2	8	ENSBTAP00000064314.1 pep primary_assembly:ARS-UCD1.2:4:30335234:30693265:1 gene:ENSBTAG00000013078.7 transcript:ENSBTAT00000079742.1 gene_biotype:protein_coding transcript_biotype:protein_coding gene_symbol:DNAH11 description:dynein axonemal heavy chain 11 [Source:HGNC Symbol;Acc:HGNC:2942]	10
XP_028020493.1 E3 ubiquitin-protein ligase UBR4 isoform X2 [Balaenoptera acutorostrata scammoni]	10	XP_007453183.1 PREDICTED: protein PRRC2B [Lipotes vexillifer]	9	XP_019795017.1 PREDICTED: protein cordon-bleu isoform X2 [Tursiops truncatus]	9	Wd_GLEAN_10005946 Q3T8J9/0.0/GON4L_HUMAN GON-4-like protein OS=Homo sapiens GN=GON4L PE=1 SV=1	8	ENSBTAP00000064219.1 pep primary_assembly:ARS-UCD1.2:26:41900751:42112278:1 gene:ENSBTAG00000010786.7 transcript:ENSBTAT00000075090.1 gene_biotype:protein_coding transcript_biotype:protein_coding gene_symbol:TACC2 description:transforming acidic coiled-coil containing protein 2 [Source:VGNC Symbol;Acc:VGNC:35558]	10
XP_028020492.1 E3 ubiquitin-protein ligase UBR4 isoform X1 [Balaenoptera acutorostrata scammoni]	10	XP_007452971.1 PREDICTED: LOW QUALITY PROTEIN: collagen alpha-3(VI) chain [Lipotes vexillifer]	9	XP_019795012.1 PREDICTED: protein cordon-bleu isoform X1 [Tursiops truncatus]	9	Wd_GLEAN_10005635 Q4G0P3/0.0/HYDIN_HUMAN Hydrocephalus-inducing protein homolog OS=Homo sapiens GN=HYDIN PE=1 SV=3	8	ENSBTAP00000063648.1 pep primary_assembly:ARS-UCD1.2:10:48035067:48214587:1 gene:ENSBTAG00000038920.4 transcript:ENSBTAT00000071370.1 gene_biotype:protein_coding transcript_biotype:protein_coding gene_symbol:VPS13C description:vacuolar protein sorting 13 homolog C [Source:VGNC Symbol;Acc:VGNC:36810]	10
XP_028019002.1 neurobeachin-like protein 2 isoform X2 [Balaenoptera acutorostrata scammoni]	10	XP_007452744.1 PREDICTED: RNA-binding protein FUS isoform X2 [Lipotes vexillifer]	9	XP_019794527.1 PREDICTED: fibronectin isoform X6 [Tursiops truncatus]	9	Wd_GLEAN_10005571 Q13535/0.0/ATR_HUMAN Serine/threonine-protein kinase ATR OS=Homo sapiens GN=ATR PE=1 SV=3	8	ENSBTAP00000063384.1 pep primary_assembly:ARS-UCD1.2:26:41877231:42112278:1 gene:ENSBTAG00000010786.7 transcript:ENSBTAT00000079974.1 gene_biotype:protein_coding transcript_biotype:protein_coding gene_symbol:TACC2 description:transforming acidic coiled-coil containing protein 2 [Source:VGNC Symbol;Acc:VGNC:35558]	10
XP_028018622.1 zinc finger homeobox protein 3 [Balaenoptera acutorostrata scammoni]	10	XP_007452743.1 PREDICTED: RNA-binding protein FUS isoform X1 [Lipotes vexillifer]	9	XP_019794524.1 PREDICTED: fibronectin isoform X3 [Tursiops truncatus]	9	Wd_GLEAN_10005470 Q8TEQ8/0.0/PIGO_HUMAN GPI ethanolamine phosphate transferase 3 OS=Homo sapiens GN=PIGO PE=1 SV=3	8	ENSBTAP00000063145.1 pep primary_assembly:ARS-UCD1.2:3:111603940:112289188:1 gene:ENSBTAG00000005784.6 transcript:ENSBTAT00000078065.1 gene_biotype:protein_coding transcript_biotype:protein_coding gene_symbol:CSMD2 description:CUB and Sushi multiple domains 2 [Source:VGNC Symbol;Acc:VGNC:27762]	10
XP_028018452.1 fer-1-like protein 5 [Balaenoptera acutorostrata scammoni]	10	XP_007452689.1 PREDICTED: kelch-like protein 23 isoform X2 [Lipotes vexillifer]	9	XP_019794171.1 PREDICTED: dynein heavy chain 17, axonemal [Tursiops truncatus]	9	Wd_GLEAN_10005451 Q96PZ7/0.0/CSMD1_HUMAN CUB and sushi domain-containing protein 1 OS=Homo sapiens GN=CSMD1 PE=1 SV=2	8	ENSBTAP00000063098.1 pep primary_assembly:ARS-UCD1.2:26:41900751:42112278:1 gene:ENSBTAG00000010786.7 transcript:ENSBTAT00000083822.1 gene_biotype:protein_coding transcript_biotype:protein_coding gene_symbol:TACC2 description:transforming acidic coiled-coil containing protein 2 [Source:VGNC Symbol;Acc:VGNC:35558]	10
XP_028018333.1 immunoglobulin-like and fibronectin type III domain-containing protein 1 [Balaenoptera acutorostrata scammoni]	10	XP_007452688.1 PREDICTED: kelch-like protein 23 isoform X1 [Lipotes vexillifer]	9	XP_019793230.1 PREDICTED: LOW QUALITY PROTEIN: CUB and sushi domain-containing protein 2-like [Tursiops truncatus]	9	Wd_GLEAN_10005417 Q9P273/0.0/TEN3_HUMAN Teneurin-3 OS=Homo sapiens GN=TENM3 PE=2 SV=3	8	ENSBTAP00000062782.1 pep primary_assembly:ARS-UCD1.2:25:38887202:38970458:1 gene:ENSBTAG00000037400.3 transcript:ENSBTAT00000082733.1 gene_biotype:protein_coding transcript_biotype:protein_coding gene_symbol:TNRC18 description:trinucleotide repeat containing 18 [Source:VGNC Symbol;Acc:VGNC:36203]	10
XP_028018300.1 coiled-coil domain-containing protein 168 [Balaenoptera acutorostrata scammoni]	10	XP_007451766.1 PREDICTED: versican core protein isoform X2 [Lipotes vexillifer]	9	XP_019793209.1 PREDICTED: collagen alpha-2(IX) chain [Tursiops truncatus]	9	Wd_GLEAN_10005150 Q9H6R4/0.0/NOL6_HUMAN Nucleolar protein 6 OS=Homo sapiens GN=NOL6 PE=1 SV=2	8	ENSBTAP00000062107.1 pep primary_assembly:ARS-UCD1.2:19:34651154:34673279:-1 gene:ENSBTAG00000004768.6 transcript:ENSBTAT00000075155.1 gene_biotype:protein_coding transcript_biotype:protein_coding gene_symbol:RAI1 description:retinoic acid induced 1 [Source:VGNC Symbol;Acc:VGNC:33695]	10
XP_007191509.1 xin actin-binding repeat-containing protein 1 isoform X1 [Balaenoptera acutorostrata scammoni]	10	XP_007451678.1 PREDICTED: LOW QUALITY PROTEIN: dynein heavy chain 5, axonemal [Lipotes vexillifer]	9	XP_019791762.1 PREDICTED: heterogeneous nuclear ribonucleoprotein H3 isoform X1 [Tursiops truncatus]	9	Wd_GLEAN_10004477 O75128/0.0/COBL_HUMAN Protein cordon-bleu OS=Homo sapiens GN=COBL PE=1 SV=2	8	ENSBTAP00000061962.1 pep primary_assembly:ARS-UCD1.2:8:63974402:64077938:1 gene:ENSBTAG00000010082.6 transcript:ENSBTAT00000069136.1 gene_biotype:protein_coding transcript_biotype:protein_coding gene_symbol:COL15A1 description:collagen type XV alpha 1 chain [Source:VGNC Symbol;Acc:VGNC:27556]	10
XP_007191508.1 xin actin-binding repeat-containing protein 1 isoform X1 [Balaenoptera acutorostrata scammoni]	10	XP_007451491.1 PREDICTED: tensin-1 isoform X2 [Lipotes vexillifer]	9	XP_019791757.1 PREDICTED: heterogeneous nuclear ribonucleoprotein H3 isoform X1 [Tursiops truncatus]	9	Wd_GLEAN_10004428 Q14185/0.0/DOCK1_HUMAN Dedicator of cytokinesis protein 1 OS=Homo sapiens GN=DOCK1 PE=1 SV=2	8	ENSBTAP00000061915.1 pep primary_assembly:ARS-UCD1.2:25:38887202:38970458:1 gene:ENSBTAG00000037400.3 transcript:ENSBTAT00000066876.1 gene_biotype:protein_coding transcript_biotype:protein_coding gene_symbol:TNRC18 description:trinucleotide repeat containing 18 [Source:VGNC Symbol;Acc:VGNC:36203]	10
XP_007191471.1 protein FAM98A isoform X2 [Balaenoptera acutorostrata scammoni]	10	XP_007451490.1 PREDICTED: tensin-1 isoform X1 [Lipotes vexillifer]	9	XP_019790882.1 PREDICTED: MAX gene-associated protein isoform X1 [Tursiops truncatus]	9	Wd_GLEAN_10004354 Q12955/0.0/ANK3_HUMAN Ankyrin-3 OS=Homo sapiens GN=ANK3 PE=1 SV=3	8	ENSBTAP00000061194.1 pep primary_assembly:ARS-UCD1.2:25:38887202:38970458:1 gene:ENSBTAG00000037400.3 transcript:ENSBTAT00000081586.1 gene_biotype:protein_coding transcript_biotype:protein_coding gene_symbol:TNRC18 description:trinucleotide repeat containing 18 [Source:VGNC Symbol;Acc:VGNC:36203]	10
XP_007191470.1 protein FAM98A isoform X1 [Balaenoptera acutorostrata scammoni]	10	XP_007451056.1 PREDICTED: transient receptor potential cation channel subfamily M member 6 [Lipotes vexillifer]	9	XP_019790757.1 PREDICTED: kelch-like protein 33 isoform X2 [Tursiops truncatus]	9	Wd_GLEAN_10004295 Q9TU53/0.0/CUBN_CANLF Cubilin OS=Canis lupus familiaris GN=CUBN PE=1 SV=1	8	ENSBTAP00000061135.1 pep primary_assembly:ARS-UCD1.2:25:39452546:40061787:-1 gene:ENSBTAG00000004035.7 transcript:ENSBTAT00000085601.1 gene_biotype:protein_coding transcript_biotype:protein_coding gene_symbol:SDK1 description:sidekick cell adhesion molecule 1 [Source:VGNC Symbol;Acc:VGNC:34393]	10
XP_007190675.2 DBF4-type zinc finger-containing protein 2 [Balaenoptera acutorostrata scammoni]	10	XP_007451006.1 PREDICTED: protein FAM98A [Lipotes vexillifer]	9	XP_019790222.1 PREDICTED: transient receptor potential cation channel subfamily M member 6 [Tursiops truncatus]	9	Wd_GLEAN_10004129 Q8VDR9/0.0/DOCK6_MOUSE Dedicator of cytokinesis protein 6 OS=Mus musculus GN=Dock6 PE=1 SV=4	8	ENSBTAP00000061089.1 pep primary_assembly:ARS-UCD1.2:10:48035067:48214587:1 gene:ENSBTAG00000038920.4 transcript:ENSBTAT00000078827.1 gene_biotype:protein_coding transcript_biotype:protein_coding gene_symbol:VPS13C description:vacuolar protein sorting 13 homolog C [Source:VGNC Symbol;Acc:VGNC:36810]	10
XP_007190667.1 dynein heavy chain 7, axonemal [Balaenoptera acutorostrata scammoni]	10	XP_007450623.1 PREDICTED: protein hairless isoform X2 [Lipotes vexillifer]	9	XP_019789858.1 PREDICTED: serine/threonine-protein kinase ATR isoform X3 [Tursiops truncatus]	9	Wd_GLEAN_10004082 Q9H324/0.0/ATS10_HUMAN A disintegrin and metalloproteinase with thrombospondin motifs 10 OS=Homo sapiens GN=ADAMTS10 PE=1 SV=2	8	ENSBTAP00000060344.1 pep primary_assembly:ARS-UCD1.2:19:34650992:34752887:-1 gene:ENSBTAG00000004768.6 transcript:ENSBTAT00000077709.1 gene_biotype:protein_coding transcript_biotype:protein_coding gene_symbol:RAI1 description:retinoic acid induced 1 [Source:VGNC Symbol;Acc:VGNC:33695]	10
XP_007189061.1 teneurin-3 [Balaenoptera acutorostrata scammoni]	10	XP_007450622.1 PREDICTED: protein hairless isoform X1 [Lipotes vexillifer]	9	XP_019789856.1 PREDICTED: serine/threonine-protein kinase ATR isoform X1 [Tursiops truncatus]	9	Wd_GLEAN_10004081 O00160/0.0/MYO1F_HUMAN Unconventional myosin-If OS=Homo sapiens GN=MYO1F PE=1 SV=3	8	ENSBTAP00000060209.1 pep primary_assembly:ARS-UCD1.2:19:34651760:34673279:-1 gene:ENSBTAG00000004768.6 transcript:ENSBTAT00000074443.1 gene_biotype:protein_coding transcript_biotype:protein_coding gene_symbol:RAI1 description:retinoic acid induced 1 [Source:VGNC Symbol;Acc:VGNC:33695]	10
XP_007188315.1 dynein heavy chain 5, axonemal [Balaenoptera acutorostrata scammoni]	10	XP_007450586.1 PREDICTED: laminin subunit alpha-2 isoform X2 [Lipotes vexillifer]	9	XP_019789444.1 PREDICTED: contactin-associated protein-like 2 isoform X1 [Tursiops truncatus]	9	Wd_GLEAN_10004071 Q75N90/0.0/FBN3_HUMAN Fibrillin-3 OS=Homo sapiens GN=FBN3 PE=2 SV=3	8	ENSBTAP00000059909.1 pep primary_assembly:ARS-UCD1.2:3:30624925:30651755:-1 gene:ENSBTAG00000014297.6 transcript:ENSBTAT00000070470.1 gene_biotype:protein_coding transcript_biotype:protein_coding gene_symbol:MOV10 description:Mov10 RISC complex RNA helicase [Source:VGNC Symbol;Acc:VGNC:31566]	10
XP_007186941.2 LOW QUALITY PROTEIN: inositol 1,4,5-trisphosphate receptor type 3 [Balaenoptera acutorostrata scammoni]	10	XP_007449998.1 PREDICTED: chromosome transmission fidelity protein 8 homolog isoform 2-like [Lipotes vexillifer]	9	XP_019789183.1 PREDICTED: polycystin-1 isoform X3 [Tursiops truncatus]	9	Wd_GLEAN_10003883 Q7TMB0/0.0/LPPR3_RAT Lipid phosphate phosphatase-related protein type 3 OS=Rattus norvegicus GN=Lppr3 PE=2 SV=1	8	ENSBTAP00000059577.1 pep primary_assembly:ARS-UCD1.2:24:43219452:43293516:1 gene:ENSBTAG00000013380.5 transcript:ENSBTAT00000081495.1 gene_biotype:protein_coding transcript_biotype:protein_coding gene_symbol:CEP192 description:centrosomal protein 192 [Source:VGNC Symbol;Acc:VGNC:27199]	10
XP_007186518.1 RNA-binding protein FUS isoform X2 [Balaenoptera acutorostrata scammoni]	10	XP_007449023.1 PREDICTED: sterile alpha motif domain-containing protein 11 [Lipotes vexillifer]	9	XP_019789182.1 PREDICTED: polycystin-1 isoform X2 [Tursiops truncatus]	9	Wd_GLEAN_10003846 Q8R0S2/0.0/IQEC1_MOUSE IQ motif and SEC7 domain-containing protein 1 OS=Mus musculus GN=Iqsec1 PE=1 SV=2	8	ENSBTAP00000059092.1 pep primary_assembly:ARS-UCD1.2:3:111603940:112289188:1 gene:ENSBTAG00000005784.6 transcript:ENSBTAT00000067968.1 gene_biotype:protein_coding transcript_biotype:protein_coding gene_symbol:CSMD2 description:CUB and Sushi multiple domains 2 [Source:VGNC Symbol;Acc:VGNC:27762]	10
XP_007186517.1 RNA-binding protein FUS isoform X1 [Balaenoptera acutorostrata scammoni]	10	XP_007448449.1 PREDICTED: lethal(2) giant larvae protein homolog 1 [Lipotes vexillifer]	9	XP_019788768.1 PREDICTED: protein FAM208B isoform X5 [Tursiops truncatus]	9	Wd_GLEAN_10003791 Q5FWE3/0.0/PRRT3_HUMAN Proline-rich transmembrane protein 3 OS=Homo sapiens GN=PRRT3 PE=1 SV=3	8	ENSBTAP00000058994.1 pep primary_assembly:ARS-UCD1.2:10:48035067:48214587:1 gene:ENSBTAG00000038920.4 transcript:ENSBTAT00000074982.1 gene_biotype:protein_coding transcript_biotype:protein_coding gene_symbol:VPS13C description:vacuolar protein sorting 13 homolog C [Source:VGNC Symbol;Acc:VGNC:36810]	10
XP_007186043.1 LOW QUALITY PROTEIN: BAH and coiled-coil domain-containing protein 1 [Balaenoptera acutorostrata scammoni]	10	XP_007447978.1 PREDICTED: uncharacterized protein C5orf42 homolog [Lipotes vexillifer]	9	XP_019787502.1 PREDICTED: CUB and sushi domain-containing protein 3 isoform X1 [Tursiops truncatus]	9	Wd_GLEAN_10003493 Q15021/0.0/CND1_HUMAN Condensin complex subunit 1 OS=Homo sapiens GN=NCAPD2 PE=1 SV=3	8	ENSBTAP00000058600.1 pep primary_assembly:ARS-UCD1.2:3:30624734:30652245:-1 gene:ENSBTAG00000014297.6 transcript:ENSBTAT00000072871.1 gene_biotype:protein_coding transcript_biotype:protein_coding gene_symbol:MOV10 description:Mov10 RISC complex RNA helicase [Source:VGNC Symbol;Acc:VGNC:31566]	10
XP_007185482.1 collagen alpha-1(XX) chain [Balaenoptera acutorostrata scammoni]	10	XP_007446500.1 PREDICTED: sucrase-isomaltase, intestinal [Lipotes vexillifer]	9	XP_019787237.1 PREDICTED: protein bassoon isoform X3 [Tursiops truncatus]	9	Wd_GLEAN_10003485 Q28295/0.0/VWF_CANLF von Willebrand factor OS=Canis lupus familiaris GN=VWF PE=1 SV=2	8	ENSBTAP00000058335.1 pep primary_assembly:ARS-UCD1.2:25:38887202:38970458:1 gene:ENSBTAG00000037400.3 transcript:ENSBTAT00000087372.1 gene_biotype:protein_coding transcript_biotype:protein_coding gene_symbol:TNRC18 description:trinucleotide repeat containing 18 [Source:VGNC Symbol;Acc:VGNC:36203]	10
XP_007184725.1 contactin-associated protein-like 2 [Balaenoptera acutorostrata scammoni]	10	XP_007445702.1 PREDICTED: LOW QUALITY PROTEIN: alpha-protein kinase 3 [Lipotes vexillifer]	9	XP_019787236.1 PREDICTED: protein bassoon isoform X2 [Tursiops truncatus]	9	Wd_GLEAN_10003438 Q7Z3S7/0.0/CA2D4_HUMAN Voltage-dependent calcium channel subunit alpha-2/delta-4 OS=Homo sapiens GN=CACNA2D4 PE=1 SV=2	8	ENSBTAP00000057263.1 pep primary_assembly:ARS-UCD1.2:17:70339577:70401301:-1 gene:ENSBTAG00000009006.6 transcript:ENSBTAT00000086309.1 gene_biotype:protein_coding transcript_biotype:protein_coding gene_symbol:PRR14L description:Bos taurus phosphatidylserine decarboxylase (PISD), mRNA. [Source:RefSeq mRNA;Acc:NM_001024475]	10
XP_007184724.1 contactin-associated protein-like 2 [Balaenoptera acutorostrata scammoni]	10	XP_007445630.1 PREDICTED: telomere-associated protein RIF1 isoform X2 [Lipotes vexillifer]	9	XP_019786408.1 PREDICTED: vacuolar protein sorting-associated protein 13D isoform X8 [Tursiops truncatus]	9	Wd_GLEAN_10003427 G3MWR8/0.0/MICA3_BOVIN Protein-methionine sulfoxide oxidase MICAL3 OS=Bos taurus GN=MICAL3 PE=3 SV=1	8	ENSBTAP00000057185.1 pep primary_assembly:ARS-UCD1.2:25:930615:988927:1 gene:ENSBTAG00000026461.5 transcript:ENSBTAT00000076701.1 gene_biotype:protein_coding transcript_biotype:protein_coding gene_symbol:CACNA1H description:calcium voltage-gated channel subunit alpha1 H [Source:VGNC Symbol;Acc:VGNC:26678]	10
XP_007184314.1 protein unc-79 homolog isoform X7 [Balaenoptera acutorostrata scammoni]	10	XP_007445629.1 PREDICTED: telomere-associated protein RIF1 isoform X1 [Lipotes vexillifer]	9	XP_019786365.1 PREDICTED: zinc finger protein castor homolog 1, partial [Tursiops truncatus]	9	Wd_GLEAN_10002878 Q6P3Y9/0.0/PONL1_MOUSE Podocan-like protein 1 OS=Mus musculus GN=Podnl1 PE=2 SV=2	8	ENSBTAP00000055667.2 pep primary_assembly:ARS-UCD1.2:22:48488285:48533380:-1 gene:ENSBTAG00000047794.2 transcript:ENSBTAT00000066095.2 gene_biotype:protein_coding transcript_biotype:protein_coding gene_symbol:DNAH1 description:dynein axonemal heavy chain 1 [Source:VGNC Symbol;Acc:VGNC:28122]	10
XP_007184313.1 protein unc-79 homolog isoform X5 [Balaenoptera acutorostrata scammoni]	10	XP_007472460.1 PREDICTED: LOW QUALITY PROTEIN: polycystin (PKD) family receptor for egg jelly, partial [Lipotes vexillifer]	8	XP_019785690.1 PREDICTED: protein JBTS17 [Tursiops truncatus]	9	Wd_GLEAN_10002868 O00555/0.0/CAC1A_HUMAN Voltage-dependent P/Q-type calcium channel subunit alpha-1A OS=Homo sapiens GN=CACNA1A PE=1 SV=2	8	ENSBTAP00000055099.2 pep primary_assembly:ARS-UCD1.2:16:79717170:79750062:1 gene:ENSBTAG00000046177.2 transcript:ENSBTAT00000063192.2 gene_biotype:protein_coding transcript_biotype:protein_coding	10
XP_007184312.1 protein unc-79 homolog isoform X4 [Balaenoptera acutorostrata scammoni]	10	XP_007472084.1 PREDICTED: LOW QUALITY PROTEIN: elastin [Lipotes vexillifer]	8	XP_019785068.1 PREDICTED: absent in melanoma 1 protein isoform X3 [Tursiops truncatus]	9	Wd_GLEAN_10002722 O88286/0.0/WIZ_MOUSE Protein Wiz OS=Mus musculus GN=Wiz PE=1 SV=2	8	ENSBTAP00000054423.2 pep primary_assembly:ARS-UCD1.2:8:84552273:84696452:1 gene:ENSBTAG00000008301.6 transcript:ENSBTAT00000065526.2 gene_biotype:protein_coding transcript_biotype:protein_coding gene_symbol:WNK2 description:WNK lysine deficient protein kinase 2 [Source:VGNC Symbol;Acc:VGNC:36950]	10
XP_007184311.1 protein unc-79 homolog isoform X2 [Balaenoptera acutorostrata scammoni]	10	XP_007471723.1 PREDICTED: LOW QUALITY PROTEIN: netrin receptor DCC-like [Lipotes vexillifer]	8	XP_019785067.1 PREDICTED: absent in melanoma 1 protein isoform X3 [Tursiops truncatus]	9	Wd_GLEAN_10002689 Q7TPK6/0.0/WNK4_RAT Serine/threonine-protein kinase WNK4 OS=Rattus norvegicus GN=Wnk4 PE=1 SV=3	8	ENSBTAP00000053742.3 pep primary_assembly:ARS-UCD1.2:26:41918227:42112278:1 gene:ENSBTAG00000010786.7 transcript:ENSBTAT00000061158.3 gene_biotype:protein_coding transcript_biotype:protein_coding gene_symbol:TACC2 description:transforming acidic coiled-coil containing protein 2 [Source:VGNC Symbol;Acc:VGNC:35558]	10
XP_007184310.1 protein unc-79 homolog isoform X1 [Balaenoptera acutorostrata scammoni]	10	XP_007470878.1 PREDICTED: EMILIN-1 [Lipotes vexillifer]	8	XP_019782589.1 PREDICTED: protein KIAA0100 homolog isoform X6 [Tursiops truncatus]	9	Wd_GLEAN_10002340 Q96NU1/0.0/SAM11_HUMAN Sterile alpha motif domain-containing protein 11 OS=Homo sapiens GN=SAMD11 PE=2 SV=3	8	ENSBTAP00000053530.3 pep primary_assembly:ARS-UCD1.2:8:84552273:84699098:1 gene:ENSBTAG00000008301.6 transcript:ENSBTAT00000060961.3 gene_biotype:protein_coding transcript_biotype:protein_coding gene_symbol:WNK2 description:WNK lysine deficient protein kinase 2 [Source:VGNC Symbol;Acc:VGNC:36950]	10
XP_007183859.1 WD repeat-containing protein 81 isoform X1 [Balaenoptera acutorostrata scammoni]	10	XP_007470460.1 PREDICTED: golgi-specific brefeldin A-resistance guanine nucleotide exchange factor 1 isoform X3 [Lipotes vexillifer]	8	XP_019782588.1 PREDICTED: protein KIAA0100 homolog isoform X5 [Tursiops truncatus]	9	Wd_GLEAN_10002205 Q96RT7/0.0/GCP6_HUMAN Gamma-tubulin complex component 6 OS=Homo sapiens GN=TUBGCP6 PE=1 SV=3	8	ENSBTAP00000053327.3 pep primary_assembly:ARS-UCD1.2:10:48035067:48214587:1 gene:ENSBTAG00000038920.4 transcript:ENSBTAT00000061287.3 gene_biotype:protein_coding transcript_biotype:protein_coding gene_symbol:VPS13C description:vacuolar protein sorting 13 homolog C [Source:VGNC Symbol;Acc:VGNC:36810]	10
XP_007182357.1 vacuolar protein sorting-associated protein 13A isoform X5 [Balaenoptera acutorostrata scammoni]	10	XP_007470459.1 PREDICTED: golgi-specific brefeldin A-resistance guanine nucleotide exchange factor 1 isoform X2 [Lipotes vexillifer]	8	XP_019782587.1 PREDICTED: protein KIAA0100 homolog isoform X4 [Tursiops truncatus]	9	Wd_GLEAN_10002198 O95248/0.0/MTMR5_HUMAN Myotubularin-related protein 5 OS=Homo sapiens GN=SBF1 PE=1 SV=3	8	ENSBTAP00000043730.4 pep primary_assembly:ARS-UCD1.2:16:41205338:41473842:-1 gene:ENSBTAG00000016080.6 transcript:ENSBTAT00000046426.4 gene_biotype:protein_coding transcript_biotype:protein_coding gene_symbol:VPS13D description:Bos taurus vacuolar protein sorting 13 homolog D (S. cerevisiae) (VPS13D), mRNA. [Source:RefSeq mRNA;Acc:NM_001192767]	10
XP_007182356.1 vacuolar protein sorting-associated protein 13A isoform X4 [Balaenoptera acutorostrata scammoni]	10	XP_007470458.1 PREDICTED: golgi-specific brefeldin A-resistance guanine nucleotide exchange factor 1 isoform X1 [Lipotes vexillifer]	8	XP_019782122.1 PREDICTED: lipopolysaccharide-responsive and beige-like anchor protein isoform X2 [Tursiops truncatus]	9	Wd_GLEAN_10001879 Q13263/0.0/TIF1B_HUMAN Transcription intermediary factor 1-beta OS=Homo sapiens GN=TRIM28 PE=1 SV=5	8	ENSBTAP00000042700.4 pep primary_assembly:ARS-UCD1.2:7:17099634:17108565:-1 gene:ENSBTAG00000021041.6 transcript:ENSBTAT00000045301.4 gene_biotype:protein_coding transcript_biotype:protein_coding gene_symbol:PRAM1 description:PML-RARA regulated adaptor molecule 1 [Source:VGNC Symbol;Acc:VGNC:33284]	10
XP_007182355.1 vacuolar protein sorting-associated protein 13A isoform X3 [Balaenoptera acutorostrata scammoni]	10	XP_007470449.1 PREDICTED: peroxisome proliferator-activated receptor gamma coactivator-related protein 1 isoform X1 [Lipotes vexillifer]	8	XP_019782121.1 PREDICTED: lipopolysaccharide-responsive and beige-like anchor protein isoform X1 [Tursiops truncatus]	9	Wd_GLEAN_10001680 Q6QNF3/0.0/PGFRB_CANLF Platelet-derived growth factor receptor beta OS=Canis lupus familiaris GN=PDGFRB PE=2 SV=1	8	ENSBTAP00000042130.3 pep primary_assembly:ARS-UCD1.2:21:66850740:66911778:1 gene:ENSBTAG00000016598.5 transcript:ENSBTAT00000044652.3 gene_biotype:protein_coding transcript_biotype:protein_coding gene_symbol:DYNC1H1 description:Bos taurus dynein cytoplasmic 1 heavy chain 1 (DYNC1H1), mRNA. [Source:RefSeq mRNA;Acc:NM_001206138]	10
XP_007182354.1 vacuolar protein sorting-associated protein 13A isoform X2 [Balaenoptera acutorostrata scammoni]	10	XP_007470290.1 PREDICTED: LOW QUALITY PROTEIN: fer-1-like protein 5 [Lipotes vexillifer]	8	XP_019781367.1 PREDICTED: WD repeat- and FYVE domain-containing protein 4 [Tursiops truncatus]	9	Wd_GLEAN_10001249 Q9H2U1/2e-150/DHX36_HUMAN ATP-dependent RNA helicase DHX36 OS=Homo sapiens GN=DHX36 PE=1 SV=2	8	ENSBTAP00000040349.3 pep primary_assembly:ARS-UCD1.2:7:83356440:83476139:1 gene:ENSBTAG00000014906.6 transcript:ENSBTAT00000042718.3 gene_biotype:protein_coding transcript_biotype:protein_coding gene_symbol:VCAN description:Bos taurus versican (VCAN), mRNA. [Source:RefSeq mRNA;Acc:NM_181035]	10
XP_007182353.1 vacuolar protein sorting-associated protein 13A isoform X1 [Balaenoptera acutorostrata scammoni]	10	XP_007470089.1 PREDICTED: teneurin-3-like [Lipotes vexillifer]	8	XP_019780102.1 PREDICTED: ankyrin repeat and KH domain-containing protein 1 isoform X10 [Tursiops truncatus]	9	Wd_GLEAN_10001222 Q28013/0.0/RASA3_BOVIN Ras GTPase-activating protein 3 OS=Bos taurus GN=RASA3 PE=2 SV=1	8	ENSBTAP00000036581.4 pep primary_assembly:ARS-UCD1.2:X:36013567:36155731:1 gene:ENSBTAG00000010726.6 transcript:ENSBTAT00000036726.5 gene_biotype:protein_coding transcript_biotype:protein_coding gene_symbol:F8 description:Bos taurus coagulation factor VIII (F8), mRNA. [Source:RefSeq mRNA;Acc:NM_001145508]	10
XP_007180189.1 BCL-6 corepressor isoform X4 [Balaenoptera acutorostrata scammoni]	10	XP_007469455.1 PREDICTED: LOW QUALITY PROTEIN: atrophin-1 [Lipotes vexillifer]	8	XP_019780101.1 PREDICTED: ankyrin repeat and KH domain-containing protein 1 isoform X9 [Tursiops truncatus]	9	Wd_GLEAN_10000912 Q96LC7/0.0/SIG10_HUMAN Sialic acid-binding Ig-like lectin 10 OS=Homo sapiens GN=SIGLEC10 PE=1 SV=3	8	ENSBTAP00000033710.5 pep primary_assembly:ARS-UCD1.2:4:37450375:37838804:1 gene:ENSBTAG00000017350.6 transcript:ENSBTAT00000033801.5 gene_biotype:protein_coding transcript_biotype:protein_coding gene_symbol:PCLO description:piccolo presynaptic cytomatrix protein [Source:VGNC Symbol;Acc:VGNC:32633]	10
XP_007180188.1 BCL-6 corepressor isoform X3 [Balaenoptera acutorostrata scammoni]	10	XP_007469228.1 PREDICTED: chondroitin sulfate proteoglycan 4 [Lipotes vexillifer]	8	XP_019780096.1 PREDICTED: ankyrin repeat and KH domain-containing protein 1 isoform X4 [Tursiops truncatus]	9	Wd_GLEAN_10018174 P08922/0.0/ROS1_HUMAN Proto-oncogene tyrosine-protein kinase ROS OS=Homo sapiens GN=ROS1 PE=1 SV=3	7	ENSBTAP00000031248.5 pep primary_assembly:ARS-UCD1.2:28:43020182:43268260:1 gene:ENSBTAG00000023028.5 transcript:ENSBTAT00000031292.5 gene_biotype:protein_coding transcript_biotype:protein_coding gene_symbol:WDFY4 description:Bos taurus WDFY family member 4 (WDFY4), mRNA. [Source:RefSeq mRNA;Acc:NM_001205945]	10
XP_007180187.1 BCL-6 corepressor isoform X2 [Balaenoptera acutorostrata scammoni]	10	XP_007469178.1 PREDICTED: podocan-like protein 1 [Lipotes vexillifer]	8	XP_019780095.1 PREDICTED: ankyrin repeat and KH domain-containing protein 1 isoform X3 [Tursiops truncatus]	9	Wd_GLEAN_10018094 Q99683/0.0/M3K5_HUMAN Mitogen-activated protein kinase kinase kinase 5 OS=Homo sapiens GN=MAP3K5 PE=1 SV=1	7	ENSBTAP00000028865.6 pep primary_assembly:ARS-UCD1.2:25:38887202:38970458:1 gene:ENSBTAG00000037400.3 transcript:ENSBTAT00000028865.6 gene_biotype:protein_coding transcript_biotype:protein_coding gene_symbol:TNRC18 description:trinucleotide repeat containing 18 [Source:VGNC Symbol;Acc:VGNC:36203]	10
XP_007180186.1 BCL-6 corepressor isoform X1 [Balaenoptera acutorostrata scammoni]	10	XP_007469019.1 PREDICTED: eukaryotic translation initiation factor 4 gamma 1 isoform X4 [Lipotes vexillifer]	8	XP_019780094.1 PREDICTED: ankyrin repeat and KH domain-containing protein 1 isoform X2 [Tursiops truncatus]	9	Wd_GLEAN_10018084 Q5TH69/0.0/BIG3_HUMAN Brefeldin A-inhibited guanine nucleotide-exchange protein 3 OS=Homo sapiens GN=ARFGEF3 PE=1 SV=3	7	ENSBTAP00000026846.6 pep primary_assembly:ARS-UCD1.2:8:8663165:8669305:1 gene:ENSBTAG00000020155.6 transcript:ENSBTAT00000026846.6 gene_biotype:protein_coding transcript_biotype:protein_coding gene_symbol:RP1L1 description:RP1 like 1 [Source:VGNC Symbol;Acc:VGNC:56983]	10
XP_007180185.1 BCL-6 corepressor isoform X1 [Balaenoptera acutorostrata scammoni]	10	XP_007469018.1 PREDICTED: eukaryotic translation initiation factor 4 gamma 1 isoform X3 [Lipotes vexillifer]	8	XP_019780093.1 PREDICTED: ankyrin repeat and KH domain-containing protein 1 isoform X1 [Tursiops truncatus]	9	Wd_GLEAN_10017676 Q6ZVH7/0.0/ESPNL_HUMAN Espin-like protein OS=Homo sapiens GN=ESPNL PE=2 SV=3	7	ENSBTAP00000026607.6 pep primary_assembly:ARS-UCD1.2:14:26361178:26487977:1 gene:ENSBTAG00000021841.6 transcript:ENSBTAT00000026607.6 gene_biotype:protein_coding transcript_biotype:protein_coding gene_symbol:CHD7 description:chromodomain helicase DNA binding protein 7 [Source:VGNC Symbol;Acc:VGNC:27282]	10
XP_007180184.1 BCL-6 corepressor isoform X1 [Balaenoptera acutorostrata scammoni]	10	XP_007469017.1 PREDICTED: eukaryotic translation initiation factor 4 gamma 1 isoform X2 [Lipotes vexillifer]	8	XP_019779968.1 PREDICTED: protein Shroom1 [Tursiops truncatus]	9	Wd_GLEAN_10017567 O75147/0.0/OBSL1_HUMAN Obscurin-like protein 1 OS=Homo sapiens GN=OBSL1 PE=1 SV=4	7	ENSBTAP00000025063.4 pep primary_assembly:ARS-UCD1.2:5:103521298:103529979:-1 gene:ENSBTAG00000018828.5 transcript:ENSBTAT00000025063.5 gene_biotype:protein_coding transcript_biotype:protein_coding gene_symbol:ATN1 description:Bos taurus atrophin 1 (ATN1), mRNA. [Source:RefSeq mRNA;Acc:NM_001205748]	10
XP_007178988.1 cytoplasmic dynein 1 heavy chain 1 [Balaenoptera acutorostrata scammoni]	10	XP_007469016.1 PREDICTED: eukaryotic translation initiation factor 4 gamma 1 isoform X1 [Lipotes vexillifer]	8	XP_019778619.1 PREDICTED: kelch-like protein 23 isoform X2 [Tursiops truncatus]	9	Wd_GLEAN_10017542 Q9NRP7/0.0/STK36_HUMAN Serine/threonine-protein kinase 36 OS=Homo sapiens GN=STK36 PE=1 SV=2	7	ENSBTAP00000023928.5 pep primary_assembly:ARS-UCD1.2:3:92479529:92739937:1 gene:ENSBTAG00000017986.5 transcript:ENSBTAT00000023928.5 gene_biotype:protein_coding transcript_biotype:protein_coding gene_symbol:GLIS1 description:GLIS family zinc finger 1 [Source:VGNC Symbol;Acc:VGNC:29406]	10
XP_007177374.1 reelin isoform X3 [Balaenoptera acutorostrata scammoni]	10	XP_007468810.1 PREDICTED: CUB and sushi domain-containing protein 3-like isoform X2 [Lipotes vexillifer]	8	XP_019778618.1 PREDICTED: kelch-like protein 23 isoform X2 [Tursiops truncatus]	9	Wd_GLEAN_10017475 Q9HCK1/0.0/ZDBF2_HUMAN DBF4-type zinc finger-containing protein 2 OS=Homo sapiens GN=ZDBF2 PE=1 SV=3	7	ENSBTAP00000023304.6 pep primary_assembly:ARS-UCD1.2:9:43382779:43454082:-1 gene:ENSBTAG00000017527.6 transcript:ENSBTAT00000023304.6 gene_biotype:protein_coding transcript_biotype:protein_coding gene_symbol:CRYBG1 description:crystallin beta-gamma domain containing 1 [Source:VGNC Symbol;Acc:VGNC:27739]	10
XP_007177373.1 reelin isoform X2 [Balaenoptera acutorostrata scammoni]	10	XP_007468649.1 PREDICTED: LOW QUALITY PROTEIN: probable E3 ubiquitin-protein ligase HECTD4 [Lipotes vexillifer]	8	XP_019778617.1 PREDICTED: kelch-like protein 23 isoform X2 [Tursiops truncatus]	9	Wd_GLEAN_10017453 O35607/0.0/BMPR2_MOUSE Bone morphogenetic protein receptor type-2 OS=Mus musculus GN=Bmpr2 PE=1 SV=1	7	ENSBTAP00000023082.6 pep primary_assembly:ARS-UCD1.2:7:52602569:52714255:-1 gene:ENSBTAG00000030499.3 transcript:ENSBTAT00000023082.6 gene_biotype:protein_coding transcript_biotype:protein_coding	10
XP_007176780.2 protocadherin-23 [Balaenoptera acutorostrata scammoni]	10	XP_007468383.1 PREDICTED: CCR4-NOT transcription complex subunit 1 isoform X1 [Lipotes vexillifer]	8	XP_019778616.1 PREDICTED: kelch-like protein 23 isoform X2 [Tursiops truncatus]	9	Wd_GLEAN_10017450 Q96Q42/0.0/ALS2_HUMAN Alsin OS=Homo sapiens GN=ALS2 PE=1 SV=2	7	ENSBTAP00000020974.6 pep primary_assembly:ARS-UCD1.2:3:14159893:14168905:1 gene:ENSBTAG00000015794.6 transcript:ENSBTAT00000020974.6 gene_biotype:protein_coding transcript_biotype:protein_coding gene_symbol:NES description:Bos taurus nestin (NES), mRNA. [Source:RefSeq mRNA;Acc:NM_001206591]	10
XP_007176530.1 voltage-dependent T-type calcium channel subunit alpha-1G isoform X15 [Balaenoptera acutorostrata scammoni]	10	XP_007468251.1 PREDICTED: uncharacterized protein LOC103089049 [Lipotes vexillifer]	8	XP_019778615.1 PREDICTED: kelch-like protein 23 isoform X2 [Tursiops truncatus]	9	Wd_GLEAN_10017289 P03987/9e-172/IGHG3_MOUSE Ig gamma-3 chain C region OS=Mus musculus PE=1 SV=2	7	ENSBTAP00000020277.6 pep primary_assembly:ARS-UCD1.2:2:133452143:133589435:1 gene:ENSBTAG00000015240.6 transcript:ENSBTAT00000020277.6 gene_biotype:protein_coding transcript_biotype:protein_coding gene_symbol:UBR4 description:Bos taurus ubiquitin protein ligase E3 component n-recognin 4 (UBR4), mRNA. [Source:RefSeq mRNA;Acc:NM_001205792]	10
XP_007175257.1 ATP-dependent RNA helicase A isoform X2 [Balaenoptera acutorostrata scammoni]	10	XP_007468012.1 PREDICTED: heterogeneous nuclear ribonucleoprotein H2 isoform X2 [Lipotes vexillifer]	8	XP_019777877.1 PREDICTED: LOW QUALITY PROTEIN: protein SON [Tursiops truncatus]	9	Wd_GLEAN_10017283 Q62599/0.0/MTA1_RAT Metastasis-associated protein MTA1 OS=Rattus norvegicus GN=Mta1 PE=1 SV=1	7	ENSBTAP00000019039.4 pep primary_assembly:ARS-UCD1.2:28:24751331:24762283:1 gene:ENSBTAG00000014316.5 transcript:ENSBTAT00000019039.5 gene_biotype:protein_coding transcript_biotype:protein_coding gene_symbol:HNRNPH3 description:Bos taurus heterogeneous nuclear ribonucleoprotein H3 (HNRNPH3), mRNA. [Source:RefSeq mRNA;Acc:NM_001206579]	10
XP_007175255.1 ATP-dependent RNA helicase A isoform X1 [Balaenoptera acutorostrata scammoni]	10	XP_007468011.1 PREDICTED: heterogeneous nuclear ribonucleoprotein H2 isoform X1 [Lipotes vexillifer]	8	XP_019777865.1 PREDICTED: nebulin [Tursiops truncatus]	9	Wd_GLEAN_10017060 P49750/0.0/YLPM1_HUMAN YLP motif-containing protein 1 OS=Homo sapiens GN=YLPM1 PE=1 SV=3	7	ENSBTAP00000018997.5 pep primary_assembly:ARS-UCD1.2:3:30624734:30652245:-1 gene:ENSBTAG00000014297.6 transcript:ENSBTAT00000018997.6 gene_biotype:protein_coding transcript_biotype:protein_coding gene_symbol:MOV10 description:Mov10 RISC complex RNA helicase [Source:VGNC Symbol;Acc:VGNC:31566]	10
XP_007175086.1 E3 ubiquitin-protein ligase UBR4 isoform X4 [Balaenoptera acutorostrata scammoni]	10	XP_007467748.1 PREDICTED: prolow-density lipoprotein receptor-related protein 1 [Lipotes vexillifer]	8	XP_019777858.1 PREDICTED: telomere-associated protein RIF1 [Tursiops truncatus]	9	Wd_GLEAN_10017022 Q96RV3/0.0/PCX1_HUMAN Pecanex-like protein 1 OS=Homo sapiens GN=PCNX PE=1 SV=2	7	ENSBTAP00000016677.5 pep primary_assembly:ARS-UCD1.2:20:39873127:40265889:1 gene:ENSBTAG00000012558.6 transcript:ENSBTAT00000016677.6 gene_biotype:protein_coding transcript_biotype:protein_coding gene_symbol:ADAMTS12 description:ADAM metallopeptidase with thrombospondin type 1 motif 12 [Source:VGNC Symbol;Acc:VGNC:25616]	10
XP_007174792.1 dynein heavy chain 1, axonemal [Balaenoptera acutorostrata scammoni]	10	XP_007467733.1 PREDICTED: zinc finger protein GLI1 isoform X1 [Lipotes vexillifer]	8	XP_019777638.1 PREDICTED: pericentrin [Tursiops truncatus]	9	Wd_GLEAN_10016834 Q9HB75/0.0/PIDD1_HUMAN p53-induced death domain-containing protein 1 OS=Homo sapiens GN=PIDD1 PE=1 SV=2	7	ENSBTAP00000016206.6 pep primary_assembly:ARS-UCD1.2:21:33182725:33218500:1 gene:ENSBTAG00000012219.6 transcript:ENSBTAT00000016206.6 gene_biotype:protein_coding transcript_biotype:protein_coding gene_symbol:CSPG4 description:Bos taurus chondroitin sulfate proteoglycan 4 (CSPG4), mRNA. [Source:RefSeq mRNA;Acc:NM_001192782]	10
XP_007171349.1 LOW QUALITY PROTEIN: mucin-5B [Balaenoptera acutorostrata scammoni]	10	XP_007467610.1 PREDICTED: microtubule-associated protein 1A [Lipotes vexillifer]	8	XP_019777195.1 PREDICTED: teneurin-3 [Tursiops truncatus]	9	Wd_GLEAN_10016747 A5YM72/0.0/CRNS1_HUMAN Carnosine synthase 1 OS=Homo sapiens GN=CARNS1 PE=1 SV=3	7	ENSBTAP00000012991.6 pep primary_assembly:ARS-UCD1.2:25:930615:988927:1 gene:ENSBTAG00000026461.5 transcript:ENSBTAT00000012991.6 gene_biotype:protein_coding transcript_biotype:protein_coding gene_symbol:CACNA1H description:calcium voltage-gated channel subunit alpha1 H [Source:VGNC Symbol;Acc:VGNC:26678]	10
XP_007169050.1 ribonucleoprotein PTB-binding 1 isoform X2 [Balaenoptera acutorostrata scammoni]	10	XP_007467093.1 PREDICTED: LOW QUALITY PROTEIN: dual oxidase 1 [Lipotes vexillifer]	8	XP_019776446.1 PREDICTED: LOW QUALITY PROTEIN: chromosome transmission fidelity protein 8 homolog [Tursiops truncatus]	9	Wd_GLEAN_10016717 Q13671/0.0/RIN1_HUMAN Ras and Rab interactor 1 OS=Homo sapiens GN=RIN1 PE=1 SV=4	7	ENSBTAP00000012985.6 pep primary_assembly:ARS-UCD1.2:19:36102401:36164028:-1 gene:ENSBTAG00000009835.6 transcript:ENSBTAT00000012985.6 gene_biotype:protein_coding transcript_biotype:protein_coding gene_symbol:CACNA1G description:Bos taurus calcium voltage-gated channel subunit alpha1 G (CACNA1G), mRNA. [Source:RefSeq mRNA;Acc:NM_001193140]	10
XP_007169049.1 ribonucleoprotein PTB-binding 1 isoform X1 [Balaenoptera acutorostrata scammoni]	10	XP_007466901.1 PREDICTED: A disintegrin and metalloproteinase with thrombospondin motifs 12 [Lipotes vexillifer]	8	XP_019776317.1 PREDICTED: centrosomal protein of 192 kDa isoform X2 [Tursiops truncatus]	9	Wd_GLEAN_10016655 Q2TAZ0/0.0/ATG2A_HUMAN Autophagy-related protein 2 homolog A OS=Homo sapiens GN=ATG2A PE=1 SV=3	7	ENSBTAP00000011545.6 pep primary_assembly:ARS-UCD1.2:17:61912502:62022631:1 gene:ENSBTAG00000008762.6 transcript:ENSBTAT00000011545.6 gene_biotype:protein_coding transcript_biotype:protein_coding gene_symbol:HECTD4 description:HECT domain E3 ubiquitin protein ligase 4 [Source:HGNC Symbol;Acc:HGNC:26611]	10
XP_007166994.1 LOW QUALITY PROTEIN: protein scribble homolog [Balaenoptera acutorostrata scammoni]	10	XP_007466851.1 PREDICTED: probable E3 ubiquitin-protein ligase MYCBP2 [Lipotes vexillifer]	8	XP_019776316.1 PREDICTED: centrosomal protein of 192 kDa isoform X1 [Tursiops truncatus]	9	Wd_GLEAN_10016563 A1A4K3/0.0/DDB1_BOVIN DNA damage-binding protein 1 OS=Bos taurus GN=DDB1 PE=1 SV=1	7	ENSBTAP00000010935.5 pep primary_assembly:ARS-UCD1.2:8:84552273:84699098:1 gene:ENSBTAG00000008301.6 transcript:ENSBTAT00000010935.5 gene_biotype:protein_coding transcript_biotype:protein_coding gene_symbol:WNK2 description:WNK lysine deficient protein kinase 2 [Source:VGNC Symbol;Acc:VGNC:36950]	10
XP_007166043.1 probable E3 ubiquitin-protein ligase HERC1 isoform X5 [Balaenoptera acutorostrata scammoni]	10	XP_007466722.1 PREDICTED: UPF0606 protein KIAA1549 homolog [Lipotes vexillifer]	8	XP_019775934.1 PREDICTED: melanoma inhibitory activity protein 3 isoform X1 [Tursiops truncatus]	9	Wd_GLEAN_10016557 Q9Y5Y4/0.0/PD2R2_HUMAN Prostaglandin D2 receptor 2 OS=Homo sapiens GN=PTGDR2 PE=1 SV=3	7	ENSBTAP00000010926.5 pep primary_assembly:ARS-UCD1.2:2:103361566:103431472:-1 gene:ENSBTAG00000008300.6 transcript:ENSBTAT00000010926.5 gene_biotype:protein_coding transcript_biotype:protein_coding gene_symbol:FN1 description:Bos taurus fibronectin 1 (FN1), mRNA. [Source:RefSeq mRNA;Acc:NM_001163778]	10
XP_007164765.1 LOW QUALITY PROTEIN: collagen alpha-2(IX) chain [Balaenoptera acutorostrata scammoni]	10	XP_007466695.1 PREDICTED: maltase-glucoamylase, intestinal [Lipotes vexillifer]	8	XP_019775288.1 PREDICTED: cadherin EGF LAG seven-pass G-type receptor 2 isoform X2 [Tursiops truncatus]	9	Wd_GLEAN_10016494 Q8WXG6/0.0/MADD_HUMAN MAP kinase-activating death domain protein OS=Homo sapiens GN=MADD PE=1 SV=2	7	ENSBTAP00000008518.5 pep primary_assembly:ARS-UCD1.2:3:43353479:43432848:-1 gene:ENSBTAG00000006491.6 transcript:ENSBTAT00000008518.6 gene_biotype:protein_coding transcript_biotype:protein_coding gene_symbol:AGL description:Bos taurus amylo-alpha-1, 6-glucosidase, 4-alpha-glucanotransferase (AGL), mRNA. [Source:RefSeq mRNA;Acc:NM_001192471]	10
XP_028024518.1 beta/gamma crystallin domain-containing protein 1 [Balaenoptera acutorostrata scammoni]	9	XP_007465782.1 PREDICTED: tyrosine-protein phosphatase non-receptor type 13 isoform X5 [Lipotes vexillifer]	8	XP_019774937.1 PREDICTED: nuclear pore membrane glycoprotein 210-like [Tursiops truncatus]	9	Wd_GLEAN_10016424 Q9H0A0/0.0/NAT10_HUMAN N-acetyltransferase 10 OS=Homo sapiens GN=NAT10 PE=1 SV=2	7	ENSBTAP00000008376.5 pep primary_assembly:ARS-UCD1.2:14:1797368:1862330:-1 gene:ENSBTAG00000006385.6 transcript:ENSBTAT00000008376.6 gene_biotype:protein_coding transcript_biotype:protein_coding gene_symbol:ADGRB1 description:Bos taurus adhesion G protein-coupled receptor B1 (ADGRB1), mRNA. [Source:RefSeq mRNA;Acc:NM_001191541]	10
XP_028024457.1 target of Nesh-SH3 isoform X8 [Balaenoptera acutorostrata scammoni]	9	XP_007465781.1 PREDICTED: tyrosine-protein phosphatase non-receptor type 13 isoform X4 [Lipotes vexillifer]	8	XP_004328345.1 PREDICTED: protein FAM98A isoform X1 [Tursiops truncatus]	9	Wd_GLEAN_10016368 Q8IVL1/0.0/NAV2_HUMAN Neuron navigator 2 OS=Homo sapiens GN=NAV2 PE=1 SV=3	7	ENSBTAP00000007609.6 pep primary_assembly:ARS-UCD1.2:3:111603940:112289188:1 gene:ENSBTAG00000005784.6 transcript:ENSBTAT00000007609.6 gene_biotype:protein_coding transcript_biotype:protein_coding gene_symbol:CSMD2 description:CUB and Sushi multiple domains 2 [Source:VGNC Symbol;Acc:VGNC:27762]	10
XP_028023979.1 CUB and sushi domain-containing protein 3 isoform X3 [Balaenoptera acutorostrata scammoni]	9	XP_007465780.1 PREDICTED: tyrosine-protein phosphatase non-receptor type 13 isoform X3 [Lipotes vexillifer]	8	XP_004324497.1 PREDICTED: heterogeneous nuclear ribonucleoprotein H3 isoform X1 [Tursiops truncatus]	9	Wd_GLEAN_10015983 P21802/0.0/FGFR2_HUMAN Fibroblast growth factor receptor 2 OS=Homo sapiens GN=FGFR2 PE=1 SV=1	7	ENSBTAP00000007571.6 pep primary_assembly:ARS-UCD1.2:25:27267596:27277781:1 gene:ENSBTAG00000005757.6 transcript:ENSBTAT00000007571.6 gene_biotype:protein_coding transcript_biotype:protein_coding gene_symbol:FUS description:Bos taurus FUS RNA binding protein (FUS), mRNA. [Source:RefSeq mRNA;Acc:NM_173912]	10
XP_028023846.1 MHC class II transactivator isoform X2 [Balaenoptera acutorostrata scammoni]	9	XP_007465779.1 PREDICTED: tyrosine-protein phosphatase non-receptor type 13 isoform X2 [Lipotes vexillifer]	8	XP_004324496.1 PREDICTED: heterogeneous nuclear ribonucleoprotein H3 isoform X1 [Tursiops truncatus]	9	Wd_GLEAN_10015873 Q9H467/6e-176/CUED2_HUMAN CUE domain-containing protein 2 OS=Homo sapiens GN=CUEDC2 PE=1 SV=1	7	ENSBTAP00000006264.5 pep primary_assembly:ARS-UCD1.2:19:34650992:34673279:-1 gene:ENSBTAG00000004768.6 transcript:ENSBTAT00000006264.6 gene_biotype:protein_coding transcript_biotype:protein_coding gene_symbol:RAI1 description:retinoic acid induced 1 [Source:VGNC Symbol;Acc:VGNC:33695]	10
XP_028023301.1 helicase SRCAP isoform X5 [Balaenoptera acutorostrata scammoni]	9	XP_007465778.1 PREDICTED: tyrosine-protein phosphatase non-receptor type 13 isoform X1 [Lipotes vexillifer]	8	XP_004313986.2 PREDICTED: kelch-like protein 23 isoform X1 [Tursiops truncatus]	9	Wd_GLEAN_10015789 Q62417/0.0/SRBS1_MOUSE Sorbin and SH3 domain-containing protein 1 OS=Mus musculus GN=Sorbs1 PE=1 SV=2	7	ENSBTAP00000005988.6 pep primary_assembly:ARS-UCD1.2:2:26888630:27029783:1 gene:ENSBTAG00000004555.6 transcript:ENSBTAT00000005988.6 gene_biotype:protein_coding transcript_biotype:protein_coding gene_symbol:LRP2 description:LDL receptor related protein 2 [Source:VGNC Symbol;Acc:VGNC:30990]	10
XP_028022990.1 LOW QUALITY PROTEIN: zinc finger homeobox protein 4 [Balaenoptera acutorostrata scammoni]	9	XP_007465697.1 PREDICTED: ectopic P granules protein 5 homolog [Lipotes vexillifer]	8	XP_019808126.1 PREDICTED: small subunit processome component 20 homolog [Tursiops truncatus]	8	Wd_GLEAN_10015738 Q9NR71/0.0/ASAH2_HUMAN Neutral ceramidase OS=Homo sapiens GN=ASAH2 PE=1 SV=2	7	ENSBTAP00000005275.6 pep primary_assembly:ARS-UCD1.2:25:39465199:39912374:-1 gene:ENSBTAG00000004035.7 transcript:ENSBTAT00000005275.6 gene_biotype:protein_coding transcript_biotype:protein_coding gene_symbol:SDK1 description:sidekick cell adhesion molecule 1 [Source:VGNC Symbol;Acc:VGNC:34393]	10
XP_028022867.1 protein unc-79 homolog isoform X8 [Balaenoptera acutorostrata scammoni]	9	XP_007465579.1 PREDICTED: LOW QUALITY PROTEIN: mastermind-like protein 1 [Lipotes vexillifer]	8	XP_019807841.1 PREDICTED: protein SMG7 isoform X1 [Tursiops truncatus]	8	Wd_GLEAN_10015568 Q8NFP9/0.0/NBEA_HUMAN Neurobeachin OS=Homo sapiens GN=NBEA PE=1 SV=3	7	ENSBTAP00000004768.6 pep primary_assembly:ARS-UCD1.2:4:44653832:45211015:-1 gene:ENSBTAG00000003658.6 transcript:ENSBTAT00000004768.6 gene_biotype:protein_coding transcript_biotype:protein_coding gene_symbol:RELN description:Bos taurus reelin (RELN), mRNA. [Source:RefSeq mRNA;Acc:NM_001206458]	10
XP_028022267.1 serine/threonine-protein kinase WNK2 isoform X5 [Balaenoptera acutorostrata scammoni]	9	XP_007465407.1 PREDICTED: LOW QUALITY PROTEIN: small subunit processome component 20 homolog [Lipotes vexillifer]	8	XP_019807098.1 PREDICTED: utrophin isoform X7 [Tursiops truncatus]	8	Wd_GLEAN_10015199 Q5D1D6/0.0/GBP1_CHLAE Guanylate-binding protein 1 OS=Chlorocebus aethiops GN=GBP1 PE=2 SV=1	7	ENSBTAP00000003173.5 pep primary_assembly:ARS-UCD1.2:26:47507654:47537887:-1 gene:ENSBTAG00000002444.6 transcript:ENSBTAT00000003173.5 gene_biotype:protein_coding transcript_biotype:protein_coding gene_symbol:MKI67 description:marker of proliferation Ki-67 [Source:VGNC Symbol;Acc:VGNC:55960]	10
XP_028021913.1 kelch-like protein 33 isoform X2 [Balaenoptera acutorostrata scammoni]	9	XP_007465013.1 PREDICTED: nucleolar protein 6 isoform X1 [Lipotes vexillifer]	8	XP_019807097.1 PREDICTED: utrophin isoform X6 [Tursiops truncatus]	8	Wd_GLEAN_10015175 Q8R4F0/0.0/MCLN3_MOUSE Mucolipin-3 OS=Mus musculus GN=Mcoln3 PE=1 SV=1	7	ENSBTAP00000001310.6 pep primary_assembly:ARS-UCD1.2:15:34872513:34959346:-1 gene:ENSBTAG00000000987.6 transcript:ENSBTAT00000001310.6 gene_biotype:protein_coding transcript_biotype:protein_coding gene_symbol:OTOG description:otogelin [Source:VGNC Symbol;Acc:VGNC:32485]	10
XP_028021912.1 kelch-like protein 33 isoform X1 [Balaenoptera acutorostrata scammoni]	9	XP_007464628.1 PREDICTED: tigger transposable element-derived protein 5 [Lipotes vexillifer]	8	XP_019807096.1 PREDICTED: utrophin isoform X6 [Tursiops truncatus]	8	Wd_GLEAN_10015106 Q01973/0.0/ROR1_HUMAN Inactive tyrosine-protein kinase transmembrane receptor ROR1 OS=Homo sapiens GN=ROR1 PE=1 SV=2	7	ENSBTAP00000000305.6 pep primary_assembly:ARS-UCD1.2:9:76207720:76320931:-1 gene:ENSBTAG00000000245.6 transcript:ENSBTAT00000000305.6 gene_biotype:protein_coding transcript_biotype:protein_coding gene_symbol:NHSL1 description:Bos taurus NHS like 1 (NHSL1), mRNA. [Source:RefSeq mRNA;Acc:NM_001191538]	10
XP_028021911.1 kelch-like protein 33 isoform X1 [Balaenoptera acutorostrata scammoni]	9	XP_007464311.1 PREDICTED: LOW QUALITY PROTEIN: neurobeachin [Lipotes vexillifer]	8	XP_019807095.1 PREDICTED: utrophin isoform X5 [Tursiops truncatus]	8	Wd_GLEAN_10014965 Q01113/0.0/IL9R_HUMAN Interleukin-9 receptor OS=Homo sapiens GN=IL9R PE=2 SV=3	7	ENSBTAP00000074303.1 pep primary_assembly:ARS-UCD1.2:23:44281855:44414021:-1 gene:ENSBTAG00000001252.6 transcript:ENSBTAT00000070944.1 gene_biotype:protein_coding transcript_biotype:protein_coding gene_symbol:HIVEP1 description:human immunodeficiency virus type I enhancer binding protein 1 [Source:NCBI gene;Acc:529115]	9
XP_028021866.1 telomerase protein component 1 isoform X3 [Balaenoptera acutorostrata scammoni]	9	XP_007463212.1 PREDICTED: zinc finger protein castor homolog 1 isoform X1 [Lipotes vexillifer]	8	XP_019807094.1 PREDICTED: utrophin isoform X4 [Tursiops truncatus]	8	Wd_GLEAN_10014961 P29372/4e-141/3MG_HUMAN DNA-3-methyladenine glycosylase OS=Homo sapiens GN=MPG PE=1 SV=3	7	ENSBTAP00000074270.1 pep primary_assembly:ARS-UCD1.2:15:56548481:56635658:1 gene:ENSBTAG00000003955.6 transcript:ENSBTAT00000086128.1 gene_biotype:protein_coding transcript_biotype:protein_coding gene_symbol:MYO7A description:myosin VIIA [Source:VGNC Symbol;Acc:VGNC:31830]	9
XP_028021541.1 LOW QUALITY PROTEIN: nuclear pore membrane glycoprotein 210 [Balaenoptera acutorostrata scammoni]	9	XP_007463194.1 PREDICTED: collagen alpha-1(XXIII) chain [Lipotes vexillifer]	8	XP_019807093.1 PREDICTED: utrophin isoform X3 [Tursiops truncatus]	8	Wd_GLEAN_10014819 Q8IY92/0.0/SLX4_HUMAN Structure-specific endonuclease subunit SLX4 OS=Homo sapiens GN=SLX4 PE=1 SV=3	7	ENSBTAP00000073522.1 pep primary_assembly:ARS-UCD1.2:17:61854475:62022631:1 gene:ENSBTAG00000008762.6 transcript:ENSBTAT00000079476.1 gene_biotype:protein_coding transcript_biotype:protein_coding gene_symbol:HECTD4 description:HECT domain E3 ubiquitin protein ligase 4 [Source:HGNC Symbol;Acc:HGNC:26611]	9
XP_028020467.1 protein polybromo-1 isoform X1 [Balaenoptera acutorostrata scammoni]	9	XP_007462893.1 PREDICTED: MHC class II transactivator [Lipotes vexillifer]	8	XP_019807091.1 PREDICTED: utrophin isoform X2 [Tursiops truncatus]	8	Wd_GLEAN_10014812 Q9BZE0/0.0/GLIS2_HUMAN Zinc finger protein GLIS2 OS=Homo sapiens GN=GLIS2 PE=1 SV=2	7	ENSBTAP00000073244.1 pep primary_assembly:ARS-UCD1.2:17:6801065:7555668:1 gene:ENSBTAG00000018546.7 transcript:ENSBTAT00000069970.1 gene_biotype:protein_coding transcript_biotype:protein_coding gene_symbol:LRBA description:LPS responsive beige-like anchor protein [Source:VGNC Symbol;Acc:VGNC:30972]	9
XP_028020020.1 cilia- and flagella-associated protein 46 [Balaenoptera acutorostrata scammoni]	9	XP_007462645.1 PREDICTED: cytoplasmic dynein 2 heavy chain 1-like, partial [Lipotes vexillifer]	8	XP_019807090.1 PREDICTED: utrophin isoform X1 [Tursiops truncatus]	8	Wd_GLEAN_10014602 Q8SQ27/0.0/RBM12_MACMU RNA-binding protein 12 OS=Macaca mulatta GN=RBM12 PE=2 SV=1	7	ENSBTAP00000072868.1 pep primary_assembly:ARS-UCD1.2:1:82854035:82872768:-1 gene:ENSBTAG00000012881.6 transcript:ENSBTAT00000084594.1 gene_biotype:protein_coding transcript_biotype:protein_coding gene_symbol:EIF4G1 description:eukaryotic translation initiation factor 4 gamma 1 [Source:VGNC Symbol;Acc:VGNC:28415]	9
XP_028019727.1 insulin receptor-related protein isoform X1 [Balaenoptera acutorostrata scammoni]	9	XP_007462603.1 PREDICTED: telomerase protein component 1 isoform X2 [Lipotes vexillifer]	8	XP_019806974.1 PREDICTED: laminin subunit alpha-2 [Tursiops truncatus]	8	Wd_GLEAN_10014598 Q9Z2H5/0.0/E41L1_MOUSE Band 4.1-like protein 1 OS=Mus musculus GN=Epb41l1 PE=1 SV=2	7	ENSBTAP00000072621.1 pep primary_assembly:ARS-UCD1.2:11:10561669:10665932:-1 gene:ENSBTAG00000022381.5 transcript:ENSBTAT00000080158.1 gene_biotype:protein_coding transcript_biotype:protein_coding gene_symbol:TET3 description:tet methylcytosine dioxygenase 3 [Source:VGNC Symbol;Acc:VGNC:54499]	9
XP_028019200.1 LOW QUALITY PROTEIN: dual oxidase 1 [Balaenoptera acutorostrata scammoni]	9	XP_007462602.1 PREDICTED: telomerase protein component 1 isoform X1 [Lipotes vexillifer]	8	XP_019805586.1 PREDICTED: LOW QUALITY PROTEIN: nitric oxide synthase, brain [Tursiops truncatus]	8	Wd_GLEAN_10014208 Q8NG04/0.0/S2610_HUMAN Solute carrier family 26 member 10 OS=Homo sapiens GN=SLC26A10 PE=2 SV=1	7	ENSBTAP00000072390.1 pep primary_assembly:ARS-UCD1.2:25:9554661:9600304:1 gene:ENSBTAG00000020649.6 transcript:ENSBTAT00000078762.1 gene_biotype:protein_coding transcript_biotype:protein_coding gene_symbol:CIITA description:class II major histocompatibility complex transactivator [Source:VGNC Symbol;Acc:VGNC:27366]	9
XP_028019001.1 neurobeachin-like protein 2 isoform X1 [Balaenoptera acutorostrata scammoni]	9	XP_007462580.1 PREDICTED: formin-1 isoform X1 [Lipotes vexillifer]	8	XP_019805265.1 PREDICTED: tudor domain-containing protein 6 isoform X2 [Tursiops truncatus]	8	Wd_GLEAN_10014191 Q07954/0.0/LRP1_HUMAN Prolow-density lipoprotein receptor-related protein 1 OS=Homo sapiens GN=LRP1 PE=1 SV=2	7	ENSBTAP00000072350.1 pep primary_assembly:ARS-UCD1.2:5:110994135:111105495:1 gene:ENSBTAG00000045610.2 transcript:ENSBTAT00000076982.1 gene_biotype:protein_coding transcript_biotype:protein_coding gene_symbol:CACNA1I description:calcium voltage-gated channel subunit alpha1 I [Source:VGNC Symbol;Acc:VGNC:55869]	9
XP_028018979.1 LOW QUALITY PROTEIN: protein bassoon [Balaenoptera acutorostrata scammoni]	9	XP_007462337.1 PREDICTED: LOW QUALITY PROTEIN: collagen alpha-1(XX) chain-like [Lipotes vexillifer]	8	XP_019805264.1 PREDICTED: tudor domain-containing protein 6 isoform X1 [Tursiops truncatus]	8	Wd_GLEAN_10014167 Q9D856/2e-155/S39A5_MOUSE Zinc transporter ZIP5 OS=Mus musculus GN=Slc39a5 PE=1 SV=1	7	ENSBTAP00000071725.1 pep primary_assembly:ARS-UCD1.2:10:48035067:48214587:1 gene:ENSBTAG00000038920.4 transcript:ENSBTAT00000082019.1 gene_biotype:protein_coding transcript_biotype:protein_coding gene_symbol:VPS13C description:vacuolar protein sorting 13 homolog C [Source:VGNC Symbol;Acc:VGNC:36810]	9
XP_028018965.1 LOW QUALITY PROTEIN: DNA-dependent protein kinase catalytic subunit [Balaenoptera acutorostrata scammoni]	9	XP_007462254.1 PREDICTED: transmembrane protein 132A isoform X2 [Lipotes vexillifer]	8	XP_019804665.1 PREDICTED: LOW QUALITY PROTEIN: protein FAM205A-like [Tursiops truncatus]	8	Wd_GLEAN_10013871 Q5RBF2/0.0/NED4L_PONAB E3 ubiquitin-protein ligase NEDD4-like OS=Pongo abelii GN=NEDD4L PE=2 SV=1	7	ENSBTAP00000071617.1 pep primary_assembly:ARS-UCD1.2:10:48046949:48214307:1 gene:ENSBTAG00000038920.4 transcript:ENSBTAT00000077519.1 gene_biotype:protein_coding transcript_biotype:protein_coding gene_symbol:VPS13C description:vacuolar protein sorting 13 homolog C [Source:VGNC Symbol;Acc:VGNC:36810]	9
XP_028018789.1 lysine-specific demethylase hairless isoform X2 [Balaenoptera acutorostrata scammoni]	9	XP_007462253.1 PREDICTED: transmembrane protein 132A isoform X1 [Lipotes vexillifer]	8	XP_019804532.1 PREDICTED: zinc finger protein 462 isoform X4 [Tursiops truncatus]	8	Wd_GLEAN_10013767 A6NE52/0.0/K1875_HUMAN WD repeat-containing protein KIAA1875 OS=Homo sapiens GN=KIAA1875 PE=2 SV=2	7	ENSBTAP00000071483.1 pep primary_assembly:ARS-UCD1.2:19:50775674:50796012:1 gene:ENSBTAG00000015980.6 transcript:ENSBTAT00000068989.1 gene_biotype:protein_coding transcript_biotype:protein_coding gene_symbol:FASN description:fatty acid synthase [Source:VGNC Symbol;Acc:VGNC:28871]	9
XP_028018637.1 chromosome transmission fidelity protein 8 homolog [Balaenoptera acutorostrata scammoni]	9	XP_007461828.1 PREDICTED: fibronectin type III domain-containing protein 1 [Lipotes vexillifer]	8	XP_019804531.1 PREDICTED: zinc finger protein 462 isoform X2 [Tursiops truncatus]	8	Wd_GLEAN_10013528 Q92859/0.0/NEO1_HUMAN Neogenin OS=Homo sapiens GN=NEO1 PE=1 SV=2	7	ENSBTAP00000071387.1 pep primary_assembly:ARS-UCD1.2:8:84552273:84699098:1 gene:ENSBTAG00000008301.6 transcript:ENSBTAT00000074951.1 gene_biotype:protein_coding transcript_biotype:protein_coding gene_symbol:WNK2 description:WNK lysine deficient protein kinase 2 [Source:VGNC Symbol;Acc:VGNC:36950]	9
XP_028018316.1 LOW QUALITY PROTEIN: nesprin-1 [Balaenoptera acutorostrata scammoni]	9	XP_007461405.1 PREDICTED: protein Shroom1 [Lipotes vexillifer]	8	XP_019804530.1 PREDICTED: zinc finger protein 462 isoform X1 [Tursiops truncatus]	8	Wd_GLEAN_10013500 Q9UQ03/0.0/COR2B_HUMAN Coronin-2B OS=Homo sapiens GN=CORO2B PE=1 SV=4	7	ENSBTAP00000071135.1 pep primary_assembly:ARS-UCD1.2:17:6801065:7555668:1 gene:ENSBTAG00000018546.7 transcript:ENSBTAT00000079155.1 gene_biotype:protein_coding transcript_biotype:protein_coding gene_symbol:LRBA description:LPS responsive beige-like anchor protein [Source:VGNC Symbol;Acc:VGNC:30972]	9
XP_028018264.1 Down syndrome cell adhesion molecule-like protein 1 [Balaenoptera acutorostrata scammoni]	9	XP_007461378.1 PREDICTED: unconventional myosin-VIIb [Lipotes vexillifer]	8	XP_019804529.1 PREDICTED: zinc finger protein 462 isoform X1 [Tursiops truncatus]	8	Wd_GLEAN_10013468 O75339/0.0/CILP1_HUMAN Cartilage intermediate layer protein 1 OS=Homo sapiens GN=CILP PE=1 SV=4	7	ENSBTAP00000071087.1 pep primary_assembly:ARS-UCD1.2:5:116531563:116543066:-1 gene:ENSBTAG00000050005.1 transcript:ENSBTAT00000083210.1 gene_biotype:protein_coding transcript_biotype:protein_coding	9
XP_028017719.1 LOW QUALITY PROTEIN: neurogenic locus notch homolog protein 1 [Balaenoptera acutorostrata scammoni]	9	XP_007461344.1 PREDICTED: protein turtle homolog A isoform X2 [Lipotes vexillifer]	8	XP_019804528.1 PREDICTED: zinc finger protein 462 isoform X1 [Tursiops truncatus]	8	Wd_GLEAN_10013404 Q2VWP7/0.0/PRTG_HUMAN Protogenin OS=Homo sapiens GN=PRTG PE=2 SV=1	7	ENSBTAP00000070806.1 pep primary_assembly:ARS-UCD1.2:21:55255841:55276709:1 gene:ENSBTAG00000014001.6 transcript:ENSBTAT00000085735.1 gene_biotype:protein_coding transcript_biotype:protein_coding gene_symbol:MAP1A description:microtubule associated protein 1A [Source:VGNC Symbol;Acc:VGNC:31177]	9
XP_028017626.1 ankyrin repeat and KH domain-containing protein 1 isoform X9 [Balaenoptera acutorostrata scammoni]	9	XP_007461343.1 PREDICTED: protein turtle homolog A isoform X1 [Lipotes vexillifer]	8	XP_019804526.1 PREDICTED: zinc finger protein 462 isoform X1 [Tursiops truncatus]	8	Wd_GLEAN_10013312 Q8C3Q9/0.0/CASP9_MOUSE Caspase-9 OS=Mus musculus GN=Casp9 PE=1 SV=1	7	ENSBTAP00000070320.1 pep primary_assembly:ARS-UCD1.2:10:48035067:48214587:1 gene:ENSBTAG00000038920.4 transcript:ENSBTAT00000084890.1 gene_biotype:protein_coding transcript_biotype:protein_coding gene_symbol:VPS13C description:vacuolar protein sorting 13 homolog C [Source:VGNC Symbol;Acc:VGNC:36810]	9
XP_028017625.1 ankyrin repeat and KH domain-containing protein 1 isoform X8 [Balaenoptera acutorostrata scammoni]	9	XP_007461338.1 PREDICTED: ataxin-1 [Lipotes vexillifer]	8	XP_019804525.1 PREDICTED: zinc finger protein 462 isoform X1 [Tursiops truncatus]	8	Wd_GLEAN_10013218 Q8TDY4/0.0/ASAP3_HUMAN Arf-GAP with SH3 domain, ANK repeat and PH domain-containing protein 3 OS=Homo sapiens GN=ASAP3 PE=1 SV=1	7	ENSBTAP00000069934.1 pep primary_assembly:ARS-UCD1.2:1:82854203:82871531:-1 gene:ENSBTAG00000012881.6 transcript:ENSBTAT00000073754.1 gene_biotype:protein_coding transcript_biotype:protein_coding gene_symbol:EIF4G1 description:eukaryotic translation initiation factor 4 gamma 1 [Source:VGNC Symbol;Acc:VGNC:28415]	9
XP_028017624.1 ankyrin repeat and KH domain-containing protein 1 isoform X4 [Balaenoptera acutorostrata scammoni]	9	XP_007460693.1 PREDICTED: A disintegrin and metalloproteinase with thrombospondin motifs 10 [Lipotes vexillifer]	8	XP_019802909.1 PREDICTED: trinucleotide repeat-containing gene 18 protein [Tursiops truncatus]	8	Wd_GLEAN_10013173 Q8N1P7/0.0/AIM1L_HUMAN Absent in melanoma 1-like protein OS=Homo sapiens GN=AIM1L PE=2 SV=1	7	ENSBTAP00000069747.1 pep primary_assembly:ARS-UCD1.2:28:24751663:24760985:1 gene:ENSBTAG00000014316.5 transcript:ENSBTAT00000070126.1 gene_biotype:protein_coding transcript_biotype:protein_coding gene_symbol:HNRNPH3 description:Bos taurus heterogeneous nuclear ribonucleoprotein H3 (HNRNPH3), mRNA. [Source:RefSeq mRNA;Acc:NM_001206579]	9
XP_028017623.1 ankyrin repeat and KH domain-containing protein 1 isoform X3 [Balaenoptera acutorostrata scammoni]	9	XP_007460546.1 PREDICTED: matrix-remodeling-associated protein 5 [Lipotes vexillifer]	8	XP_019802022.1 PREDICTED: proteasome-associated protein ECM29 homolog isoform X5 [Tursiops truncatus]	8	Wd_GLEAN_10013081 Q8IXK0/0.0/PHC2_HUMAN Polyhomeotic-like protein 2 OS=Homo sapiens GN=PHC2 PE=1 SV=1	7	ENSBTAP00000069602.1 pep primary_assembly:ARS-UCD1.2:17:6801065:7555668:1 gene:ENSBTAG00000018546.7 transcript:ENSBTAT00000084754.1 gene_biotype:protein_coding transcript_biotype:protein_coding gene_symbol:LRBA description:LPS responsive beige-like anchor protein [Source:VGNC Symbol;Acc:VGNC:30972]	9
XP_028017622.1 ankyrin repeat and KH domain-containing protein 1 isoform X2 [Balaenoptera acutorostrata scammoni]	9	XP_007460468.1 PREDICTED: LOW QUALITY PROTEIN: mediator of RNA polymerase II transcription subunit 16 [Lipotes vexillifer]	8	XP_019802020.1 PREDICTED: proteasome-associated protein ECM29 homolog isoform X3 [Tursiops truncatus]	8	Wd_GLEAN_10012750 Q5JUK3/0.0/KCNT1_HUMAN Potassium channel subfamily T member 1 OS=Homo sapiens GN=KCNT1 PE=1 SV=2	7	ENSBTAP00000069366.1 pep primary_assembly:ARS-UCD1.2:15:77686573:77861198:1 gene:ENSBTAG00000024715.4 transcript:ENSBTAT00000081330.1 gene_biotype:protein_coding transcript_biotype:protein_coding gene_symbol:PTPRJ description:protein tyrosine phosphatase, receptor type J [Source:HGNC Symbol;Acc:HGNC:9673]	9
XP_028017621.1 ankyrin repeat and KH domain-containing protein 1 isoform X1 [Balaenoptera acutorostrata scammoni]	9	XP_007460264.1 PREDICTED: MAX gene-associated protein [Lipotes vexillifer]	8	XP_019802019.1 PREDICTED: proteasome-associated protein ECM29 homolog isoform X2 [Tursiops truncatus]	8	Wd_GLEAN_10012701 Q7Z333/0.0/SETX_HUMAN Probable helicase senataxin OS=Homo sapiens GN=SETX PE=1 SV=4	7	ENSBTAP00000069236.1 pep primary_assembly:ARS-UCD1.2:5:119752572:119784086:-1 gene:ENSBTAG00000021337.6 transcript:ENSBTAT00000076654.1 gene_biotype:protein_coding transcript_biotype:protein_coding gene_symbol:SBF1 description:SET binding factor 1 [Source:VGNC Symbol;Acc:VGNC:34305]	9
XP_007197987.2 dynein heavy chain 8, axonemal [Balaenoptera acutorostrata scammoni]	9	XP_007460185.1 PREDICTED: stAR-related lipid transfer protein 9 [Lipotes vexillifer]	8	XP_019802018.1 PREDICTED: proteasome-associated protein ECM29 homolog isoform X2 [Tursiops truncatus]	8	Wd_GLEAN_10012456 Q8TD57/0.0/DYH3_HUMAN Dynein heavy chain 3, axonemal OS=Homo sapiens GN=DNAH3 PE=2 SV=1	7	ENSBTAP00000069037.1 pep primary_assembly:ARS-UCD1.2:25:9556242:9600304:1 gene:ENSBTAG00000020649.6 transcript:ENSBTAT00000079995.1 gene_biotype:protein_coding transcript_biotype:protein_coding gene_symbol:CIITA description:class II major histocompatibility complex transactivator [Source:VGNC Symbol;Acc:VGNC:27366]	9
XP_007197726.1 chondroitin sulfate proteoglycan 4 [Balaenoptera acutorostrata scammoni]	9	XP_007460108.1 PREDICTED: centrosomal protein of 192 kDa [Lipotes vexillifer]	8	XP_019802017.1 PREDICTED: proteasome-associated protein ECM29 homolog isoform X2 [Tursiops truncatus]	8	Wd_GLEAN_10012371 Q5R9N2/0.0/MVP_PONAB Major vault protein OS=Pongo abelii GN=MVP PE=2 SV=3	7	ENSBTAP00000068689.1 pep primary_assembly:ARS-UCD1.2:5:119752572:119784086:-1 gene:ENSBTAG00000021337.6 transcript:ENSBTAT00000075635.1 gene_biotype:protein_coding transcript_biotype:protein_coding gene_symbol:SBF1 description:SET binding factor 1 [Source:VGNC Symbol;Acc:VGNC:34305]	9
XP_007197618.1 sucrase-isomaltase, intestinal [Balaenoptera acutorostrata scammoni]	9	XP_007459454.1 PREDICTED: methylcytosine dioxygenase TET3-like [Lipotes vexillifer]	8	XP_019802016.1 PREDICTED: proteasome-associated protein ECM29 homolog isoform X1 [Tursiops truncatus]	8	Wd_GLEAN_10012326 P20702/0.0/ITAX_HUMAN Integrin alpha-X OS=Homo sapiens GN=ITGAX PE=1 SV=3	7	ENSBTAP00000068653.1 pep primary_assembly:ARS-UCD1.2:20:37045115:37150094:1 gene:ENSBTAG00000000586.6 transcript:ENSBTAT00000086915.1 gene_biotype:protein_coding transcript_biotype:protein_coding gene_symbol:CPLANE1 description:ciliogenesis and planar polarity effector 1 [Source:HGNC Symbol;Acc:HGNC:25801]	9
XP_007196400.1 laminin subunit alpha-1 [Balaenoptera acutorostrata scammoni]	9	XP_007459340.1 PREDICTED: msx2-interacting protein [Lipotes vexillifer]	8	XP_019801567.1 PREDICTED: eukaryotic translation initiation factor 4 gamma 1 [Tursiops truncatus]	8	Wd_GLEAN_10012228 E1BD59/0.0/TRI56_BOVIN E3 ubiquitin-protein ligase TRIM56 OS=Bos taurus GN=TRIM56 PE=3 SV=1	7	ENSBTAP00000068492.1 pep primary_assembly:ARS-UCD1.2:17:6801065:7555668:1 gene:ENSBTAG00000018546.7 transcript:ENSBTAT00000086427.1 gene_biotype:protein_coding transcript_biotype:protein_coding gene_symbol:LRBA description:LPS responsive beige-like anchor protein [Source:VGNC Symbol;Acc:VGNC:30972]	9
XP_007196291.1 centrosomal protein of 192 kDa isoform X4 [Balaenoptera acutorostrata scammoni]	9	XP_007459079.1 PREDICTED: protein transport protein Sec16A [Lipotes vexillifer]	8	XP_019801088.1 PREDICTED: teneurin-2 isoform X1 [Tursiops truncatus]	8	Wd_GLEAN_10012221 Q28983/0.0/ZAN_PIG Zonadhesin OS=Sus scrofa GN=ZAN PE=1 SV=1	7	ENSBTAP00000068318.1 pep primary_assembly:ARS-UCD1.2:19:52121870:52239797:-1 gene:ENSBTAG00000022489.5 transcript:ENSBTAT00000067476.1 gene_biotype:protein_coding transcript_biotype:protein_coding	9
XP_007196290.1 centrosomal protein of 192 kDa isoform X3 [Balaenoptera acutorostrata scammoni]	9	XP_007458757.1 PREDICTED: multiple epidermal growth factor-like domains protein 8 [Lipotes vexillifer]	8	XP_019800501.1 PREDICTED: ataxin-1 isoform X2 [Tursiops truncatus]	8	Wd_GLEAN_10012147 Q80WC3/0.0/TNC18_MOUSE Trinucleotide repeat-containing gene 18 protein OS=Mus musculus GN=Tnrc18 PE=1 SV=2	7	ENSBTAP00000068121.1 pep primary_assembly:ARS-UCD1.2:5:110994135:111105495:1 gene:ENSBTAG00000045610.2 transcript:ENSBTAT00000073846.1 gene_biotype:protein_coding transcript_biotype:protein_coding gene_symbol:CACNA1I description:calcium voltage-gated channel subunit alpha1 I [Source:VGNC Symbol;Acc:VGNC:55869]	9
XP_007196289.1 centrosomal protein of 192 kDa isoform X2 [Balaenoptera acutorostrata scammoni]	9	XP_007458519.1 PREDICTED: laminin subunit alpha-1 [Lipotes vexillifer]	8	XP_019800500.1 PREDICTED: ataxin-1 isoform X1 [Tursiops truncatus]	8	Wd_GLEAN_10012138 Q3UH53/0.0/SDK1_MOUSE Protein sidekick-1 OS=Mus musculus GN=Sdk1 PE=1 SV=1	7	ENSBTAP00000067906.1 pep primary_assembly:ARS-UCD1.2:1:82854035:82872768:-1 gene:ENSBTAG00000012881.6 transcript:ENSBTAT00000071226.1 gene_biotype:protein_coding transcript_biotype:protein_coding gene_symbol:EIF4G1 description:eukaryotic translation initiation factor 4 gamma 1 [Source:VGNC Symbol;Acc:VGNC:28415]	9
XP_007196288.1 centrosomal protein of 192 kDa isoform X1 [Balaenoptera acutorostrata scammoni]	9	XP_007458360.1 PREDICTED: alanine--tRNA ligase, mitochondrial [Lipotes vexillifer]	8	XP_019800499.1 PREDICTED: ataxin-1 isoform X1 [Tursiops truncatus]	8	Wd_GLEAN_10012042 Q99501/0.0/GA2L1_HUMAN GAS2-like protein 1 OS=Homo sapiens GN=GAS2L1 PE=1 SV=2	7	ENSBTAP00000067767.1 pep primary_assembly:ARS-UCD1.2:1:151832319:151939725:-1 gene:ENSBTAG00000049122.1 transcript:ENSBTAT00000080845.1 gene_biotype:protein_coding transcript_biotype:protein_coding gene_symbol:COL6A5 description:collagen type VI alpha 5 chain [Source:HGNC Symbol;Acc:HGNC:26674]	9
XP_007196258.1 piezo-type mechanosensitive ion channel component 2 [Balaenoptera acutorostrata scammoni]	9	XP_007458317.1 PREDICTED: cullin-9 [Lipotes vexillifer]	8	XP_019800498.1 PREDICTED: ataxin-1 isoform X1 [Tursiops truncatus]	8	Wd_GLEAN_10012001 O00763/0.0/ACACB_HUMAN Acetyl-CoA carboxylase 2 OS=Homo sapiens GN=ACACB PE=1 SV=3	7	ENSBTAP00000067576.1 pep primary_assembly:ARS-UCD1.2:28:24751663:24760985:1 gene:ENSBTAG00000014316.5 transcript:ENSBTAT00000075651.1 gene_biotype:protein_coding transcript_biotype:protein_coding gene_symbol:HNRNPH3 description:Bos taurus heterogeneous nuclear ribonucleoprotein H3 (HNRNPH3), mRNA. [Source:RefSeq mRNA;Acc:NM_001206579]	9
XP_007196064.1 microtubule-associated protein 1A [Balaenoptera acutorostrata scammoni]	9	XP_007458085.1 PREDICTED: nuclear pore membrane glycoprotein 210-like isoform X1 [Lipotes vexillifer]	8	XP_019800497.1 PREDICTED: ataxin-1 isoform X1 [Tursiops truncatus]	8	Wd_GLEAN_10011759 P23471/0.0/PTPRZ_HUMAN Receptor-type tyrosine-protein phosphatase zeta OS=Homo sapiens GN=PTPRZ1 PE=1 SV=4	7	ENSBTAP00000066900.1 pep primary_assembly:ARS-UCD1.2:17:6801065:7555668:1 gene:ENSBTAG00000018546.7 transcript:ENSBTAT00000070057.1 gene_biotype:protein_coding transcript_biotype:protein_coding gene_symbol:LRBA description:LPS responsive beige-like anchor protein [Source:VGNC Symbol;Acc:VGNC:30972]	9
XP_007196063.1 microtubule-associated protein 1A [Balaenoptera acutorostrata scammoni]	9	XP_007458034.1 PREDICTED: disintegrin and metalloproteinase domain-containing protein 15 isoform X5 [Lipotes vexillifer]	8	XP_019800496.1 PREDICTED: ataxin-1 isoform X1 [Tursiops truncatus]	8	Wd_GLEAN_10011634 Q5NTB3/0.0/FA11_BOVIN Coagulation factor XI OS=Bos taurus GN=F11 PE=1 SV=1	7	ENSBTAP00000066832.1 pep primary_assembly:ARS-UCD1.2:16:50361362:50426588:-1 gene:ENSBTAG00000002464.5 transcript:ENSBTAT00000085120.1 gene_biotype:protein_coding transcript_biotype:protein_coding gene_symbol:PLCH2 description:phospholipase C eta 2 [Source:VGNC Symbol;Acc:VGNC:32991]	9
XP_007195682.1 interleukin-12 receptor subunit beta-1 [Balaenoptera acutorostrata scammoni]	9	XP_007458033.1 PREDICTED: disintegrin and metalloproteinase domain-containing protein 15 isoform X4 [Lipotes vexillifer]	8	XP_019800495.1 PREDICTED: ataxin-1 isoform X1 [Tursiops truncatus]	8	Wd_GLEAN_10011269 P08F94/0.0/PKHD1_HUMAN Fibrocystin OS=Homo sapiens GN=PKHD1 PE=1 SV=1	7	ENSBTAP00000066775.1 pep primary_assembly:ARS-UCD1.2:11:10561669:10666478:-1 gene:ENSBTAG00000022381.5 transcript:ENSBTAT00000067050.1 gene_biotype:protein_coding transcript_biotype:protein_coding gene_symbol:TET3 description:tet methylcytosine dioxygenase 3 [Source:VGNC Symbol;Acc:VGNC:54499]	9
XP_007194835.1 protein PRRC2B [Balaenoptera acutorostrata scammoni]	9	XP_007458032.1 PREDICTED: disintegrin and metalloproteinase domain-containing protein 15 isoform X3 [Lipotes vexillifer]	8	XP_019800493.1 PREDICTED: ataxin-1 isoform X1 [Tursiops truncatus]	8	Wd_GLEAN_10011220 Q5T3U5/0.0/MRP7_HUMAN Multidrug resistance-associated protein 7 OS=Homo sapiens GN=ABCC10 PE=1 SV=1	7	ENSBTAP00000066558.1 pep primary_assembly:ARS-UCD1.2:2:26571930:26618014:-1 gene:ENSBTAG00000001093.6 transcript:ENSBTAT00000074961.1 gene_biotype:protein_coding transcript_biotype:protein_coding gene_symbol:KLHL23 description:Bos taurus kelch like family member 23 (KLHL23), mRNA. [Source:RefSeq mRNA;Acc:NM_001205507]	9
XP_007193765.1 copper-transporting ATPase 2 isoform X2 [Balaenoptera acutorostrata scammoni]	9	XP_007458031.1 PREDICTED: disintegrin and metalloproteinase domain-containing protein 15 isoform X2 [Lipotes vexillifer]	8	XP_019800492.1 PREDICTED: ataxin-1 isoform X1 [Tursiops truncatus]	8	Wd_GLEAN_10011072 Q96P44/0.0/COLA1_HUMAN Collagen alpha-1(XXI) chain OS=Homo sapiens GN=COL21A1 PE=2 SV=1	7	ENSBTAP00000066446.1 pep primary_assembly:ARS-UCD1.2:1:126487385:126591861:1 gene:ENSBTAG00000011529.6 transcript:ENSBTAT00000071223.1 gene_biotype:protein_coding transcript_biotype:protein_coding gene_symbol:ATR description:ATR serine/threonine kinase [Source:VGNC Symbol;Acc:VGNC:26334]	9
XP_007193764.1 copper-transporting ATPase 2 isoform X1 [Balaenoptera acutorostrata scammoni]	9	XP_007458030.1 PREDICTED: disintegrin and metalloproteinase domain-containing protein 15 isoform X1 [Lipotes vexillifer]	8	XP_019800491.1 PREDICTED: ataxin-1 isoform X1 [Tursiops truncatus]	8	Wd_GLEAN_10011004 Q7Z3G6/0.0/PRIC2_HUMAN Prickle-like protein 2 OS=Homo sapiens GN=PRICKLE2 PE=1 SV=2	7	ENSBTAP00000066442.1 pep primary_assembly:ARS-UCD1.2:25:9542154:9600304:1 gene:ENSBTAG00000020649.6 transcript:ENSBTAT00000071246.1 gene_biotype:protein_coding transcript_biotype:protein_coding gene_symbol:CIITA description:class II major histocompatibility complex transactivator [Source:VGNC Symbol;Acc:VGNC:27366]	9
XP_007193103.1 versican core protein isoform X1 [Balaenoptera acutorostrata scammoni]	9	XP_007457988.1 PREDICTED: GON-4-like protein isoform X1 [Lipotes vexillifer]	8	XP_019800490.1 PREDICTED: ataxin-1 isoform X1 [Tursiops truncatus]	8	Wd_GLEAN_10010931 Q96MT7/0.0/CFA44_HUMAN Cilia- and flagella-associated protein 44 OS=Homo sapiens GN=CFAP44 PE=1 SV=1	7	ENSBTAP00000066417.1 pep primary_assembly:ARS-UCD1.2:16:47167118:47224780:1 gene:ENSBTAG00000040477.3 transcript:ENSBTAT00000083255.1 gene_biotype:protein_coding transcript_biotype:protein_coding gene_symbol:CHD5 description:chromodomain helicase DNA binding protein 5 [Source:HGNC Symbol;Acc:HGNC:16816]	9
XP_007192846.1 retinitis pigmentosa 1-like 1 protein [Balaenoptera acutorostrata scammoni]	9	XP_007457867.1 PREDICTED: retinal guanylyl cyclase 1 [Lipotes vexillifer]	8	XP_019800489.1 PREDICTED: ataxin-1 isoform X1 [Tursiops truncatus]	8	Wd_GLEAN_10010865 Q3Y4E1/0.0/ZN148_BOVIN Zinc finger protein 148 OS=Bos taurus GN=ZNF148 PE=2 SV=1	7	ENSBTAP00000066336.1 pep primary_assembly:ARS-UCD1.2:2:44434401:44651653:1 gene:ENSBTAG00000006907.7 transcript:ENSBTAT00000086078.1 gene_biotype:protein_coding transcript_biotype:protein_coding gene_symbol:NEB description:nebulin [Source:VGNC Symbol;Acc:VGNC:31977]	9
XP_007192260.1 ciliogenesis and planar polarity effector 1 isoform X7 [Balaenoptera acutorostrata scammoni]	9	XP_007457685.1 PREDICTED: neuron navigator 2 isoform X2 [Lipotes vexillifer]	8	XP_019800488.1 PREDICTED: ataxin-1 isoform X1 [Tursiops truncatus]	8	Wd_GLEAN_10010775 Q9ULT8/0.0/HECD1_HUMAN E3 ubiquitin-protein ligase HECTD1 OS=Homo sapiens GN=HECTD1 PE=1 SV=3	7	ENSBTAP00000066142.1 pep primary_assembly:ARS-UCD1.2:19:36102387:36156712:-1 gene:ENSBTAG00000009835.6 transcript:ENSBTAT00000079905.1 gene_biotype:protein_coding transcript_biotype:protein_coding gene_symbol:CACNA1G description:Bos taurus calcium voltage-gated channel subunit alpha1 G (CACNA1G), mRNA. [Source:RefSeq mRNA;Acc:NM_001193140]	9
XP_007191746.1 LOW QUALITY PROTEIN: pleckstrin homology domain-containing family G member 4B [Balaenoptera acutorostrata scammoni]	9	XP_007457684.1 PREDICTED: neuron navigator 2 isoform X1 [Lipotes vexillifer]	8	XP_019800487.1 PREDICTED: ataxin-1 isoform X1 [Tursiops truncatus]	8	Wd_GLEAN_10010668 Q502W6/0.0/VWA3B_HUMAN von Willebrand factor A domain-containing protein 3B OS=Homo sapiens GN=VWA3B PE=2 SV=3	7	ENSBTAP00000066004.1 pep primary_assembly:ARS-UCD1.2:19:53694625:53787907:1 gene:ENSBTAG00000000920.6 transcript:ENSBTAT00000084875.1 gene_biotype:protein_coding transcript_biotype:protein_coding gene_symbol:DNAH17 description:dynein axonemal heavy chain 17 [Source:VGNC Symbol;Acc:VGNC:28124]	9
XP_007191291.1 cytoplasmic dynein 2 heavy chain 1 [Balaenoptera acutorostrata scammoni]	9	XP_007457255.1 PREDICTED: probable ubiquitin carboxyl-terminal hydrolase FAF-X-like [Lipotes vexillifer]	8	XP_019800486.1 PREDICTED: ataxin-1 isoform X1 [Tursiops truncatus]	8	Wd_GLEAN_10010351 O95342/0.0/ABCBB_HUMAN Bile salt export pump OS=Homo sapiens GN=ABCB11 PE=1 SV=2	7	ENSBTAP00000064473.1 pep primary_assembly:ARS-UCD1.2:10:48035067:48214587:1 gene:ENSBTAG00000038920.4 transcript:ENSBTAT00000083741.1 gene_biotype:protein_coding transcript_biotype:protein_coding gene_symbol:VPS13C description:vacuolar protein sorting 13 homolog C [Source:VGNC Symbol;Acc:VGNC:36810]	9
XP_007190895.1 laminin subunit alpha-2 isoform X7 [Balaenoptera acutorostrata scammoni]	9	XP_007457081.1 PREDICTED: melanoma inhibitory activity protein 3 [Lipotes vexillifer]	8	XP_019799651.1 PREDICTED: dynein heavy chain 9, axonemal [Tursiops truncatus]	8	Wd_GLEAN_10010267 O75376/0.0/NCOR1_HUMAN Nuclear receptor corepressor 1 OS=Homo sapiens GN=NCOR1 PE=1 SV=2	7	ENSBTAP00000064182.1 pep primary_assembly:ARS-UCD1.2:23:44281855:44413219:-1 gene:ENSBTAG00000001252.6 transcript:ENSBTAT00000086504.1 gene_biotype:protein_coding transcript_biotype:protein_coding gene_symbol:HIVEP1 description:human immunodeficiency virus type I enhancer binding protein 1 [Source:NCBI gene;Acc:529115]	9
XP_007190890.1 laminin subunit alpha-2 isoform X2 [Balaenoptera acutorostrata scammoni]	9	XP_007457044.1 PREDICTED: contactin-associated protein-like 3-like [Lipotes vexillifer]	8	XP_019799551.1 PREDICTED: chondroadherin-like protein isoform X1 [Tursiops truncatus]	8	Wd_GLEAN_10010100 Q93084/0.0/AT2A3_HUMAN Sarcoplasmic/endoplasmic reticulum calcium ATPase 3 OS=Homo sapiens GN=ATP2A3 PE=1 SV=2	7	ENSBTAP00000063920.1 pep primary_assembly:ARS-UCD1.2:19:36102387:36156712:-1 gene:ENSBTAG00000009835.6 transcript:ENSBTAT00000084730.1 gene_biotype:protein_coding transcript_biotype:protein_coding gene_symbol:CACNA1G description:Bos taurus calcium voltage-gated channel subunit alpha1 G (CACNA1G), mRNA. [Source:RefSeq mRNA;Acc:NM_001193140]	9
XP_007190006.1 rotatin [Balaenoptera acutorostrata scammoni]	9	XP_007456954.1 PREDICTED: huntingtin [Lipotes vexillifer]	8	XP_019799524.1 PREDICTED: histone acetyltransferase p300 [Tursiops truncatus]	8	Wd_GLEAN_10009996 P97526/0.0/NF1_RAT Neurofibromin OS=Rattus norvegicus GN=Nf1 PE=1 SV=1	7	ENSBTAP00000063896.1 pep primary_assembly:ARS-UCD1.2:2:44478185:44651653:1 gene:ENSBTAG00000006907.7 transcript:ENSBTAT00000082328.1 gene_biotype:protein_coding transcript_biotype:protein_coding gene_symbol:NEB description:nebulin [Source:VGNC Symbol;Acc:VGNC:31977]	9
XP_007189460.1 lipopolysaccharide-responsive and beige-like anchor protein [Balaenoptera acutorostrata scammoni]	9	XP_007456523.1 PREDICTED: heterogeneous nuclear ribonucleoprotein H3 isoform X3 [Lipotes vexillifer]	8	XP_019799074.1 PREDICTED: probable ubiquitin carboxyl-terminal hydrolase FAF-X isoform X4 [Tursiops truncatus]	8	Wd_GLEAN_10009809 Q04637/0.0/IF4G1_HUMAN Eukaryotic translation initiation factor 4 gamma 1 OS=Homo sapiens GN=EIF4G1 PE=1 SV=4	7	ENSBTAP00000063701.1 pep primary_assembly:ARS-UCD1.2:23:44281855:44414520:-1 gene:ENSBTAG00000001252.6 transcript:ENSBTAT00000085644.1 gene_biotype:protein_coding transcript_biotype:protein_coding gene_symbol:HIVEP1 description:human immunodeficiency virus type I enhancer binding protein 1 [Source:NCBI gene;Acc:529115]	9
XP_007189073.1 methylcytosine dioxygenase TET3 isoform X3 [Balaenoptera acutorostrata scammoni]	9	XP_007456376.1 PREDICTED: LOW QUALITY PROTEIN: histone-lysine N-methyltransferase 2A [Lipotes vexillifer]	8	XP_019799072.1 PREDICTED: probable ubiquitin carboxyl-terminal hydrolase FAF-X isoform X1 [Tursiops truncatus]	8	Wd_GLEAN_10009706 O62653/0.0/SUIS_SUNMU Sucrase-isomaltase, intestinal OS=Suncus murinus GN=SI PE=2 SV=3	7	ENSBTAP00000063473.1 pep primary_assembly:ARS-UCD1.2:16:50361362:50426588:-1 gene:ENSBTAG00000002464.5 transcript:ENSBTAT00000066739.1 gene_biotype:protein_coding transcript_biotype:protein_coding gene_symbol:PLCH2 description:phospholipase C eta 2 [Source:VGNC Symbol;Acc:VGNC:32991]	9
XP_007189053.1 myomesin-2 [Balaenoptera acutorostrata scammoni]	9	XP_007455562.1 PREDICTED: LOW QUALITY PROTEIN: intersectin-2 [Lipotes vexillifer]	8	XP_019798698.1 PREDICTED: intersectin-2 isoform X3 [Tursiops truncatus]	8	Wd_GLEAN_10009634 Q5T0N1/0.0/CFA70_HUMAN Cilia- and flagella-associated protein 70 OS=Homo sapiens GN=CFAP70 PE=2 SV=3	7	ENSBTAP00000063455.1 pep primary_assembly:ARS-UCD1.2:19:63147954:63292314:-1 gene:ENSBTAG00000004746.6 transcript:ENSBTAT00000068831.1 gene_biotype:protein_coding transcript_biotype:protein_coding gene_symbol:HELZ description:helicase with zinc finger [Source:VGNC Symbol;Acc:VGNC:57142]	9
XP_007188858.1 CUB and sushi domain-containing protein 3 isoform X1 [Balaenoptera acutorostrata scammoni]	9	XP_007455425.1 PREDICTED: zinc finger homeobox protein 4-like [Lipotes vexillifer]	8	XP_019798697.1 PREDICTED: intersectin-2 isoform X2 [Tursiops truncatus]	8	Wd_GLEAN_10009461 P21709/0.0/EPHA1_HUMAN Ephrin type-A receptor 1 OS=Homo sapiens GN=EPHA1 PE=1 SV=4	7	ENSBTAP00000063446.1 pep primary_assembly:ARS-UCD1.2:8:84552273:84696452:1 gene:ENSBTAG00000008301.6 transcript:ENSBTAT00000072956.1 gene_biotype:protein_coding transcript_biotype:protein_coding gene_symbol:WNK2 description:WNK lysine deficient protein kinase 2 [Source:VGNC Symbol;Acc:VGNC:36950]	9
XP_007188459.1 MHC class II transactivator isoform X1 [Balaenoptera acutorostrata scammoni]	9	XP_007455081.1 PREDICTED: LOW QUALITY PROTEIN: dynein heavy chain 9, axonemal [Lipotes vexillifer]	8	XP_019798696.1 PREDICTED: intersectin-2 isoform X2 [Tursiops truncatus]	8	Wd_GLEAN_10009359 P98155/0.0/VLDLR_HUMAN Very low-density lipoprotein receptor OS=Homo sapiens GN=VLDLR PE=1 SV=1	7	ENSBTAP00000063260.1 pep primary_assembly:ARS-UCD1.2:17:6801065:7555668:1 gene:ENSBTAG00000018546.7 transcript:ENSBTAT00000087276.1 gene_biotype:protein_coding transcript_biotype:protein_coding gene_symbol:LRBA description:LPS responsive beige-like anchor protein [Source:VGNC Symbol;Acc:VGNC:30972]	9
XP_007187347.1 peroxisome proliferator-activated receptor gamma coactivator-related protein 1 isoform X5 [Balaenoptera acutorostrata scammoni]	9	XP_007454984.1 PREDICTED: LOW QUALITY PROTEIN: proto-oncogene tyrosine-protein kinase ROS [Lipotes vexillifer]	8	XP_019798695.1 PREDICTED: intersectin-2 isoform X1 [Tursiops truncatus]	8	Wd_GLEAN_10009305 Q5VZ89/0.0/DEN4C_HUMAN DENN domain-containing protein 4C OS=Homo sapiens GN=DENND4C PE=1 SV=2	7	ENSBTAP00000063254.1 pep primary_assembly:ARS-UCD1.2:19:36102387:36156712:-1 gene:ENSBTAG00000009835.6 transcript:ENSBTAT00000075989.1 gene_biotype:protein_coding transcript_biotype:protein_coding gene_symbol:CACNA1G description:Bos taurus calcium voltage-gated channel subunit alpha1 G (CACNA1G), mRNA. [Source:RefSeq mRNA;Acc:NM_001193140]	9
XP_007187346.1 peroxisome proliferator-activated receptor gamma coactivator-related protein 1 isoform X4 [Balaenoptera acutorostrata scammoni]	9	XP_007454862.1 PREDICTED: ankyrin-2 [Lipotes vexillifer]	8	XP_019798694.1 PREDICTED: intersectin-2 isoform X1 [Tursiops truncatus]	8	Wd_GLEAN_10009236 O60706/0.0/ABCC9_HUMAN ATP-binding cassette sub-family C member 9 OS=Homo sapiens GN=ABCC9 PE=1 SV=2	7	ENSBTAP00000063196.1 pep primary_assembly:ARS-UCD1.2:2:103361566:103431472:-1 gene:ENSBTAG00000008300.6 transcript:ENSBTAT00000066855.1 gene_biotype:protein_coding transcript_biotype:protein_coding gene_symbol:FN1 description:Bos taurus fibronectin 1 (FN1), mRNA. [Source:RefSeq mRNA;Acc:NM_001163778]	9
XP_007187345.1 peroxisome proliferator-activated receptor gamma coactivator-related protein 1 isoform X3 [Balaenoptera acutorostrata scammoni]	9	XP_007454690.1 PREDICTED: WW domain-binding protein 11 [Lipotes vexillifer]	8	XP_019798693.1 PREDICTED: intersectin-2 isoform X1 [Tursiops truncatus]	8	Wd_GLEAN_10009219 Q8WN96/0.0/ITPR2_BOVIN Inositol 1,4,5-trisphosphate receptor type 2 OS=Bos taurus GN=ITPR2 PE=2 SV=1	7	ENSBTAP00000063091.1 pep primary_assembly:ARS-UCD1.2:11:103886570:103916459:-1 gene:ENSBTAG00000023933.5 transcript:ENSBTAT00000077053.1 gene_biotype:protein_coding transcript_biotype:protein_coding gene_symbol:SEC16A description:SEC16 homolog A, endoplasmic reticulum export factor [Source:VGNC Symbol;Acc:VGNC:34406]	9
XP_007187344.1 peroxisome proliferator-activated receptor gamma coactivator-related protein 1 isoform X2 [Balaenoptera acutorostrata scammoni]	9	XP_007454313.1 PREDICTED: zinc finger ZZ-type and EF-hand domain-containing protein 1 [Lipotes vexillifer]	8	XP_019798692.1 PREDICTED: intersectin-2 isoform X1 [Tursiops truncatus]	8	Wd_GLEAN_10009000 Q5VYJ5/0.0/MALR1_HUMAN MAM and LDL-receptor class A domain-containing protein 1 OS=Homo sapiens GN=MALRD1 PE=3 SV=3	7	ENSBTAP00000062930.1 pep primary_assembly:ARS-UCD1.2:10:10719531:10773419:1 gene:ENSBTAG00000006823.6 transcript:ENSBTAT00000076900.1 gene_biotype:protein_coding transcript_biotype:protein_coding gene_symbol:CMYA5 description:Bos taurus cardiomyopathy associated 5 (CMYA5), mRNA. [Source:RefSeq mRNA;Acc:NM_001281903]	9
XP_007187343.1 peroxisome proliferator-activated receptor gamma coactivator-related protein 1 isoform X1 [Balaenoptera acutorostrata scammoni]	9	XP_007454277.1 PREDICTED: pre-mRNA-processing-splicing factor 8 isoform X2 [Lipotes vexillifer]	8	XP_019798691.1 PREDICTED: intersectin-2 isoform X1 [Tursiops truncatus]	8	Wd_GLEAN_10008679 P50851/0.0/LRBA_HUMAN Lipopolysaccharide-responsive and beige-like anchor protein OS=Homo sapiens GN=LRBA PE=1 SV=4	7	ENSBTAP00000062307.1 pep primary_assembly:ARS-UCD1.2:17:6801065:7555668:1 gene:ENSBTAG00000018546.7 transcript:ENSBTAT00000069932.1 gene_biotype:protein_coding transcript_biotype:protein_coding gene_symbol:LRBA description:LPS responsive beige-like anchor protein [Source:VGNC Symbol;Acc:VGNC:30972]	9
XP_007187015.1 collagen alpha-1(XXI) chain isoform X1 [Balaenoptera acutorostrata scammoni]	9	XP_007454276.1 PREDICTED: pre-mRNA-processing-splicing factor 8 isoform X1 [Lipotes vexillifer]	8	XP_019797981.1 PREDICTED: serine/threonine-protein kinase ULK1 isoform X1 [Tursiops truncatus]	8	Wd_GLEAN_10008666 P19246/1e-20/NFH_MOUSE Neurofilament heavy polypeptide OS=Mus musculus GN=Nefh PE=1 SV=3	7	ENSBTAP00000061945.1 pep primary_assembly:ARS-UCD1.2:2:26570154:26589955:-1 gene:ENSBTAG00000001093.6 transcript:ENSBTAT00000074131.1 gene_biotype:protein_coding transcript_biotype:protein_coding gene_symbol:KLHL23 description:Bos taurus kelch like family member 23 (KLHL23), mRNA. [Source:RefSeq mRNA;Acc:NM_001205507]	9
XP_007186239.1 probable ubiquitin carboxyl-terminal hydrolase FAF-X isoform X2 [Balaenoptera acutorostrata scammoni]	9	XP_007454041.1 PREDICTED: histone acetyltransferase p300 [Lipotes vexillifer]	8	XP_019797677.1 PREDICTED: methylcytosine dioxygenase TET3 isoform X2 [Tursiops truncatus]	8	Wd_GLEAN_10008657 Q6V1P9/0.0/PCD23_HUMAN Protocadherin-23 OS=Homo sapiens GN=DCHS2 PE=2 SV=1	7	ENSBTAP00000061836.1 pep primary_assembly:ARS-UCD1.2:5:112387043:112395013:-1 gene:ENSBTAG00000040106.3 transcript:ENSBTAT00000085555.1 gene_biotype:protein_coding transcript_biotype:protein_coding gene_symbol:CHADL description:chondroadherin like [Source:VGNC Symbol;Acc:VGNC:27265]	9
XP_007186238.1 probable ubiquitin carboxyl-terminal hydrolase FAF-X isoform X1 [Balaenoptera acutorostrata scammoni]	9	XP_007453947.1 PREDICTED: myotubularin-related protein 5 [Lipotes vexillifer]	8	XP_019797676.1 PREDICTED: methylcytosine dioxygenase TET3 isoform X1 [Tursiops truncatus]	8	Wd_GLEAN_10008602 O75694/0.0/NU155_HUMAN Nuclear pore complex protein Nup155 OS=Homo sapiens GN=NUP155 PE=1 SV=1	7	ENSBTAP00000061180.1 pep primary_assembly:ARS-UCD1.2:10:48035067:48204493:1 gene:ENSBTAG00000038920.4 transcript:ENSBTAT00000077183.1 gene_biotype:protein_coding transcript_biotype:protein_coding gene_symbol:VPS13C description:vacuolar protein sorting 13 homolog C [Source:VGNC Symbol;Acc:VGNC:36810]	9
XP_007185903.1 LOW QUALITY PROTEIN: serine/threonine-protein kinase LMTK1 [Balaenoptera acutorostrata scammoni]	9	XP_007453343.1 PREDICTED: chromodomain-helicase-DNA-binding protein 5 [Lipotes vexillifer]	8	XP_019797359.1 PREDICTED: histone-lysine N-methyltransferase 2A isoform X7 [Tursiops truncatus]	8	Wd_GLEAN_10008356 Q69Z23/0.0/DYH17_MOUSE Dynein heavy chain 17, axonemal OS=Mus musculus GN=Dnah17 PE=1 SV=2	7	ENSBTAP00000061132.1 pep primary_assembly:ARS-UCD1.2:19:50775674:50796012:1 gene:ENSBTAG00000015980.6 transcript:ENSBTAT00000076819.1 gene_biotype:protein_coding transcript_biotype:protein_coding gene_symbol:FASN description:fatty acid synthase [Source:VGNC Symbol;Acc:VGNC:28871]	9
XP_007183311.1 kelch-like protein 23 isoform X2 [Balaenoptera acutorostrata scammoni]	9	XP_007453208.1 PREDICTED: basic helix-loop-helix domain-containing protein KIAA2018 homolog [Lipotes vexillifer]	8	XP_019797358.1 PREDICTED: histone-lysine N-methyltransferase 2A isoform X6 [Tursiops truncatus]	8	Wd_GLEAN_10008327 Q9P281/0.0/BAHC1_HUMAN BAH and coiled-coil domain-containing protein 1 OS=Homo sapiens GN=BAHCC1 PE=1 SV=3	7	ENSBTAP00000061068.1 pep primary_assembly:ARS-UCD1.2:19:52121870:52239797:-1 gene:ENSBTAG00000022489.5 transcript:ENSBTAT00000082004.1 gene_biotype:protein_coding transcript_biotype:protein_coding	9
XP_007183310.1 kelch-like protein 23 isoform X1 [Balaenoptera acutorostrata scammoni]	9	XP_007453174.1 PREDICTED: probable helicase senataxin [Lipotes vexillifer]	8	XP_019797357.1 PREDICTED: histone-lysine N-methyltransferase 2A isoform X5 [Tursiops truncatus]	8	Wd_GLEAN_10008267 Q8IWB9/0.0/TEX2_HUMAN Testis-expressed sequence 2 protein OS=Homo sapiens GN=TEX2 PE=1 SV=2	7	ENSBTAP00000060957.1 pep primary_assembly:ARS-UCD1.2:7:52602569:52714255:-1 gene:ENSBTAG00000030499.3 transcript:ENSBTAT00000083004.1 gene_biotype:protein_coding transcript_biotype:protein_coding	9
XP_007183118.1 telomere-associated protein RIF1 isoform X3 [Balaenoptera acutorostrata scammoni]	9	XP_007452890.1 PREDICTED: armadillo repeat-containing protein 5 [Lipotes vexillifer]	8	XP_019797356.1 PREDICTED: histone-lysine N-methyltransferase 2A isoform X4 [Tursiops truncatus]	8	Wd_GLEAN_10008202 Q7Z7G8/0.0/VP13B_HUMAN Vacuolar protein sorting-associated protein 13B OS=Homo sapiens GN=VPS13B PE=1 SV=2	7	ENSBTAP00000060557.1 pep primary_assembly:ARS-UCD1.2:17:6801065:7555668:1 gene:ENSBTAG00000018546.7 transcript:ENSBTAT00000066584.1 gene_biotype:protein_coding transcript_biotype:protein_coding gene_symbol:LRBA description:LPS responsive beige-like anchor protein [Source:VGNC Symbol;Acc:VGNC:30972]	9
XP_007183117.1 telomere-associated protein RIF1 isoform X2 [Balaenoptera acutorostrata scammoni]	9	XP_007452825.1 PREDICTED: serine/threonine-protein kinase TAO2 isoform X1 [Lipotes vexillifer]	8	XP_019797355.1 PREDICTED: histone-lysine N-methyltransferase 2A isoform X3 [Tursiops truncatus]	8	Wd_GLEAN_10008097 Q5R7H4/4e-172/LBR_PONAB Lamin-B receptor OS=Pongo abelii GN=LBR PE=2 SV=1	7	ENSBTAP00000060400.1 pep primary_assembly:ARS-UCD1.2:1:151793122:151905578:-1 gene:ENSBTAG00000049122.1 transcript:ENSBTAT00000078699.1 gene_biotype:protein_coding transcript_biotype:protein_coding gene_symbol:COL6A5 description:collagen type VI alpha 5 chain [Source:HGNC Symbol;Acc:HGNC:26674]	9
XP_007183116.1 telomere-associated protein RIF1 isoform X1 [Balaenoptera acutorostrata scammoni]	9	XP_007452693.1 PREDICTED: low-density lipoprotein receptor-related protein 2 [Lipotes vexillifer]	8	XP_019797354.1 PREDICTED: histone-lysine N-methyltransferase 2A isoform X2 [Tursiops truncatus]	8	Wd_GLEAN_10008081 Q0VC16/0.0/MIA3_BOVIN Melanoma inhibitory activity protein 3 OS=Bos taurus GN=MIA3 PE=2 SV=2	7	ENSBTAP00000059372.1 pep primary_assembly:ARS-UCD1.2:25:38887202:38970458:1 gene:ENSBTAG00000037400.3 transcript:ENSBTAT00000067509.1 gene_biotype:protein_coding transcript_biotype:protein_coding gene_symbol:TNRC18 description:trinucleotide repeat containing 18 [Source:VGNC Symbol;Acc:VGNC:36203]	9
XP_007182684.1 CUB and sushi domain-containing protein 2 [Balaenoptera acutorostrata scammoni]	9	XP_007452566.1 PREDICTED: collagen alpha-1(VI) chain [Lipotes vexillifer]	8	XP_019797353.1 PREDICTED: histone-lysine N-methyltransferase 2A isoform X1 [Tursiops truncatus]	8	Wd_GLEAN_10007879 Q8TCN5/0.0/ZN507_HUMAN Zinc finger protein 507 OS=Homo sapiens GN=ZNF507 PE=1 SV=2	7	ENSBTAP00000059202.1 pep primary_assembly:ARS-UCD1.2:25:9556242:9600304:1 gene:ENSBTAG00000020649.6 transcript:ENSBTAT00000075660.1 gene_biotype:protein_coding transcript_biotype:protein_coding gene_symbol:CIITA description:class II major histocompatibility complex transactivator [Source:VGNC Symbol;Acc:VGNC:27366]	9
XP_007182340.1 transient receptor potential cation channel subfamily M member 6 isoform X4 [Balaenoptera acutorostrata scammoni]	9	XP_007452554.1 PREDICTED: transient receptor potential cation channel subfamily M member 2 [Lipotes vexillifer]	8	XP_019796963.1 PREDICTED: retinitis pigmentosa 1-like 1 protein [Tursiops truncatus]	8	Wd_GLEAN_10007740 Q9H254/0.0/SPTN4_HUMAN Spectrin beta chain, non-erythrocytic 4 OS=Homo sapiens GN=SPTBN4 PE=1 SV=2	7	ENSBTAP00000059096.1 pep primary_assembly:ARS-UCD1.2:26:41877231:42060120:1 gene:ENSBTAG00000010786.7 transcript:ENSBTAT00000086379.1 gene_biotype:protein_coding transcript_biotype:protein_coding gene_symbol:TACC2 description:transforming acidic coiled-coil containing protein 2 [Source:VGNC Symbol;Acc:VGNC:35558]	9
XP_007182339.1 transient receptor potential cation channel subfamily M member 6 isoform X3 [Balaenoptera acutorostrata scammoni]	9	XP_007452540.1 PREDICTED: germinal-center associated nuclear protein [Lipotes vexillifer]	8	XP_019796308.1 PREDICTED: BAH and coiled-coil domain-containing protein 1 [Tursiops truncatus]	8	Wd_GLEAN_10007599 Q9H0D2/0.0/ZN541_HUMAN Zinc finger protein 541 OS=Homo sapiens GN=ZNF541 PE=2 SV=3	7	ENSBTAP00000058995.1 pep primary_assembly:ARS-UCD1.2:1:82854035:82872768:-1 gene:ENSBTAG00000012881.6 transcript:ENSBTAT00000067441.1 gene_biotype:protein_coding transcript_biotype:protein_coding gene_symbol:EIF4G1 description:eukaryotic translation initiation factor 4 gamma 1 [Source:VGNC Symbol;Acc:VGNC:28415]	9
XP_007182338.1 transient receptor potential cation channel subfamily M member 6 isoform X2 [Balaenoptera acutorostrata scammoni]	9	XP_007452454.1 PREDICTED: neurofibromin isoform X2 [Lipotes vexillifer]	8	XP_019796043.1 PREDICTED: isoleucine--tRNA ligase, cytoplasmic isoform X1 [Tursiops truncatus]	8	Wd_GLEAN_10007569 Q5U651/0.0/RAIN_HUMAN Ras-interacting protein 1 OS=Homo sapiens GN=RASIP1 PE=1 SV=1	7	ENSBTAP00000058889.1 pep primary_assembly:ARS-UCD1.2:8:84552273:84696452:1 gene:ENSBTAG00000008301.6 transcript:ENSBTAT00000080863.1 gene_biotype:protein_coding transcript_biotype:protein_coding gene_symbol:WNK2 description:WNK lysine deficient protein kinase 2 [Source:VGNC Symbol;Acc:VGNC:36950]	9
XP_007182337.1 transient receptor potential cation channel subfamily M member 6 isoform X1 [Balaenoptera acutorostrata scammoni]	9	XP_007452453.1 PREDICTED: neurofibromin isoform X1 [Lipotes vexillifer]	8	XP_019796042.1 PREDICTED: isoleucine--tRNA ligase, cytoplasmic isoform X1 [Tursiops truncatus]	8	Wd_GLEAN_10007532 Q9H7N4/0.0/SFR19_HUMAN Splicing factor, arginine/serine-rich 19 OS=Homo sapiens GN=SCAF1 PE=1 SV=3	7	ENSBTAP00000058616.1 pep primary_assembly:ARS-UCD1.2:20:39908195:40265889:1 gene:ENSBTAG00000012558.6 transcript:ENSBTAT00000082707.1 gene_biotype:protein_coding transcript_biotype:protein_coding gene_symbol:ADAMTS12 description:ADAM metallopeptidase with thrombospondin type 1 motif 12 [Source:VGNC Symbol;Acc:VGNC:25616]	9
XP_007182084.1 serine/threonine-protein kinase WNK2 isoform X4 [Balaenoptera acutorostrata scammoni]	9	XP_007452074.1 PREDICTED: tetratricopeptide repeat protein 40 [Lipotes vexillifer]	8	XP_019796041.1 PREDICTED: isoleucine--tRNA ligase, cytoplasmic isoform X1 [Tursiops truncatus]	8	Wd_GLEAN_10007508 P28340/0.0/DPOD1_HUMAN DNA polymerase delta catalytic subunit OS=Homo sapiens GN=POLD1 PE=1 SV=2	7	ENSBTAP00000058459.1 pep primary_assembly:ARS-UCD1.2:19:34399689:34413685:-1 gene:ENSBTAG00000004635.5 transcript:ENSBTAT00000067410.1 gene_biotype:protein_coding transcript_biotype:protein_coding gene_symbol:LLGL1 description:Bos taurus LLGL1, scribble cell polarity complex component (LLGL1), mRNA. [Source:RefSeq mRNA;Acc:NM_001080342]	9
XP_007182081.1 serine/threonine-protein kinase WNK2 isoform X1 [Balaenoptera acutorostrata scammoni]	9	XP_007451928.1 PREDICTED: LOW QUALITY PROTEIN: protein polybromo-1 [Lipotes vexillifer]	8	XP_019795448.1 PREDICTED: Golgi-specific brefeldin A-resistance guanine nucleotide exchange factor 1 isoform X7 [Tursiops truncatus]	8	Wd_GLEAN_10007323 Q5DID0/0.0/UROL1_HUMAN Uromodulin-like 1 OS=Homo sapiens GN=UMODL1 PE=2 SV=2	7	ENSBTAP00000058127.1 pep primary_assembly:ARS-UCD1.2:22:48176132:48283003:1 gene:ENSBTAG00000014786.6 transcript:ENSBTAT00000077324.1 gene_biotype:protein_coding transcript_biotype:protein_coding gene_symbol:PBRM1 description:Bos taurus polybromo 1 (PBRM1), mRNA. [Source:RefSeq mRNA;Acc:NM_001305012]	9
XP_007182044.1 LOW QUALITY PROTEIN: voltage-dependent T-type calcium channel subunit alpha-1H [Balaenoptera acutorostrata scammoni]	9	XP_007451726.1 PREDICTED: collagen alpha-1(XIV) chain [Lipotes vexillifer]	8	XP_019795447.1 PREDICTED: Golgi-specific brefeldin A-resistance guanine nucleotide exchange factor 1 isoform X6 [Tursiops truncatus]	8	Wd_GLEAN_10007273 O60318/0.0/GANP_HUMAN Germinal-center associated nuclear protein OS=Homo sapiens GN=MCM3AP PE=1 SV=2	7	ENSBTAP00000058123.1 pep primary_assembly:ARS-UCD1.2:23:24075070:24509308:-1 gene:ENSBTAG00000011237.6 transcript:ENSBTAT00000081543.1 gene_biotype:protein_coding transcript_biotype:protein_coding gene_symbol:PKHD1 description:PKHD1, fibrocystin/polyductin [Source:VGNC Symbol;Acc:VGNC:32939]	9
XP_007180542.1 kelch-like protein 33 isoform X1 [Balaenoptera acutorostrata scammoni]	9	XP_007451119.1 PREDICTED: calcineurin-binding protein cabin-1 [Lipotes vexillifer]	8	XP_019795446.1 PREDICTED: Golgi-specific brefeldin A-resistance guanine nucleotide exchange factor 1 isoform X5 [Tursiops truncatus]	8	Wd_GLEAN_10007270 O95613/0.0/PCNT_HUMAN Pericentrin OS=Homo sapiens GN=PCNT PE=1 SV=4	7	ENSBTAP00000058000.1 pep primary_assembly:ARS-UCD1.2:11:103886570:103916459:-1 gene:ENSBTAG00000023933.5 transcript:ENSBTAT00000071056.1 gene_biotype:protein_coding transcript_biotype:protein_coding gene_symbol:SEC16A description:SEC16 homolog A, endoplasmic reticulum export factor [Source:VGNC Symbol;Acc:VGNC:34406]	9
XP_007180537.1 telomerase protein component 1 isoform X1 [Balaenoptera acutorostrata scammoni]	9	XP_007451110.1 PREDICTED: RIMS-binding protein 3C [Lipotes vexillifer]	8	XP_019795445.1 PREDICTED: Golgi-specific brefeldin A-resistance guanine nucleotide exchange factor 1 isoform X5 [Tursiops truncatus]	8	Wd_GLEAN_10007183 Q2M3G4/1e-169/SHRM1_HUMAN Protein Shroom1 OS=Homo sapiens GN=SHROOM1 PE=1 SV=1	7	ENSBTAP00000057972.1 pep primary_assembly:ARS-UCD1.2:26:24592109:24633207:-1 gene:ENSBTAG00000002430.6 transcript:ENSBTAT00000075946.1 gene_biotype:protein_coding transcript_biotype:protein_coding gene_symbol:COL17A1 description:Bos taurus collagen type XVII alpha 1 chain (COL17A1), mRNA. [Source:RefSeq mRNA;Acc:NM_001101980]	9
XP_007180415.1 MAX gene-associated protein isoform X1 [Balaenoptera acutorostrata scammoni]	9	XP_007450976.1 PREDICTED: voltage-dependent L-type calcium channel subunit alpha-1F isoform X3 [Lipotes vexillifer]	8	XP_019795444.1 PREDICTED: Golgi-specific brefeldin A-resistance guanine nucleotide exchange factor 1 isoform X3 [Tursiops truncatus]	8	Wd_GLEAN_10007099 Q2KI84/0.0/SYHC_BOVIN Histidine--tRNA ligase, cytoplasmic OS=Bos taurus GN=HARS PE=2 SV=1	7	ENSBTAP00000057708.1 pep primary_assembly:ARS-UCD1.2:2:44478185:44651653:1 gene:ENSBTAG00000006907.7 transcript:ENSBTAT00000073978.1 gene_biotype:protein_coding transcript_biotype:protein_coding gene_symbol:NEB description:nebulin [Source:VGNC Symbol;Acc:VGNC:31977]	9
XP_007179652.1 zinc transporter ZIP5 [Balaenoptera acutorostrata scammoni]	9	XP_007450975.1 PREDICTED: voltage-dependent L-type calcium channel subunit alpha-1F isoform X2 [Lipotes vexillifer]	8	XP_019795443.1 PREDICTED: Golgi-specific brefeldin A-resistance guanine nucleotide exchange factor 1 isoform X4 [Tursiops truncatus]	8	Wd_GLEAN_10007019 Q8NF91/0.0/SYNE1_HUMAN Nesprin-1 OS=Homo sapiens GN=SYNE1 PE=1 SV=4	7	ENSBTAP00000057477.1 pep primary_assembly:ARS-UCD1.2:10:84702266:84737572:1 gene:ENSBTAG00000011680.6 transcript:ENSBTAT00000072418.1 gene_biotype:protein_coding transcript_biotype:protein_coding gene_symbol:PAPLN description:papilin, proteoglycan like sulfated glycoprotein [Source:VGNC Symbol;Acc:VGNC:32571]	9
XP_007179651.1 zinc transporter ZIP5 [Balaenoptera acutorostrata scammoni]	9	XP_007450974.1 PREDICTED: voltage-dependent L-type calcium channel subunit alpha-1F isoform X1 [Lipotes vexillifer]	8	XP_019795441.1 PREDICTED: Golgi-specific brefeldin A-resistance guanine nucleotide exchange factor 1 isoform X3 [Tursiops truncatus]	8	Wd_GLEAN_10006992 P51991/6e-139/ROA3_HUMAN Heterogeneous nuclear ribonucleoprotein A3 OS=Homo sapiens GN=HNRNPA3 PE=1 SV=2	7	ENSBTAP00000057404.1 pep primary_assembly:ARS-UCD1.2:23:44281855:44360112:-1 gene:ENSBTAG00000001252.6 transcript:ENSBTAT00000066929.1 gene_biotype:protein_coding transcript_biotype:protein_coding gene_symbol:HIVEP1 description:human immunodeficiency virus type I enhancer binding protein 1 [Source:NCBI gene;Acc:529115]	9
XP_007179650.1 zinc transporter ZIP5 [Balaenoptera acutorostrata scammoni]	9	XP_007450585.1 PREDICTED: laminin subunit alpha-2 isoform X1 [Lipotes vexillifer]	8	XP_019795440.1 PREDICTED: Golgi-specific brefeldin A-resistance guanine nucleotide exchange factor 1 isoform X2 [Tursiops truncatus]	8	Wd_GLEAN_10006853 P32927/0.0/IL3RB_HUMAN Cytokine receptor common subunit beta OS=Homo sapiens GN=CSF2RB PE=1 SV=2	7	ENSBTAP00000057190.1 pep primary_assembly:ARS-UCD1.2:11:2630338:2684017:1 gene:ENSBTAG00000003963.6 transcript:ENSBTAT00000074988.1 gene_biotype:protein_coding transcript_biotype:protein_coding gene_symbol:FER1L5 description:fer-1 like family member 5 [Source:VGNC Symbol;Acc:VGNC:28949]	9
XP_007179649.1 zinc transporter ZIP5 [Balaenoptera acutorostrata scammoni]	9	XP_007450385.1 PREDICTED: LOW QUALITY PROTEIN: utrophin [Lipotes vexillifer]	8	XP_019795439.1 PREDICTED: Golgi-specific brefeldin A-resistance guanine nucleotide exchange factor 1 isoform X2 [Tursiops truncatus]	8	Wd_GLEAN_10006790 Q9P0X4/0.0/CAC1I_HUMAN Voltage-dependent T-type calcium channel subunit alpha-1I OS=Homo sapiens GN=CACNA1I PE=1 SV=1	7	ENSBTAP00000056470.2 pep primary_assembly:ARS-UCD1.2:17:61854475:62022631:1 gene:ENSBTAG00000008762.6 transcript:ENSBTAT00000065760.2 gene_biotype:protein_coding transcript_biotype:protein_coding gene_symbol:HECTD4 description:HECT domain E3 ubiquitin protein ligase 4 [Source:HGNC Symbol;Acc:HGNC:26611]	9
XP_007179648.1 zinc transporter ZIP5 [Balaenoptera acutorostrata scammoni]	9	XP_007450200.1 PREDICTED: protein SMG7 isoform X2 [Lipotes vexillifer]	8	XP_019795438.1 PREDICTED: Golgi-specific brefeldin A-resistance guanine nucleotide exchange factor 1 isoform X1 [Tursiops truncatus]	8	Wd_GLEAN_10006726 Q8N0W3/0.0/FUK_HUMAN L-fucose kinase OS=Homo sapiens GN=FUK PE=2 SV=2	7	ENSBTAP00000055949.2 pep primary_assembly:ARS-UCD1.2:17:61854475:62022631:1 gene:ENSBTAG00000008762.6 transcript:ENSBTAT00000063141.2 gene_biotype:protein_coding transcript_biotype:protein_coding gene_symbol:HECTD4 description:HECT domain E3 ubiquitin protein ligase 4 [Source:HGNC Symbol;Acc:HGNC:26611]	9
XP_007177252.1 filamin-C [Balaenoptera acutorostrata scammoni]	9	XP_007449926.1 PREDICTED: serine/threonine-protein kinase WNK4 [Lipotes vexillifer]	8	XP_019795437.1 PREDICTED: Golgi-specific brefeldin A-resistance guanine nucleotide exchange factor 1 isoform X1 [Tursiops truncatus]	8	Wd_GLEAN_10006716 Q6PJI9/0.0/WDR59_HUMAN WD repeat-containing protein 59 OS=Homo sapiens GN=WDR59 PE=1 SV=2	7	ENSBTAP00000055006.2 pep primary_assembly:ARS-UCD1.2:X:19832647:19860095:-1 gene:ENSBTAG00000014170.6 transcript:ENSBTAT00000064329.2 gene_biotype:protein_coding transcript_biotype:protein_coding gene_symbol:MAP7D3 description:MAP7 domain containing 3 [Source:VGNC Symbol;Acc:VGNC:56929]	9
XP_007176531.1 voltage-dependent T-type calcium channel subunit alpha-1G isoform X16 [Balaenoptera acutorostrata scammoni]	9	XP_007449839.1 PREDICTED: proteasome-associated protein ECM29 homolog [Lipotes vexillifer]	8	XP_019795428.1 PREDICTED: peroxisome proliferator-activated receptor gamma coactivator-related protein 1 isoform X5 [Tursiops truncatus]	8	Wd_GLEAN_10006373 Q9Y6C5/0.0/PTC2_HUMAN Protein patched homolog 2 OS=Homo sapiens GN=PTCH2 PE=2 SV=2	7	ENSBTAP00000054993.2 pep primary_assembly:ARS-UCD1.2:17:72161969:72166774:1 gene:ENSBTAG00000047538.2 transcript:ENSBTAT00000064964.2 gene_biotype:protein_coding transcript_biotype:protein_coding description:RIMS binding protein 3B [Source:NCBI gene;Acc:528977]	9
XP_007175859.1 protein TANC2 isoform X3 [Balaenoptera acutorostrata scammoni]	9	XP_007449635.1 PREDICTED: rho guanine nucleotide exchange factor 40-like [Lipotes vexillifer]	8	XP_019795427.1 PREDICTED: peroxisome proliferator-activated receptor gamma coactivator-related protein 1 isoform X4 [Tursiops truncatus]	8	Wd_GLEAN_10006302 Q8TD84/0.0/DSCL1_HUMAN Down syndrome cell adhesion molecule-like protein 1 OS=Homo sapiens GN=DSCAML1 PE=1 SV=2	7	ENSBTAP00000054682.2 pep primary_assembly:ARS-UCD1.2:21:55262430:55276709:1 gene:ENSBTAG00000014001.6 transcript:ENSBTAT00000063231.2 gene_biotype:protein_coding transcript_biotype:protein_coding gene_symbol:MAP1A description:microtubule associated protein 1A [Source:VGNC Symbol;Acc:VGNC:31177]	9
XP_007175858.1 protein TANC2 isoform X2 [Balaenoptera acutorostrata scammoni]	9	XP_007449028.1 PREDICTED: agrin [Lipotes vexillifer]	8	XP_019795426.1 PREDICTED: peroxisome proliferator-activated receptor gamma coactivator-related protein 1 isoform X3 [Tursiops truncatus]	8	Wd_GLEAN_10006124 Q9P2K8/0.0/E2AK4_HUMAN Eukaryotic translation initiation factor 2-alpha kinase 4 OS=Homo sapiens GN=EIF2AK4 PE=1 SV=3	7	ENSBTAP00000054446.1 pep primary_assembly:ARS-UCD1.2:22:12509227:12518446:-1 gene:ENSBTAG00000046512.2 transcript:ENSBTAT00000065632.2 gene_biotype:protein_coding transcript_biotype:protein_coding gene_symbol:XIRP1 description:Bos taurus xin actin binding repeat containing 1 (XIRP1), mRNA. [Source:RefSeq mRNA;Acc:NM_001245928]	9
XP_007175857.1 protein TANC2 isoform X1 [Balaenoptera acutorostrata scammoni]	9	XP_007448926.1 PREDICTED: transformation/transcription domain-associated protein isoform X2 [Lipotes vexillifer]	8	XP_019795425.1 PREDICTED: peroxisome proliferator-activated receptor gamma coactivator-related protein 1 isoform X2 [Tursiops truncatus]	8	Wd_GLEAN_10005990 O75064/0.0/DEN4B_HUMAN DENN domain-containing protein 4B OS=Homo sapiens GN=DENND4B PE=1 SV=4	7	ENSBTAP00000054231.2 pep primary_assembly:ARS-UCD1.2:10:26001808:26020998:-1 gene:ENSBTAG00000013401.5 transcript:ENSBTAT00000063701.2 gene_biotype:protein_coding transcript_biotype:protein_coding gene_symbol:ARHGEF40 description:Bos taurus Rho guanine nucleotide exchange factor (GEF) 40 (ARHGEF40), mRNA. [Source:RefSeq mRNA;Acc:NM_001205941]	9
XP_007174712.1 integrator complex subunit 1 [Balaenoptera acutorostrata scammoni]	9	XP_007448925.1 PREDICTED: transformation/transcription domain-associated protein isoform X1 [Lipotes vexillifer]	8	XP_019795044.1 PREDICTED: protein cordon-bleu isoform X6 [Tursiops truncatus]	8	Wd_GLEAN_10005967 Q8NFF5/0.0/FAD1_HUMAN FAD synthase OS=Homo sapiens GN=FLAD1 PE=1 SV=1	7	ENSBTAP00000053665.2 pep primary_assembly:ARS-UCD1.2:2:125759503:125780816:1 gene:ENSBTAG00000037456.4 transcript:ENSBTAT00000061325.3 gene_biotype:protein_coding transcript_biotype:protein_coding gene_symbol:AHDC1 description:Bos taurus AT hook, DNA binding motif, containing 1 (AHDC1), mRNA. [Source:RefSeq mRNA;Acc:NM_001206409]	9
XP_007174278.1 lethal(2) giant larvae protein homolog 1 [Balaenoptera acutorostrata scammoni]	9	XP_007448681.1 PREDICTED: laminin subunit alpha-3 [Lipotes vexillifer]	8	XP_019795041.1 PREDICTED: protein cordon-bleu isoform X5 [Tursiops truncatus]	8	Wd_GLEAN_10005964 Q13444/0.0/ADA15_HUMAN Disintegrin and metalloproteinase domain-containing protein 15 OS=Homo sapiens GN=ADAM15 PE=1 SV=4	7	ENSBTAP00000053594.3 pep primary_assembly:ARS-UCD1.2:19:24617657:24710635:-1 gene:ENSBTAG00000016316.7 transcript:ENSBTAT00000061398.3 gene_biotype:protein_coding transcript_biotype:protein_coding gene_symbol:ZZEF1 description:Bos taurus zinc finger ZZ-type and EF-hand domain containing 1 (ZZEF1), mRNA. [Source:RefSeq mRNA;Acc:NM_001206129]	9
XP_007172719.1 transient receptor potential cation channel subfamily M member 2 [Balaenoptera acutorostrata scammoni]	9	XP_007448120.1 PREDICTED: platelet-derived growth factor receptor beta isoform X2 [Lipotes vexillifer]	8	XP_019794619.1 PREDICTED: DBF4-type zinc finger-containing protein 2 [Tursiops truncatus]	8	Wd_GLEAN_10005620 Q6WRI0/0.0/IGS10_HUMAN Immunoglobulin superfamily member 10 OS=Homo sapiens GN=IGSF10 PE=2 SV=1	7	ENSBTAP00000053569.3 pep primary_assembly:ARS-UCD1.2:17:6801065:7555668:1 gene:ENSBTAG00000018546.7 transcript:ENSBTAT00000061161.3 gene_biotype:protein_coding transcript_biotype:protein_coding gene_symbol:LRBA description:LPS responsive beige-like anchor protein [Source:VGNC Symbol;Acc:VGNC:30972]	9
XP_007171900.1 insulin receptor-related protein isoform X2 [Balaenoptera acutorostrata scammoni]	9	XP_007448119.1 PREDICTED: platelet-derived growth factor receptor beta isoform X1 [Lipotes vexillifer]	8	XP_019794423.1 PREDICTED: tensin-1, partial [Tursiops truncatus]	8	Wd_GLEAN_10005560 O95477/0.0/ABCA1_HUMAN ATP-binding cassette sub-family A member 1 OS=Homo sapiens GN=ABCA1 PE=1 SV=3	7	ENSBTAP00000053548.3 pep primary_assembly:ARS-UCD1.2:23:3622403:3767049:1 gene:ENSBTAG00000021237.7 transcript:ENSBTAT00000061451.3 gene_biotype:protein_coding transcript_biotype:protein_coding gene_symbol:DST description:dystonin [Source:HGNC Symbol;Acc:HGNC:1090]	9
XP_007170551.1 AT-hook DNA-binding motif-containing protein 1 [Balaenoptera acutorostrata scammoni]	9	XP_007448059.1 PREDICTED: thyroglobulin [Lipotes vexillifer]	8	XP_019792628.1 PREDICTED: LOW QUALITY PROTEIN: netrin receptor DCC [Tursiops truncatus]	8	Wd_GLEAN_10005458 Q9P1A6/0.0/DLGP2_HUMAN Disks large-associated protein 2 OS=Homo sapiens GN=DLGAP2 PE=1 SV=4	7	ENSBTAP00000053253.2 pep primary_assembly:ARS-UCD1.2:26:22889324:23012954:1 gene:ENSBTAG00000006014.7 transcript:ENSBTAT00000061619.3 gene_biotype:protein_coding transcript_biotype:protein_coding gene_symbol:GBF1 description:golgi brefeldin A resistant guanine nucleotide exchange factor 1 [Source:VGNC Symbol;Acc:VGNC:55953]	9
XP_007170012.1 LOW QUALITY PROTEIN: vacuolar protein sorting-associated protein 13D [Balaenoptera acutorostrata scammoni]	9	XP_007447143.1 PREDICTED: trinucleotide repeat-containing gene 18 protein [Lipotes vexillifer]	8	XP_019792536.1 PREDICTED: ectopic P granules protein 5 homolog [Tursiops truncatus]	8	Wd_GLEAN_10005264 Q8TEP8/0.0/CE192_HUMAN Centrosomal protein of 192 kDa OS=Homo sapiens GN=CEP192 PE=1 SV=2	7	ENSBTAP00000053210.3 pep primary_assembly:ARS-UCD1.2:27:13601484:13772466:1 gene:ENSBTAG00000021133.7 transcript:ENSBTAT00000061514.3 gene_biotype:protein_coding transcript_biotype:protein_coding gene_symbol:TENM3 description:teneurin transmembrane protein 3 [Source:VGNC Symbol;Acc:VGNC:35743]	9
XP_007169781.1 dual oxidase 2 [Balaenoptera acutorostrata scammoni]	9	XP_007447044.1 PREDICTED: serine/threonine-protein kinase ATR [Lipotes vexillifer]	8	XP_019792318.1 PREDICTED: neurobeachin [Tursiops truncatus]	8	Wd_GLEAN_10005039 O75179/0.0/ANR17_HUMAN Ankyrin repeat domain-containing protein 17 OS=Homo sapiens GN=ANKRD17 PE=1 SV=3	7	ENSBTAP00000050251.3 pep primary_assembly:ARS-UCD1.2:5:112387043:112395842:-1 gene:ENSBTAG00000040106.3 transcript:ENSBTAT00000055322.3 gene_biotype:protein_coding transcript_biotype:protein_coding gene_symbol:CHADL description:chondroadherin like [Source:VGNC Symbol;Acc:VGNC:27265]	9
XP_007169282.1 LOW QUALITY PROTEIN: fibrillin-3 [Balaenoptera acutorostrata scammoni]	9	XP_007446124.1 PREDICTED: mucin-19-like [Lipotes vexillifer]	8	XP_019791919.1 PREDICTED: LOW QUALITY PROTEIN: copper-transporting ATPase 2 [Tursiops truncatus]	8	Wd_GLEAN_10005015 Q9P265/0.0/DIP2B_HUMAN Disco-interacting protein 2 homolog B OS=Homo sapiens GN=DIP2B PE=1 SV=3	7	ENSBTAP00000045033.3 pep primary_assembly:ARS-UCD1.2:2:10562943:10705287:-1 gene:ENSBTAG00000003645.6 transcript:ENSBTAT00000047870.3 gene_biotype:protein_coding transcript_biotype:protein_coding gene_symbol:FSIP2 description:fibrous sheath interacting protein 2 [Source:VGNC Symbol;Acc:VGNC:56115]	9
XP_007167962.1 lysine-specific demethylase hairless isoform X3 [Balaenoptera acutorostrata scammoni]	9	XP_007472250.1 PREDICTED: LOW QUALITY PROTEIN: dynein, axonemal, heavy chain 11 [Lipotes vexillifer]	7	XP_019791794.1 PREDICTED: contactin-associated protein-like 3 isoform X4 [Tursiops truncatus]	8	Wd_GLEAN_10005003 Q9HCH0/0.0/NCK5L_HUMAN Nck-associated protein 5-like OS=Homo sapiens GN=NCKAP5L PE=1 SV=2	7	ENSBTAP00000042216.4 pep primary_assembly:ARS-UCD1.2:18:54605183:54622191:1 gene:ENSBTAG00000004138.6 transcript:ENSBTAT00000044746.4 gene_biotype:protein_coding transcript_biotype:protein_coding gene_symbol:BICRA description:BRD4 interacting chromatin remodeling complex associated protein [Source:VGNC Symbol;Acc:VGNC:26494]	9
XP_007167958.1 lysine-specific demethylase hairless isoform X1 [Balaenoptera acutorostrata scammoni]	9	XP_007471230.1 PREDICTED: zinc finger protein GLIS1 isoform X2 [Lipotes vexillifer]	7	XP_019791793.1 PREDICTED: contactin-associated protein-like 3 isoform X3 [Tursiops truncatus]	8	Wd_GLEAN_10004841 P78539/0.0/SRPX_HUMAN Sushi repeat-containing protein SRPX OS=Homo sapiens GN=SRPX PE=1 SV=1	7	ENSBTAP00000041252.3 pep primary_assembly:ARS-UCD1.2:19:34398896:34410805:-1 gene:ENSBTAG00000004635.5 transcript:ENSBTAT00000043699.3 gene_biotype:protein_coding transcript_biotype:protein_coding gene_symbol:LLGL1 description:Bos taurus LLGL1, scribble cell polarity complex component (LLGL1), mRNA. [Source:RefSeq mRNA;Acc:NM_001080342]	9
XP_007167866.1 heterogeneous nuclear ribonucleoprotein H3 isoform X1 [Balaenoptera acutorostrata scammoni]	9	XP_007471229.1 PREDICTED: zinc finger protein GLIS1 isoform X1 [Lipotes vexillifer]	7	XP_019791792.1 PREDICTED: contactin-associated protein-like 3 isoform X2 [Tursiops truncatus]	8	Wd_GLEAN_10004724 Q5RJH6/0.0/SMG7_MOUSE Protein SMG7 OS=Mus musculus GN=Smg7 PE=2 SV=1	7	ENSBTAP00000040372.3 pep primary_assembly:ARS-UCD1.2:11:103886570:103916459:-1 gene:ENSBTAG00000023933.5 transcript:ENSBTAT00000042743.4 gene_biotype:protein_coding transcript_biotype:protein_coding gene_symbol:SEC16A description:SEC16 homolog A, endoplasmic reticulum export factor [Source:VGNC Symbol;Acc:VGNC:34406]	9
XP_007167865.1 heterogeneous nuclear ribonucleoprotein H3 isoform X1 [Balaenoptera acutorostrata scammoni]	9	XP_007471073.1 PREDICTED: LOW QUALITY PROTEIN: nephrin [Lipotes vexillifer]	7	XP_019791790.1 PREDICTED: contactin-associated protein-like 3 isoform X1 [Tursiops truncatus]	8	Wd_GLEAN_10004252 Q13402/0.0/MYO7A_HUMAN Unconventional myosin-VIIa OS=Homo sapiens GN=MYO7A PE=1 SV=2	7	ENSBTAP00000040212.4 pep primary_assembly:ARS-UCD1.2:5:119959388:120006343:1 gene:ENSBTAG00000030180.4 transcript:ENSBTAT00000042578.4 gene_biotype:protein_coding transcript_biotype:protein_coding gene_symbol:SHANK3 description:SH3 and multiple ankyrin repeat domains 3 [Source:VGNC Symbol;Acc:VGNC:34586]	9
XP_007167863.1 heterogeneous nuclear ribonucleoprotein H3 isoform X1 [Balaenoptera acutorostrata scammoni]	9	XP_007471071.1 PREDICTED: rho GTPase-activating protein 33 [Lipotes vexillifer]	7	XP_019791758.1 PREDICTED: heterogeneous nuclear ribonucleoprotein H3 isoform X2 [Tursiops truncatus]	8	Wd_GLEAN_10004068 Q8CE90/0.0/MP2K7_MOUSE Dual specificity mitogen-activated protein kinase kinase 7 OS=Mus musculus GN=Map2k7 PE=1 SV=1	7	ENSBTAP00000039211.4 pep primary_assembly:ARS-UCD1.2:13:31274942:31535596:-1 gene:ENSBTAG00000005072.6 transcript:ENSBTAT00000039417.5 gene_biotype:protein_coding transcript_biotype:protein_coding gene_symbol:CUBN description:cubilin [Source:VGNC Symbol;Acc:VGNC:27828]	9
XP_007167862.1 heterogeneous nuclear ribonucleoprotein H3 isoform X1 [Balaenoptera acutorostrata scammoni]	9	XP_007471057.1 PREDICTED: potassium-transporting ATPase alpha chain 1 [Lipotes vexillifer]	7	XP_019791518.1 PREDICTED: collagen alpha-1(XIII) chain [Tursiops truncatus]	8	Wd_GLEAN_10004055 Q99J21/0.0/MCLN1_MOUSE Mucolipin-1 OS=Mus musculus GN=Mcoln1 PE=1 SV=1	7	ENSBTAP00000037532.5 pep primary_assembly:ARS-UCD1.2:5:108232092:108297995:-1 gene:ENSBTAG00000021994.6 transcript:ENSBTAT00000037708.5 gene_biotype:protein_coding transcript_biotype:protein_coding gene_symbol:CACNA2D4 description:calcium voltage-gated channel auxiliary subunit alpha2delta 4 [Source:VGNC Symbol;Acc:VGNC:26682]	9
XP_007167046.1 collagen alpha-5(VI) chain [Balaenoptera acutorostrata scammoni]	9	XP_007470978.1 PREDICTED: supervillin [Lipotes vexillifer]	7	XP_019791429.1 PREDICTED: ankyrin-3 isoform X4 [Tursiops truncatus]	8	Wd_GLEAN_10003915 P47788/0.0/THOP1_PIG Thimet oligopeptidase OS=Sus scrofa GN=THOP1 PE=2 SV=2	7	ENSBTAP00000032150.5 pep primary_assembly:ARS-UCD1.2:1:82854035:82872768:-1 gene:ENSBTAG00000012881.6 transcript:ENSBTAT00000032213.5 gene_biotype:protein_coding transcript_biotype:protein_coding gene_symbol:EIF4G1 description:eukaryotic translation initiation factor 4 gamma 1 [Source:VGNC Symbol;Acc:VGNC:28415]	9
XP_007166654.1 zinc finger SWIM domain-containing protein 8 isoform X5 [Balaenoptera acutorostrata scammoni]	9	XP_007470722.1 PREDICTED: phosphatidylinositol 4-phosphate 3-kinase C2 domain-containing subunit beta [Lipotes vexillifer]	7	XP_019791291.1 PREDICTED: CCR4-NOT transcription complex subunit 1 isoform X7 [Tursiops truncatus]	8	Wd_GLEAN_10003888 Q9Y2X0/0.0/MED16_HUMAN Mediator of RNA polymerase II transcription subunit 16 OS=Homo sapiens GN=MED16 PE=1 SV=2	7	ENSBTAP00000030425.5 pep primary_assembly:ARS-UCD1.2:19:52121870:52239797:-1 gene:ENSBTAG00000022489.5 transcript:ENSBTAT00000030444.5 gene_biotype:protein_coding transcript_biotype:protein_coding	9
XP_007166652.1 zinc finger SWIM domain-containing protein 8 isoform X3 [Balaenoptera acutorostrata scammoni]	9	XP_007470677.1 PREDICTED: EF-hand domain-containing family member B [Lipotes vexillifer]	7	XP_019791288.1 PREDICTED: CCR4-NOT transcription complex subunit 1 isoform X5 [Tursiops truncatus]	8	Wd_GLEAN_10003675 O43157/0.0/PLXB1_HUMAN Plexin-B1 OS=Homo sapiens GN=PLXNB1 PE=1 SV=3	7	ENSBTAP00000029285.6 pep primary_assembly:ARS-UCD1.2:10:76116422:76386867:1 gene:ENSBTAG00000025450.5 transcript:ENSBTAT00000029285.6 gene_biotype:protein_coding transcript_biotype:protein_coding gene_symbol:SYNE2 description:Bos taurus spectrin repeat containing nuclear envelope protein 2 (SYNE2), mRNA. [Source:RefSeq mRNA;Acc:NM_001206586]	9
XP_007166368.1 1-phosphatidylinositol 4,5-bisphosphate phosphodiesterase eta-2 [Balaenoptera acutorostrata scammoni]	9	XP_007470666.1 PREDICTED: dynein heavy chain 11, axonemal-like, partial [Lipotes vexillifer]	7	XP_019791287.1 PREDICTED: CCR4-NOT transcription complex subunit 1 isoform X4 [Tursiops truncatus]	8	Wd_GLEAN_10003579 Q9P2D7/0.0/DYH1_HUMAN Dynein heavy chain 1, axonemal OS=Homo sapiens GN=DNAH1 PE=2 SV=4	7	ENSBTAP00000028448.6 pep primary_assembly:ARS-UCD1.2:5:119752572:119784086:-1 gene:ENSBTAG00000021337.6 transcript:ENSBTAT00000028448.6 gene_biotype:protein_coding transcript_biotype:protein_coding gene_symbol:SBF1 description:SET binding factor 1 [Source:VGNC Symbol;Acc:VGNC:34305]	9
XP_007166260.1 pleckstrin homology domain-containing family G member 5 isoform X7 [Balaenoptera acutorostrata scammoni]	9	XP_007470620.1 PREDICTED: Bloom syndrome protein isoform X2 [Lipotes vexillifer]	7	XP_019791285.1 PREDICTED: CCR4-NOT transcription complex subunit 1 isoform X2 [Tursiops truncatus]	8	Wd_GLEAN_10003573 Q9NY15/0.0/STAB1_HUMAN Stabilin-1 OS=Homo sapiens GN=STAB1 PE=1 SV=3	7	ENSBTAP00000027518.6 pep primary_assembly:ARS-UCD1.2:25:9542154:9600304:1 gene:ENSBTAG00000020649.6 transcript:ENSBTAT00000027518.6 gene_biotype:protein_coding transcript_biotype:protein_coding gene_symbol:CIITA description:class II major histocompatibility complex transactivator [Source:VGNC Symbol;Acc:VGNC:27366]	9
XP_007166258.1 pleckstrin homology domain-containing family G member 5 isoform X3 [Balaenoptera acutorostrata scammoni]	9	XP_007470619.1 PREDICTED: Bloom syndrome protein isoform X1 [Lipotes vexillifer]	7	XP_019791284.1 PREDICTED: CCR4-NOT transcription complex subunit 1 isoform X1 [Tursiops truncatus]	8	Wd_GLEAN_10003532 Q7SIH1/0.0/A2MG_BOVIN Alpha-2-macroglobulin OS=Bos taurus GN=A2M PE=1 SV=2	7	ENSBTAP00000027216.6 pep primary_assembly:ARS-UCD1.2:17:45045946:45134100:-1 gene:ENSBTAG00000020423.6 transcript:ENSBTAT00000027216.6 gene_biotype:protein_coding transcript_biotype:protein_coding gene_symbol:EP400 description:Bos taurus E1A binding protein p400 (EP400), mRNA. [Source:RefSeq mRNA;Acc:NM_001206859]	9
XP_007166257.1 pleckstrin homology domain-containing family G member 5 isoform X2 [Balaenoptera acutorostrata scammoni]	9	XP_007470462.1 PREDICTED: nuclear factor NF-kappa-B p100 subunit isoform X2 [Lipotes vexillifer]	7	XP_019790884.1 PREDICTED: MAX gene-associated protein isoform X3 [Tursiops truncatus]	8	Wd_GLEAN_10003477 P17658/0.0/KCNA6_HUMAN Potassium voltage-gated channel subfamily A member 6 OS=Homo sapiens GN=KCNA6 PE=2 SV=1	7	ENSBTAP00000024702.6 pep primary_assembly:ARS-UCD1.2:25:18722951:18915484:-1 gene:ENSBTAG00000018560.6 transcript:ENSBTAT00000024702.6 gene_biotype:protein_coding transcript_biotype:protein_coding gene_symbol:DNAH3 description:dynein axonemal heavy chain 3 [Source:HGNC Symbol;Acc:HGNC:2949]	9
XP_007166256.1 pleckstrin homology domain-containing family G member 5 isoform X1 [Balaenoptera acutorostrata scammoni]	9	XP_007470461.1 PREDICTED: nuclear factor NF-kappa-B p100 subunit isoform X1 [Lipotes vexillifer]	7	XP_019790883.1 PREDICTED: MAX gene-associated protein isoform X2 [Tursiops truncatus]	8	Wd_GLEAN_10003354 O75051/0.0/PLXA2_HUMAN Plexin-A2 OS=Homo sapiens GN=PLXNA2 PE=1 SV=4	7	ENSBTAP00000023459.6 pep primary_assembly:ARS-UCD1.2:5:119959166:120006343:1 gene:ENSBTAG00000030180.4 transcript:ENSBTAT00000023459.6 gene_biotype:protein_coding transcript_biotype:protein_coding gene_symbol:SHANK3 description:SH3 and multiple ankyrin repeat domains 3 [Source:VGNC Symbol;Acc:VGNC:34586]	9
XP_007165291.1 LOW QUALITY PROTEIN: histone-lysine N-methyltransferase 2B, partial [Balaenoptera acutorostrata scammoni]	9	XP_007470450.1 PREDICTED: peroxisome proliferator-activated receptor gamma coactivator-related protein 1 isoform X2 [Lipotes vexillifer]	7	XP_019789857.1 PREDICTED: serine/threonine-protein kinase ATR isoform X2 [Tursiops truncatus]	8	Wd_GLEAN_10003178 Q7Z5M5/0.0/TMC3_HUMAN Transmembrane channel-like protein 3 OS=Homo sapiens GN=TMC3 PE=2 SV=3	7	ENSBTAP00000023366.6 pep primary_assembly:ARS-UCD1.2:1:102272282:102388043:1 gene:ENSBTAG00000006975.6 transcript:ENSBTAT00000023366.6 gene_biotype:protein_coding transcript_biotype:protein_coding gene_symbol:SI description:Bos taurus sucrase-isomaltase (SI), mRNA. [Source:RefSeq mRNA;Acc:NM_001114189]	9
XP_007164084.1 target of Nesh-SH3 isoform X9 [Balaenoptera acutorostrata scammoni]	9	XP_007470392.1 PREDICTED: dynamin-binding protein [Lipotes vexillifer]	7	XP_019789620.1 PREDICTED: LOW QUALITY PROTEIN: protein FAM186A [Tursiops truncatus]	8	Wd_GLEAN_10002982 Q5K651/0.0/SAMD9_HUMAN Sterile alpha motif domain-containing protein 9 OS=Homo sapiens GN=SAMD9 PE=1 SV=1	7	ENSBTAP00000021618.3 pep primary_assembly:ARS-UCD1.2:10:65265033:65295343:-1 gene:ENSBTAG00000016246.4 transcript:ENSBTAT00000021618.4 gene_biotype:protein_coding transcript_biotype:protein_coding gene_symbol:DUOX1 description:Bos taurus dual oxidase 1 (DUOX1), mRNA. [Source:RefSeq mRNA;Acc:NM_001205674]	9
XP_028025057.1 WD repeat-containing protein 97 [Balaenoptera acutorostrata scammoni]	8	XP_007470390.1 PREDICTED: LOW QUALITY PROTEIN: canalicular multispecific organic anion transporter 1 [Lipotes vexillifer]	7	XP_019789445.1 PREDICTED: contactin-associated protein-like 2 isoform X2 [Tursiops truncatus]	8	Wd_GLEAN_10002886 O97831/0.0/AGRL1_BOVIN Adhesion G protein-coupled receptor L1 OS=Bos taurus GN=ADGRL1 PE=2 SV=1	7	ENSBTAP00000021260.5 pep primary_assembly:ARS-UCD1.2:19:50775674:50796012:1 gene:ENSBTAG00000015980.6 transcript:ENSBTAT00000021260.5 gene_biotype:protein_coding transcript_biotype:protein_coding gene_symbol:FASN description:fatty acid synthase [Source:VGNC Symbol;Acc:VGNC:28871]	9
XP_028024857.1 ciliogenesis and planar polarity effector 1 isoform X2 [Balaenoptera acutorostrata scammoni]	8	XP_007470356.1 PREDICTED: neutral ceramidase [Lipotes vexillifer]	7	XP_019789411.1 PREDICTED: maltase-glucoamylase, intestinal isoform X2 [Tursiops truncatus]	8	Wd_GLEAN_10002423 D3ZD32/0.0/CHD5_RAT Chromodomain-helicase-DNA-binding protein 5 OS=Rattus norvegicus GN=Chd5 PE=1 SV=1	7	ENSBTAP00000019672.6 pep primary_assembly:ARS-UCD1.2:22:48179457:48280318:1 gene:ENSBTAG00000014786.6 transcript:ENSBTAT00000019672.6 gene_biotype:protein_coding transcript_biotype:protein_coding gene_symbol:PBRM1 description:Bos taurus polybromo 1 (PBRM1), mRNA. [Source:RefSeq mRNA;Acc:NM_001305012]	9
XP_028024339.1 neurofibromin [Balaenoptera acutorostrata scammoni]	8	XP_007470166.1 PREDICTED: neuroligin-3 isoform X3 [Lipotes vexillifer]	7	XP_019789410.1 PREDICTED: maltase-glucoamylase, intestinal isoform X1 [Tursiops truncatus]	8	Wd_GLEAN_10002402 Q9HAZ2/0.0/PRD16_HUMAN PR domain zinc finger protein 16 OS=Homo sapiens GN=PRDM16 PE=1 SV=3	7	ENSBTAP00000018689.6 pep primary_assembly:ARS-UCD1.2:23:12560570:12888737:1 gene:ENSBTAG00000014063.6 transcript:ENSBTAT00000018689.6 gene_biotype:protein_coding transcript_biotype:protein_coding gene_symbol:DNAH8 description:dynein axonemal heavy chain 8 [Source:VGNC Symbol;Acc:VGNC:28127]	9
XP_028024155.1 chromodomain-helicase-DNA-binding protein 3 isoform X3 [Balaenoptera acutorostrata scammoni]	8	XP_007470165.1 PREDICTED: neuroligin-3 isoform X2 [Lipotes vexillifer]	7	XP_019789299.1 PREDICTED: leucine-rich repeat-containing protein 26 [Tursiops truncatus]	8	Wd_GLEAN_10002343 A5D7L8/0.0/PERM1_BOVIN PGC-1 and ERR-induced regulator in muscle protein 1 OS=Bos taurus GN=PERM1 PE=2 SV=1	7	ENSBTAP00000017829.5 pep primary_assembly:ARS-UCD1.2:10:26002467:26023736:-1 gene:ENSBTAG00000013401.5 transcript:ENSBTAT00000017829.5 gene_biotype:protein_coding transcript_biotype:protein_coding gene_symbol:ARHGEF40 description:Bos taurus Rho guanine nucleotide exchange factor (GEF) 40 (ARHGEF40), mRNA. [Source:RefSeq mRNA;Acc:NM_001205941]	9
XP_028024153.1 chromodomain-helicase-DNA-binding protein 3 isoform X2 [Balaenoptera acutorostrata scammoni]	8	XP_007470164.1 PREDICTED: neuroligin-3 isoform X1 [Lipotes vexillifer]	7	XP_019789061.1 PREDICTED: GON-4-like protein isoform X5 [Tursiops truncatus]	8	Wd_GLEAN_10001522 Q12923/0.0/PTN13_HUMAN Tyrosine-protein phosphatase non-receptor type 13 OS=Homo sapiens GN=PTPN13 PE=1 SV=2	7	ENSBTAP00000017803.5 pep primary_assembly:ARS-UCD1.2:24:43219452:43293516:1 gene:ENSBTAG00000013380.5 transcript:ENSBTAT00000017803.5 gene_biotype:protein_coding transcript_biotype:protein_coding gene_symbol:CEP192 description:centrosomal protein 192 [Source:VGNC Symbol;Acc:VGNC:27199]	9
XP_028024147.1 chromodomain-helicase-DNA-binding protein 3 isoform X1 [Balaenoptera acutorostrata scammoni]	8	XP_007470137.1 PREDICTED: transmembrane channel-like protein 3 [Lipotes vexillifer]	7	XP_019789050.1 PREDICTED: GON-4-like protein isoform X4 [Tursiops truncatus]	8	Wd_GLEAN_10001407 O97758/0.0/ZO1_CANLF Tight junction protein ZO-1 OS=Canis lupus familiaris GN=TJP1 PE=1 SV=1	7	ENSBTAP00000017746.6 pep primary_assembly:ARS-UCD1.2:11:103935364:103980160:-1 gene:ENSBTAG00000022799.5 transcript:ENSBTAT00000017746.6 gene_biotype:protein_coding transcript_biotype:protein_coding gene_symbol:NOTCH1 description:notch 1 [Source:VGNC Symbol;Acc:VGNC:32177]	9
XP_028024136.1 histone-lysine N-methyltransferase SETD1B [Balaenoptera acutorostrata scammoni]	8	XP_007470131.1 PREDICTED: LOW QUALITY PROTEIN: ADAMTS-like protein 3-like [Lipotes vexillifer]	7	XP_019789042.1 PREDICTED: GON-4-like protein isoform X3 [Tursiops truncatus]	8	Wd_GLEAN_10001384 Q92585/0.0/MAML1_HUMAN Mastermind-like protein 1 OS=Homo sapiens GN=MAML1 PE=1 SV=3	7	ENSBTAP00000017057.6 pep primary_assembly:ARS-UCD1.2:1:151565699:151680026:-1 gene:ENSBTAG00000012837.6 transcript:ENSBTAT00000017057.6 gene_biotype:protein_coding transcript_biotype:protein_coding gene_symbol:COL6A6 description:collagen type VI alpha 6 chain [Source:VGNC Symbol;Acc:VGNC:56214]	9
XP_028024135.1 LOW QUALITY PROTEIN: nitric oxide synthase, brain [Balaenoptera acutorostrata scammoni]	8	XP_007470069.1 PREDICTED: LOW QUALITY PROTEIN: DBF4-type zinc finger-containing protein 2-like [Lipotes vexillifer]	7	XP_019789033.1 PREDICTED: GON-4-like protein isoform X2 [Tursiops truncatus]	8	Wd_GLEAN_10001268 A6QP75/0.0/AL2CL_BOVIN ALS2 C-terminal-like protein OS=Bos taurus GN=ALS2CL PE=2 SV=1	7	ENSBTAP00000016807.4 pep primary_assembly:ARS-UCD1.2:28:29682252:29697213:1 gene:ENSBTAG00000012657.6 transcript:ENSBTAT00000016807.4 gene_biotype:protein_coding transcript_biotype:protein_coding gene_symbol:ZSWIM8 description:zinc finger SWIM-type containing 8 [Source:VGNC Symbol;Acc:VGNC:37388]	9
XP_028024050.1 SH3 and multiple ankyrin repeat domains protein 3 [Balaenoptera acutorostrata scammoni]	8	XP_007469730.1 PREDICTED: DENN domain-containing protein 4C [Lipotes vexillifer]	7	XP_019789022.1 PREDICTED: GON-4-like protein isoform X1 [Tursiops truncatus]	8	Wd_GLEAN_10001094 A5YKK6/0.0/CNOT1_HUMAN CCR4-NOT transcription complex subunit 1 OS=Homo sapiens GN=CNOT1 PE=1 SV=2	7	ENSBTAP00000015967.5 pep primary_assembly:ARS-UCD1.2:8:69428721:69445389:-1 gene:ENSBTAG00000012036.5 transcript:ENSBTAT00000015967.5 gene_biotype:protein_coding transcript_biotype:protein_coding gene_symbol:HR description:HR, lysine demethylase and nuclear receptor corepressor [Source:VGNC Symbol;Acc:VGNC:29950]	9
XP_028024041.1 chondroadherin-like protein [Balaenoptera acutorostrata scammoni]	8	XP_007469623.1 PREDICTED: fibroblast growth factor receptor 2 isoform X2 [Lipotes vexillifer]	7	XP_019789017.1 PREDICTED: GON-4-like protein isoform X1 [Tursiops truncatus]	8	Wd_GLEAN_10001017 Q9ULL4/0.0/PLXB3_HUMAN Plexin-B3 OS=Homo sapiens GN=PLXNB3 PE=1 SV=2	7	ENSBTAP00000015505.6 pep primary_assembly:ARS-UCD1.2:10:84702266:84737572:1 gene:ENSBTAG00000011680.6 transcript:ENSBTAT00000015505.6 gene_biotype:protein_coding transcript_biotype:protein_coding gene_symbol:PAPLN description:papilin, proteoglycan like sulfated glycoprotein [Source:VGNC Symbol;Acc:VGNC:32571]	9
XP_028024024.1 CUB and sushi domain-containing protein 1 [Balaenoptera acutorostrata scammoni]	8	XP_007469622.1 PREDICTED: fibroblast growth factor receptor 2 isoform X1 [Lipotes vexillifer]	7	XP_019789011.1 PREDICTED: GON-4-like protein isoform X1 [Tursiops truncatus]	8	Wd_GLEAN_10000997 P41252/0.0/SYIC_HUMAN Isoleucine--tRNA ligase, cytoplasmic OS=Homo sapiens GN=IARS PE=1 SV=2	7	ENSBTAP00000014551.4 pep primary_assembly:ARS-UCD1.2:17:61854475:62022631:1 gene:ENSBTAG00000008762.6 transcript:ENSBTAT00000014551.4 gene_biotype:protein_coding transcript_biotype:protein_coding gene_symbol:HECTD4 description:HECT domain E3 ubiquitin protein ligase 4 [Source:HGNC Symbol;Acc:HGNC:26611]	9
XP_028023922.1 LOW QUALITY PROTEIN: inter-alpha-trypsin inhibitor heavy chain H6 [Balaenoptera acutorostrata scammoni]	8	XP_007469417.1 PREDICTED: alpha-2-macroglobulin-like [Lipotes vexillifer]	7	XP_019788771.1 PREDICTED: protein FAM208B isoform X6 [Tursiops truncatus]	8	Wd_GLEAN_10000909 Q86VR7/0.0/VS10L_HUMAN V-set and immunoglobulin domain-containing protein 10-like OS=Homo sapiens GN=VSIG10L PE=2 SV=2	7	ENSBTAP00000013435.4 pep primary_assembly:ARS-UCD1.2:28:1577597:1603804:1 gene:ENSBTAG00000010180.5 transcript:ENSBTAT00000013435.5 gene_biotype:protein_coding transcript_biotype:protein_coding gene_symbol:URB2 description:Bos taurus URB2 ribosome biogenesis homolog (URB2), mRNA. [Source:RefSeq mRNA;Acc:NM_001102004]	9
XP_028023714.1 tensin-1 isoform X7 [Balaenoptera acutorostrata scammoni]	8	XP_007469358.1 PREDICTED: pecanex-like protein 1 isoform X2 [Lipotes vexillifer]	7	XP_019788769.1 PREDICTED: protein FAM208B isoform X6 [Tursiops truncatus]	8	Wd_GLEAN_10000885 Q5JV73/0.0/FRPD3_HUMAN FERM and PDZ domain-containing protein 3 OS=Homo sapiens GN=FRMPD3 PE=2 SV=2	7	ENSBTAP00000013271.6 pep primary_assembly:ARS-UCD1.2:26:24591192:24638064:-1 gene:ENSBTAG00000002430.6 transcript:ENSBTAT00000013271.6 gene_biotype:protein_coding transcript_biotype:protein_coding gene_symbol:COL17A1 description:Bos taurus collagen type XVII alpha 1 chain (COL17A1), mRNA. [Source:RefSeq mRNA;Acc:NM_001101980]	9
XP_028023713.1 tensin-1 isoform X6 [Balaenoptera acutorostrata scammoni]	8	XP_007469357.1 PREDICTED: pecanex-like protein 1 isoform X1 [Lipotes vexillifer]	7	XP_019787815.1 PREDICTED: heterogeneous nuclear ribonucleoprotein H2 [Tursiops truncatus]	8	Wd_GLEAN_10000874 Q96JM2/0.0/ZN462_HUMAN Zinc finger protein 462 OS=Homo sapiens GN=ZNF462 PE=1 SV=3	7	ENSBTAP00000013158.5 pep primary_assembly:ARS-UCD1.2:23:19910664:19922053:1 gene:ENSBTAG00000009978.6 transcript:ENSBTAT00000013158.6 gene_biotype:protein_coding transcript_biotype:protein_coding gene_symbol:TDRD6 description:Bos taurus tudor domain containing 6 (TDRD6), mRNA. [Source:RefSeq mRNA;Acc:NM_001192330]	9
XP_028023711.1 tensin-1 isoform X3 [Balaenoptera acutorostrata scammoni]	8	XP_007469022.1 PREDICTED: eukaryotic translation initiation factor 4 gamma 1 isoform X7 [Lipotes vexillifer]	7	XP_019787629.1 PREDICTED: collagen alpha-1(XIV) chain isoform X3 [Tursiops truncatus]	8	Wd_GLEAN_10000755 O43151/0.0/TET3_HUMAN Methylcytosine dioxygenase TET3 OS=Homo sapiens GN=TET3 PE=1 SV=3	7	ENSBTAP00000012877.4 pep primary_assembly:ARS-UCD1.2:8:83726220:83730419:1 gene:ENSBTAG00000009764.6 transcript:ENSBTAT00000012877.4 gene_biotype:protein_coding transcript_biotype:protein_coding	9
XP_028023710.1 tensin-1 isoform X2 [Balaenoptera acutorostrata scammoni]	8	XP_007469021.1 PREDICTED: eukaryotic translation initiation factor 4 gamma 1 isoform X6 [Lipotes vexillifer]	7	XP_019787628.1 PREDICTED: collagen alpha-1(XIV) chain isoform X2 [Tursiops truncatus]	8	Wd_GLEAN_10000709 P30414/0.0/NKTR_HUMAN NK-tumor recognition protein OS=Homo sapiens GN=NKTR PE=1 SV=2	7	ENSBTAP00000011270.5 pep primary_assembly:ARS-UCD1.2:11:16138037:16154045:-1 gene:ENSBTAG00000008548.6 transcript:ENSBTAT00000011270.5 gene_biotype:protein_coding transcript_biotype:protein_coding gene_symbol:FAM98A description:Bos taurus family with sequence similarity 98 member A (FAM98A), mRNA. [Source:RefSeq mRNA;Acc:NM_001083455]	9
XP_028023709.1 tensin-1 isoform X1 [Balaenoptera acutorostrata scammoni]	8	XP_007469020.1 PREDICTED: eukaryotic translation initiation factor 4 gamma 1 isoform X5 [Lipotes vexillifer]	7	XP_019787627.1 PREDICTED: collagen alpha-1(XIV) chain isoform X1 [Tursiops truncatus]	8	Wd_GLEAN_10000621 Q03146/0.0/DDR1_MOUSE Epithelial discoidin domain-containing receptor 1 OS=Mus musculus GN=Ddr1 PE=2 SV=2	7	ENSBTAP00000010906.6 pep primary_assembly:ARS-UCD1.2:10:86019850:86083721:1 gene:ENSBTAG00000008287.6 transcript:ENSBTAT00000010906.6 gene_biotype:protein_coding transcript_biotype:protein_coding gene_symbol:YLPM1 description:YLP motif containing 1 [Source:VGNC Symbol;Acc:VGNC:37031]	9
XP_028023693.1 pleckstrin homology domain-containing family G member 5 isoform X6 [Balaenoptera acutorostrata scammoni]	8	XP_007468959.1 PREDICTED: LOW QUALITY PROTEIN: zonadhesin [Lipotes vexillifer]	7	XP_019787626.1 PREDICTED: collagen alpha-1(XIV) chain isoform X1 [Tursiops truncatus]	8	Wd_GLEAN_10000603 A5D9M6/0.0/BAG6_PIG Large proline-rich protein BAG6 OS=Sus scrofa GN=BAG6 PE=2 SV=1	7	ENSBTAP00000009273.2 pep primary_assembly:ARS-UCD1.2:10:21395335:21423831:1 gene:ENSBTAG00000007053.4 transcript:ENSBTAT00000009273.3 gene_biotype:protein_coding transcript_biotype:protein_coding gene_symbol:ZFHX2 description:zinc finger homeobox 2 [Source:VGNC Symbol;Acc:VGNC:37156]	9
XP_028023692.1 pleckstrin homology domain-containing family G member 5 isoform X5 [Balaenoptera acutorostrata scammoni]	8	XP_007468949.1 PREDICTED: tyrosine-protein kinase BAZ1B [Lipotes vexillifer]	7	XP_019787625.1 PREDICTED: collagen alpha-1(XIV) chain isoform X1 [Tursiops truncatus]	8	Wd_GLEAN_10000579 P0C0L4/0.0/CO4A_HUMAN Complement C4-A OS=Homo sapiens GN=C4A PE=1 SV=2	7	ENSBTAP00000008967.6 pep primary_assembly:ARS-UCD1.2:10:10675335:10773418:1 gene:ENSBTAG00000006823.6 transcript:ENSBTAT00000008967.6 gene_biotype:protein_coding transcript_biotype:protein_coding gene_symbol:CMYA5 description:Bos taurus cardiomyopathy associated 5 (CMYA5), mRNA. [Source:RefSeq mRNA;Acc:NM_001281903]	9
XP_028023649.1 protein cordon-bleu isoform X4 [Balaenoptera acutorostrata scammoni]	8	XP_007468536.1 PREDICTED: piezo-type mechanosensitive ion channel component 1-like [Lipotes vexillifer]	7	XP_019787503.1 PREDICTED: CUB and sushi domain-containing protein 3 isoform X2 [Tursiops truncatus]	8	Wd_GLEAN_10000324 Q93008/0.0/USP9X_HUMAN Probable ubiquitin carboxyl-terminal hydrolase FAF-X OS=Homo sapiens GN=USP9X PE=1 SV=3	7	ENSBTAP00000008207.6 pep primary_assembly:ARS-UCD1.2:4:92797981:92825015:1 gene:ENSBTAG00000006253.6 transcript:ENSBTAT00000008207.6 gene_biotype:protein_coding transcript_biotype:protein_coding gene_symbol:FLNC description:filamin C [Source:VGNC Symbol;Acc:VGNC:29035]	9
XP_028023648.1 protein cordon-bleu isoform X3 [Balaenoptera acutorostrata scammoni]	8	XP_007468384.1 PREDICTED: CCR4-NOT transcription complex subunit 1 isoform X2 [Lipotes vexillifer]	7	XP_019786582.1 PREDICTED: sodium/hydrogen exchanger 4 [Tursiops truncatus]	8	Wd_GLEAN_10000313 Q9NZ94/0.0/NLGN3_HUMAN Neuroligin-3 OS=Homo sapiens GN=NLGN3 PE=1 SV=2	7	ENSBTAP00000007447.6 pep primary_assembly:ARS-UCD1.2:8:57835669:57838652:1 gene:ENSBTAG00000005667.6 transcript:ENSBTAT00000007447.6 gene_biotype:protein_coding transcript_biotype:protein_coding	9
XP_028023647.1 protein cordon-bleu isoform X1 [Balaenoptera acutorostrata scammoni]	8	XP_007468241.1 PREDICTED: isoleucine--tRNA ligase, cytoplasmic [Lipotes vexillifer]	7	XP_019786138.1 PREDICTED: transformation/transcription domain-associated protein [Tursiops truncatus]	8	Wd_GLEAN_10000241 Q6W2J9/0.0/BCOR_HUMAN BCL-6 corepressor OS=Homo sapiens GN=BCOR PE=1 SV=1	7	ENSBTAP00000006377.5 pep primary_assembly:ARS-UCD1.2:5:30062441:30093874:1 gene:ENSBTAG00000004851.6 transcript:ENSBTAT00000006377.5 gene_biotype:protein_coding transcript_biotype:protein_coding gene_symbol:NCKAP5L description:Bos taurus NCK associated protein 5 like (NCKAP5L), mRNA. [Source:RefSeq mRNA;Acc:NM_001205539]	9
XP_028023363.1 collagen alpha-1(XXI) chain isoform X2 [Balaenoptera acutorostrata scammoni]	8	XP_007467842.1 PREDICTED: integrin alpha-5 [Lipotes vexillifer]	7	XP_019786070.1 PREDICTED: laminin subunit alpha-3 isoform X1 [Tursiops truncatus]	8	Wd_GLEAN_10000219 G7H7V7/0.0/TOPZ1_BOVIN Testis- and ovary-specific PAZ domain-containing protein 1 OS=Bos taurus GN=TOPAZ1 PE=2 SV=1	7	ENSBTAP00000006233.6 pep primary_assembly:ARS-UCD1.2:19:63147954:63292314:-1 gene:ENSBTAG00000004746.6 transcript:ENSBTAT00000006233.6 gene_biotype:protein_coding transcript_biotype:protein_coding gene_symbol:HELZ description:helicase with zinc finger [Source:VGNC Symbol;Acc:VGNC:57142]	9
XP_028023352.1 serine/threonine-protein kinase TAO2 isoform X1 [Balaenoptera acutorostrata scammoni]	8	XP_007467766.1 PREDICTED: bromodomain adjacent to zinc finger domain protein 2A [Lipotes vexillifer]	7	XP_019785331.1 PREDICTED: cardiomyopathy-associated protein 5 [Tursiops truncatus]	8	Wd_GLEAN_10000147 Q1LZD1/0.0/TM102_BOVIN Transmembrane protein 102 OS=Bos taurus GN=TMEM102 PE=2 SV=1	7	ENSBTAP00000006131.6 pep primary_assembly:ARS-UCD1.2:19:30328605:30613943:1 gene:ENSBTAG00000022509.5 transcript:ENSBTAT00000006131.6 gene_biotype:protein_coding transcript_biotype:protein_coding gene_symbol:DNAH9 description:Bos taurus dynein axonemal heavy chain 9 (DNAH9), mRNA. [Source:RefSeq mRNA;Acc:NM_001164418]	9
XP_028023293.1 transformation/transcription domain-associated protein isoform X2 [Balaenoptera acutorostrata scammoni]	8	XP_007467710.1 PREDICTED: solute carrier family 26 member 10 [Lipotes vexillifer]	7	XP_019784776.1 PREDICTED: LOW QUALITY PROTEIN: proto-oncogene tyrosine-protein kinase ROS [Tursiops truncatus]	8	Wd_GLEAN_10018331 Q5JWR5/0.0/DOP1_HUMAN Protein dopey-1 OS=Homo sapiens GN=DOPEY1 PE=2 SV=1	6	ENSBTAP00000006080.4 pep primary_assembly:ARS-UCD1.2:19:34398904:34413732:-1 gene:ENSBTAG00000004635.5 transcript:ENSBTAT00000006080.5 gene_biotype:protein_coding transcript_biotype:protein_coding gene_symbol:LLGL1 description:Bos taurus LLGL1, scribble cell polarity complex component (LLGL1), mRNA. [Source:RefSeq mRNA;Acc:NM_001080342]	9
XP_028023267.1 cation-independent mannose-6-phosphate receptor [Balaenoptera acutorostrata scammoni]	8	XP_007467680.1 PREDICTED: pikachurin isoform X5 [Lipotes vexillifer]	7	XP_019784137.1 PREDICTED: MHC class II transactivator [Tursiops truncatus]	8	Wd_GLEAN_10018312 O60281/0.0/ZN292_HUMAN Zinc finger protein 292 OS=Homo sapiens GN=ZNF292 PE=1 SV=3	6	ENSBTAP00000005565.4 pep primary_assembly:ARS-UCD1.2:19:47441495:47758825:1 gene:ENSBTAG00000004249.6 transcript:ENSBTAT00000005565.4 gene_biotype:protein_coding transcript_biotype:protein_coding gene_symbol:TANC2 description:Bos taurus tetratricopeptide repeat, ankyrin repeat and coiled-coil containing 2 (TANC2), mRNA. [Source:RefSeq mRNA;Acc:NM_001192675]	9
XP_028023248.1 fibronectin type III domain-containing protein 1 [Balaenoptera acutorostrata scammoni]	8	XP_007467679.1 PREDICTED: pikachurin isoform X4 [Lipotes vexillifer]	7	XP_019782715.1 PREDICTED: neurofibromin [Tursiops truncatus]	8	Wd_GLEAN_10018290 Q9NU22/0.0/MDN1_HUMAN Midasin OS=Homo sapiens GN=MDN1 PE=1 SV=2	6	ENSBTAP00000005415.5 pep primary_assembly:ARS-UCD1.2:18:54601126:54622191:1 gene:ENSBTAG00000004138.6 transcript:ENSBTAT00000005415.5 gene_biotype:protein_coding transcript_biotype:protein_coding gene_symbol:BICRA description:BRD4 interacting chromatin remodeling complex associated protein [Source:VGNC Symbol;Acc:VGNC:26494]	9
XP_028023103.1 cytokine receptor common subunit beta [Balaenoptera acutorostrata scammoni]	8	XP_007467678.1 PREDICTED: pikachurin isoform X3 [Lipotes vexillifer]	7	XP_019782482.1 PREDICTED: pre-mRNA-processing-splicing factor 8 [Tursiops truncatus]	8	Wd_GLEAN_10018268 Q96NJ5/0.0/KLH32_HUMAN Kelch-like protein 32 OS=Homo sapiens GN=KLHL32 PE=2 SV=2	6	ENSBTAP00000004788.5 pep primary_assembly:ARS-UCD1.2:11:2630338:2684017:1 gene:ENSBTAG00000003963.6 transcript:ENSBTAT00000004788.5 gene_biotype:protein_coding transcript_biotype:protein_coding gene_symbol:FER1L5 description:fer-1 like family member 5 [Source:VGNC Symbol;Acc:VGNC:28949]	9
XP_028022925.1 FERM, ARHGEF and pleckstrin domain-containing protein 2 [Balaenoptera acutorostrata scammoni]	8	XP_007467677.1 PREDICTED: pikachurin isoform X2 [Lipotes vexillifer]	7	XP_019782423.1 PREDICTED: zinc finger ZZ-type and EF-hand domain-containing protein 1 isoform X7 [Tursiops truncatus]	8	Wd_GLEAN_10018202 O43734/0.0/CIKS_HUMAN Adapter protein CIKS OS=Homo sapiens GN=TRAF3IP2 PE=1 SV=3	6	ENSBTAP00000004312.4 pep primary_assembly:ARS-UCD1.2:8:75209908:75221988:-1 gene:ENSBTAG00000003323.5 transcript:ENSBTAT00000004312.5 gene_biotype:protein_coding transcript_biotype:protein_coding gene_symbol:NOL6 description:Bos taurus nucleolar protein 6 (NOL6), mRNA. [Source:RefSeq mRNA;Acc:NM_001099185]	9
XP_028022595.1 roundabout homolog 3 [Balaenoptera acutorostrata scammoni]	8	XP_007467676.1 PREDICTED: pikachurin isoform X1 [Lipotes vexillifer]	7	XP_019782421.1 PREDICTED: zinc finger ZZ-type and EF-hand domain-containing protein 1 isoform X5 [Tursiops truncatus]	8	Wd_GLEAN_10018162 O02773/0.0/MA1A1_PIG Mannosyl-oligosaccharide 1,2-alpha-mannosidase IA OS=Sus scrofa GN=MAN1A1 PE=1 SV=1	6	ENSBTAP00000003973.5 pep primary_assembly:ARS-UCD1.2:3:13991619:14008734:1 gene:ENSBTAG00000003054.6 transcript:ENSBTAT00000003973.6 gene_biotype:protein_coding transcript_biotype:protein_coding gene_symbol:INSRR description:insulin receptor related receptor [Source:VGNC Symbol;Acc:VGNC:30222]	9
XP_028022579.1 nebulin isoform X6 [Balaenoptera acutorostrata scammoni]	8	XP_007467662.1 PREDICTED: brefeldin A-inhibited guanine nucleotide-exchange protein 3 [Lipotes vexillifer]	7	XP_019782420.1 PREDICTED: zinc finger ZZ-type and EF-hand domain-containing protein 1 isoform X4 [Tursiops truncatus]	8	Wd_GLEAN_10018132 Q15262/0.0/PTPRK_HUMAN Receptor-type tyrosine-protein phosphatase kappa OS=Homo sapiens GN=PTPRK PE=1 SV=2	6	ENSBTAP00000002157.6 pep primary_assembly:ARS-UCD1.2:9:60410450:60550024:1 gene:ENSBTAG00000001644.6 transcript:ENSBTAT00000002157.6 gene_biotype:protein_coding transcript_biotype:protein_coding gene_symbol:MDN1 description:Bos taurus midasin AAA ATPase 1 (MDN1), mRNA. [Source:RefSeq mRNA;Acc:NM_001206168]	9
XP_028021865.1 telomerase protein component 1 isoform X2 [Balaenoptera acutorostrata scammoni]	8	XP_007467396.1 PREDICTED: disks large-associated protein 2-like isoform X2 [Lipotes vexillifer]	7	XP_019782245.1 PREDICTED: tyrosine-protein phosphatase non-receptor type 13 isoform X9 [Tursiops truncatus]	8	Wd_GLEAN_10018120 P06802/0.0/ENPP1_MOUSE Ectonucleotide pyrophosphatase/phosphodiesterase family member 1 OS=Mus musculus GN=Enpp1 PE=1 SV=4	6	ENSBTAP00000001655.6 pep primary_assembly:ARS-UCD1.2:23:44281855:44354377:-1 gene:ENSBTAG00000001252.6 transcript:ENSBTAT00000001655.6 gene_biotype:protein_coding transcript_biotype:protein_coding gene_symbol:HIVEP1 description:human immunodeficiency virus type I enhancer binding protein 1 [Source:NCBI gene;Acc:529115]	9
XP_028021288.1 tetratricopeptide repeat protein 6 [Balaenoptera acutorostrata scammoni]	8	XP_007467395.1 PREDICTED: disks large-associated protein 2-like isoform X1 [Lipotes vexillifer]	7	XP_019782244.1 PREDICTED: tyrosine-protein phosphatase non-receptor type 13 isoform X8 [Tursiops truncatus]	8	Wd_GLEAN_10018067 P31629/0.0/ZEP2_HUMAN Transcription factor HIVEP2 OS=Homo sapiens GN=HIVEP2 PE=1 SV=2	6	ENSBTAP00000001447.6 pep primary_assembly:ARS-UCD1.2:2:26571930:26618014:-1 gene:ENSBTAG00000001093.6 transcript:ENSBTAT00000001447.6 gene_biotype:protein_coding transcript_biotype:protein_coding gene_symbol:KLHL23 description:Bos taurus kelch like family member 23 (KLHL23), mRNA. [Source:RefSeq mRNA;Acc:NM_001205507]	9
XP_028021070.1 LOW QUALITY PROTEIN: zinc finger ZZ-type and EF-hand domain-containing protein 1 [Balaenoptera acutorostrata scammoni]	8	XP_007466995.1 PREDICTED: serine/threonine-protein kinase SMG1 isoform X2 [Lipotes vexillifer]	7	XP_019782243.1 PREDICTED: tyrosine-protein phosphatase non-receptor type 13 isoform X7 [Tursiops truncatus]	8	Wd_GLEAN_10018056 P46939/0.0/UTRO_HUMAN Utrophin OS=Homo sapiens GN=UTRN PE=1 SV=2	6	ENSBTAP00000000774.6 pep primary_assembly:ARS-UCD1.2:20:37045115:37150094:1 gene:ENSBTAG00000000586.6 transcript:ENSBTAT00000000774.6 gene_biotype:protein_coding transcript_biotype:protein_coding gene_symbol:CPLANE1 description:ciliogenesis and planar polarity effector 1 [Source:HGNC Symbol;Acc:HGNC:25801]	9
XP_028021053.1 tyrosine-protein phosphatase non-receptor type 13 isoform X4 [Balaenoptera acutorostrata scammoni]	8	XP_007466994.1 PREDICTED: serine/threonine-protein kinase SMG1 isoform X1 [Lipotes vexillifer]	7	XP_019782242.1 PREDICTED: tyrosine-protein phosphatase non-receptor type 13 isoform X6 [Tursiops truncatus]	8	Wd_GLEAN_10017958 Q5RFS5/0.0/OCLN_PONAB Occludin OS=Pongo abelii GN=OCLN PE=2 SV=1	6	ENSBTAP00000074091.1 pep primary_assembly:ARS-UCD1.2:18:14327315:14446553:-1 gene:ENSBTAG00000016006.6 transcript:ENSBTAT00000085664.1 gene_biotype:protein_coding transcript_biotype:protein_coding gene_symbol:ANKRD11 description:ankyrin repeat domain 11 [Source:VGNC Symbol;Acc:VGNC:25910]	8
XP_028021052.1 tyrosine-protein phosphatase non-receptor type 13 isoform X1 [Balaenoptera acutorostrata scammoni]	8	XP_007466449.1 PREDICTED: desmoplakin isoform X2 [Lipotes vexillifer]	7	XP_019782241.1 PREDICTED: tyrosine-protein phosphatase non-receptor type 13 isoform X5 [Tursiops truncatus]	8	Wd_GLEAN_10017950 P14873/0.0/MAP1B_MOUSE Microtubule-associated protein 1B OS=Mus musculus GN=Map1b PE=1 SV=2	6	ENSBTAP00000073879.1 pep primary_assembly:ARS-UCD1.2:8:69429966:69443742:-1 gene:ENSBTAG00000012036.5 transcript:ENSBTAT00000079393.1 gene_biotype:protein_coding transcript_biotype:protein_coding gene_symbol:HR description:HR, lysine demethylase and nuclear receptor corepressor [Source:VGNC Symbol;Acc:VGNC:29950]	8
XP_028020885.1 LOW QUALITY PROTEIN: protein FAM205A-like [Balaenoptera acutorostrata scammoni]	8	XP_007466448.1 PREDICTED: desmoplakin isoform X1 [Lipotes vexillifer]	7	XP_019782240.1 PREDICTED: tyrosine-protein phosphatase non-receptor type 13 isoform X4 [Tursiops truncatus]	8	Wd_GLEAN_10017844 Q9UIQ6/0.0/LCAP_HUMAN Leucyl-cystinyl aminopeptidase OS=Homo sapiens GN=LNPEP PE=1 SV=3	6	ENSBTAP00000073840.1 pep primary_assembly:ARS-UCD1.2:5:65183374:65269247:1 gene:ENSBTAG00000003239.6 transcript:ENSBTAT00000071463.1 gene_biotype:protein_coding transcript_biotype:protein_coding gene_symbol:UTP20 description:UTP20, small subunit processome component [Source:VGNC Symbol;Acc:VGNC:36744]	8
XP_028020837.1 nephrin isoform X2 [Balaenoptera acutorostrata scammoni]	8	XP_007466059.1 PREDICTED: mucin-2 [Lipotes vexillifer]	7	XP_019782239.1 PREDICTED: tyrosine-protein phosphatase non-receptor type 13 isoform X3 [Tursiops truncatus]	8	Wd_GLEAN_10017762 P33072/0.0/LYOX_BOVIN Protein-lysine 6-oxidase OS=Bos taurus GN=LOX PE=1 SV=3	6	ENSBTAP00000073670.1 pep primary_assembly:ARS-UCD1.2:8:100805164:100891287:-1 gene:ENSBTAG00000006712.6 transcript:ENSBTAT00000074009.1 gene_biotype:protein_coding transcript_biotype:protein_coding gene_symbol:ECPAS description:Ecm29 proteasome adaptor and scaffold [Source:VGNC Symbol;Acc:VGNC:30551]	8
XP_028020380.1 1-phosphatidylinositol 4,5-bisphosphate phosphodiesterase beta-3 isoform X1 [Balaenoptera acutorostrata scammoni]	8	XP_007466057.1 PREDICTED: p53-induced protein with a death domain [Lipotes vexillifer]	7	XP_019782238.1 PREDICTED: tyrosine-protein phosphatase non-receptor type 13 isoform X2 [Tursiops truncatus]	8	Wd_GLEAN_10017735 P55011/0.0/S12A2_HUMAN Solute carrier family 12 member 2 OS=Homo sapiens GN=SLC12A2 PE=1 SV=1	6	ENSBTAP00000073352.1 pep primary_assembly:ARS-UCD1.2:7:14847394:14861001:-1 gene:ENSBTAG00000015721.6 transcript:ENSBTAT00000078268.1 gene_biotype:protein_coding transcript_biotype:protein_coding gene_symbol:RAVER1 description:ribonucleoprotein, PTB binding 1 [Source:VGNC Symbol;Acc:VGNC:55304]	8
XP_028020170.1 LOW QUALITY PROTEIN: collagen alpha-1(XXVIII) chain [Balaenoptera acutorostrata scammoni]	8	XP_007465903.1 PREDICTED: LOW QUALITY PROTEIN: protein FAM208B [Lipotes vexillifer]	7	XP_019782237.1 PREDICTED: tyrosine-protein phosphatase non-receptor type 13 isoform X1 [Tursiops truncatus]	8	Wd_GLEAN_10017707 Q8TER0/0.0/SNED1_HUMAN Sushi, nidogen and EGF-like domain-containing protein 1 OS=Homo sapiens GN=SNED1 PE=2 SV=2	6	ENSBTAP00000073100.1 pep primary_assembly:ARS-UCD1.2:19:42811378:42827596:1 gene:ENSBTAG00000019907.6 transcript:ENSBTAT00000081257.1 gene_biotype:protein_coding transcript_biotype:protein_coding gene_symbol:WNK4 description:WNK lysine deficient protein kinase 4 [Source:VGNC Symbol;Acc:VGNC:36952]	8
XP_028020147.1 stAR-related lipid transfer protein 9 isoform X2 [Balaenoptera acutorostrata scammoni]	8	XP_007465561.1 PREDICTED: heterogeneous nuclear ribonucleoprotein H [Lipotes vexillifer]	7	XP_019781521.1 PREDICTED: von Willebrand factor [Tursiops truncatus]	8	Wd_GLEAN_10017681 O15055/0.0/PER2_HUMAN Period circadian protein homolog 2 OS=Homo sapiens GN=PER2 PE=1 SV=2	6	ENSBTAP00000072979.1 pep primary_assembly:ARS-UCD1.2:14:33837784:33931827:-1 gene:ENSBTAG00000020312.5 transcript:ENSBTAT00000083335.1 gene_biotype:protein_coding transcript_biotype:protein_coding gene_symbol:NCOA2 description:nuclear receptor coactivator 2 [Source:VGNC Symbol;Acc:VGNC:50226]	8
XP_028020146.1 stAR-related lipid transfer protein 9 isoform X1 [Balaenoptera acutorostrata scammoni]	8	XP_007465549.1 PREDICTED: proteasome activator complex subunit 4 [Lipotes vexillifer]	7	XP_019781520.1 PREDICTED: von Willebrand factor [Tursiops truncatus]	8	Wd_GLEAN_10017653 D3Z750/0.0/MRO2A_MOUSE Maestro heat-like repeat-containing protein family member 2A OS=Mus musculus GN=Mroh2a PE=1 SV=2	6	ENSBTAP00000072474.1 pep primary_assembly:ARS-UCD1.2:19:53692569:53787907:1 gene:ENSBTAG00000000920.6 transcript:ENSBTAT00000083588.1 gene_biotype:protein_coding transcript_biotype:protein_coding gene_symbol:DNAH17 description:dynein axonemal heavy chain 17 [Source:VGNC Symbol;Acc:VGNC:28124]	8
XP_028019577.1 teneurin-2 isoform X5 [Balaenoptera acutorostrata scammoni]	8	XP_007465471.1 PREDICTED: sialoadhesin [Lipotes vexillifer]	7	XP_019781519.1 PREDICTED: von Willebrand factor [Tursiops truncatus]	8	Wd_GLEAN_10017644 Q92835/0.0/SHIP1_HUMAN Phosphatidylinositol 3,4,5-trisphosphate 5-phosphatase 1 OS=Homo sapiens GN=INPP5D PE=1 SV=2	6	ENSBTAP00000072339.1 pep primary_assembly:ARS-UCD1.2:1:144361187:144410547:1 gene:ENSBTAG00000021901.6 transcript:ENSBTAT00000071198.1 gene_biotype:protein_coding transcript_biotype:protein_coding gene_symbol:TRPM2 description:transient receptor potential cation channel subfamily M member 2 [Source:VGNC Symbol;Acc:VGNC:36389]	8
XP_028019339.1 protein piccolo [Balaenoptera acutorostrata scammoni]	8	XP_007465409.1 PREDICTED: myosin-binding protein C, slow-type isoform X1 [Lipotes vexillifer]	7	XP_019781404.1 PREDICTED: protein-methionine sulfoxide oxidase MICAL3 isoform X6 [Tursiops truncatus]	8	Wd_GLEAN_10017621 Q4R4J7/0.0/NUCL_MACFA Nucleolin OS=Macaca fascicularis GN=NCL PE=2 SV=3	6	ENSBTAP00000072239.1 pep primary_assembly:ARS-UCD1.2:5:95104789:95117861:1 gene:ENSBTAG00000014759.6 transcript:ENSBTAT00000084926.1 gene_biotype:protein_coding transcript_biotype:protein_coding gene_symbol:WBP11 description:Bos taurus WW domain binding protein 11 (WBP11), mRNA. [Source:RefSeq mRNA;Acc:NM_001206405]	8
XP_028019304.1 atrophin-1 [Balaenoptera acutorostrata scammoni]	8	XP_007465117.1 PREDICTED: MYCBP-associated protein [Lipotes vexillifer]	7	XP_019781403.1 PREDICTED: protein-methionine sulfoxide oxidase MICAL3 isoform X5 [Tursiops truncatus]	8	Wd_GLEAN_10017573 Q03137/0.0/EPHA4_MOUSE Ephrin type-A receptor 4 OS=Mus musculus GN=Epha4 PE=1 SV=2	6	ENSBTAP00000072146.1 pep primary_assembly:ARS-UCD1.2:5:57091821:57097226:-1 gene:ENSBTAG00000002799.6 transcript:ENSBTAT00000080619.1 gene_biotype:protein_coding transcript_biotype:protein_coding gene_symbol:SLC39A5 description:Bos taurus solute carrier family 39 member 5 (SLC39A5), mRNA. [Source:RefSeq mRNA;Acc:NM_001035102]	8
XP_028019081.1 A disintegrin and metalloproteinase with thrombospondin motifs 10 [Balaenoptera acutorostrata scammoni]	8	XP_007465014.1 PREDICTED: nucleolar protein 6 isoform X2 [Lipotes vexillifer]	7	XP_019781402.1 PREDICTED: protein-methionine sulfoxide oxidase MICAL3 isoform X4 [Tursiops truncatus]	8	Wd_GLEAN_10017510 Q86UK0/0.0/ABCAC_HUMAN ATP-binding cassette sub-family A member 12 OS=Homo sapiens GN=ABCA12 PE=1 SV=3	6	ENSBTAP00000071551.1 pep primary_assembly:ARS-UCD1.2:29:24801066:25225008:-1 gene:ENSBTAG00000018431.6 transcript:ENSBTAT00000075381.1 gene_biotype:protein_coding transcript_biotype:protein_coding gene_symbol:NAV2 description:neuron navigator 2 [Source:VGNC Symbol;Acc:VGNC:31891]	8
XP_028018991.1 plexin-B1 [Balaenoptera acutorostrata scammoni]	8	XP_007464651.1 PREDICTED: solute carrier family 45 member 4 [Lipotes vexillifer]	7	XP_019781401.1 PREDICTED: protein-methionine sulfoxide oxidase MICAL3 isoform X3 [Tursiops truncatus]	8	Wd_GLEAN_10017493 Q8N2C7/0.0/UNC80_HUMAN Protein unc-80 homolog OS=Homo sapiens GN=UNC80 PE=2 SV=2	6	ENSBTAP00000071545.1 pep primary_assembly:ARS-UCD1.2:14:50969629:52273953:1 gene:ENSBTAG00000038281.3 transcript:ENSBTAT00000076307.1 gene_biotype:protein_coding transcript_biotype:protein_coding gene_symbol:CSMD3 description:CUB and Sushi multiple domains 3 [Source:HGNC Symbol;Acc:HGNC:19291]	8
XP_028018853.1 multiple epidermal growth factor-like domains protein 8 [Balaenoptera acutorostrata scammoni]	8	XP_007464354.1 PREDICTED: dedicator of cytokinesis protein 7 isoform X7 [Lipotes vexillifer]	7	XP_019781400.1 PREDICTED: protein-methionine sulfoxide oxidase MICAL3 isoform X2 [Tursiops truncatus]	8	Wd_GLEAN_10017413 Q9P2P5/0.0/HECW2_HUMAN E3 ubiquitin-protein ligase HECW2 OS=Homo sapiens GN=HECW2 PE=1 SV=2	6	ENSBTAP00000071305.1 pep primary_assembly:ARS-UCD1.2:24:57389549:57546293:1 gene:ENSBTAG00000005412.6 transcript:ENSBTAT00000074498.1 gene_biotype:protein_coding transcript_biotype:protein_coding gene_symbol:NEDD4L description:neural precursor cell expressed, developmentally down-regulated 4-like, E3 ubiquitin protein ligase [Source:VGNC Symbol;Acc:VGNC:31983]	8
XP_028018782.1 heterogeneous nuclear ribonucleoprotein H3 isoform X2 [Balaenoptera acutorostrata scammoni]	8	XP_007464353.1 PREDICTED: dedicator of cytokinesis protein 7 isoform X6 [Lipotes vexillifer]	7	XP_019781399.1 PREDICTED: protein-methionine sulfoxide oxidase MICAL3 isoform X1 [Tursiops truncatus]	8	Wd_GLEAN_10017272 Q8IVF2/0.0/AHNK2_HUMAN Protein AHNAK2 OS=Homo sapiens GN=AHNAK2 PE=1 SV=2	6	ENSBTAP00000070906.1 pep primary_assembly:ARS-UCD1.2:5:100755565:100810941:1 gene:ENSBTAG00000038461.3 transcript:ENSBTAT00000067324.1 gene_biotype:protein_coding transcript_biotype:protein_coding	8
XP_028017897.1 eukaryotic translation initiation factor 4 gamma 1 isoform X3 [Balaenoptera acutorostrata scammoni]	8	XP_007464352.1 PREDICTED: dedicator of cytokinesis protein 7 isoform X5 [Lipotes vexillifer]	7	XP_019780935.1 PREDICTED: DNA-dependent protein kinase catalytic subunit-like isoform X2 [Tursiops truncatus]	8	Wd_GLEAN_10017265 Q27J81/0.0/INF2_HUMAN Inverted formin-2 OS=Homo sapiens GN=INF2 PE=1 SV=2	6	ENSBTAP00000070817.1 pep primary_assembly:ARS-UCD1.2:8:100805164:100887719:-1 gene:ENSBTAG00000006712.6 transcript:ENSBTAT00000074573.1 gene_biotype:protein_coding transcript_biotype:protein_coding gene_symbol:ECPAS description:Ecm29 proteasome adaptor and scaffold [Source:VGNC Symbol;Acc:VGNC:30551]	8
XP_028017896.1 eukaryotic translation initiation factor 4 gamma 1 isoform X1 [Balaenoptera acutorostrata scammoni]	8	XP_007464351.1 PREDICTED: dedicator of cytokinesis protein 7 isoform X4 [Lipotes vexillifer]	7	XP_019780934.1 PREDICTED: DNA-dependent protein kinase catalytic subunit-like isoform X1 [Tursiops truncatus]	8	Wd_GLEAN_10017032 A5PK74/0.0/NO66_BOVIN Bifunctional lysine-specific demethylase and histidyl-hydroxylase NO66 OS=Bos taurus GN=NO66 PE=2 SV=1	6	ENSBTAP00000070730.1 pep primary_assembly:ARS-UCD1.2:9:22963808:23089404:1 gene:ENSBTAG00000000676.7 transcript:ENSBTAT00000085572.1 gene_biotype:protein_coding transcript_biotype:protein_coding gene_symbol:DOP1A description:DOP1 leucine zipper like protein A [Source:VGNC Symbol;Acc:VGNC:28172]	8
XP_007198100.1 CCR4-NOT transcription complex subunit 1 [Balaenoptera acutorostrata scammoni]	8	XP_007464350.1 PREDICTED: dedicator of cytokinesis protein 7 isoform X3 [Lipotes vexillifer]	7	XP_019780839.1 PREDICTED: chromodomain-helicase-DNA-binding protein 7 isoform X3 [Tursiops truncatus]	8	Wd_GLEAN_10017030 O95428/0.0/PPN_HUMAN Papilin OS=Homo sapiens GN=PAPLN PE=2 SV=4	6	ENSBTAP00000069582.1 pep primary_assembly:ARS-UCD1.2:2:105905107:106039601:-1 gene:ENSBTAG00000002485.6 transcript:ENSBTAT00000066888.1 gene_biotype:protein_coding transcript_biotype:protein_coding gene_symbol:TNS1 description:tensin 1 [Source:VGNC Symbol;Acc:VGNC:36207]	8
XP_007197678.1 laminin subunit alpha-3 [Balaenoptera acutorostrata scammoni]	8	XP_007464349.1 PREDICTED: dedicator of cytokinesis protein 7 isoform X2 [Lipotes vexillifer]	7	XP_019780838.1 PREDICTED: chromodomain-helicase-DNA-binding protein 7 isoform X2 [Tursiops truncatus]	8	Wd_GLEAN_10016945 Q6ZRR7/0.0/LRRC9_HUMAN Leucine-rich repeat-containing protein 9 OS=Homo sapiens GN=LRRC9 PE=2 SV=2	6	ENSBTAP00000069536.1 pep primary_assembly:ARS-UCD1.2:2:44439330:44651653:1 gene:ENSBTAG00000006907.7 transcript:ENSBTAT00000087259.1 gene_biotype:protein_coding transcript_biotype:protein_coding gene_symbol:NEB description:nebulin [Source:VGNC Symbol;Acc:VGNC:31977]	8
XP_007196780.1 histone-lysine N-methyltransferase 2A, partial [Balaenoptera acutorostrata scammoni]	8	XP_007464348.1 PREDICTED: dedicator of cytokinesis protein 7 isoform X1 [Lipotes vexillifer]	7	XP_019780837.1 PREDICTED: chromodomain-helicase-DNA-binding protein 7 isoform X1 [Tursiops truncatus]	8	Wd_GLEAN_10016823 P98088/0.0/MUC5A_HUMAN Mucin-5AC OS=Homo sapiens GN=MUC5AC PE=1 SV=4	6	ENSBTAP00000069519.1 pep primary_assembly:ARS-UCD1.2:2:44439330:44651653:1 gene:ENSBTAG00000006907.7 transcript:ENSBTAT00000079942.1 gene_biotype:protein_coding transcript_biotype:protein_coding gene_symbol:NEB description:nebulin [Source:VGNC Symbol;Acc:VGNC:31977]	8
XP_007196310.1 armadillo repeat protein deleted in velo-cardio-facial syndrome isoform X5 [Balaenoptera acutorostrata scammoni]	8	XP_007463779.1 PREDICTED: SET domain-containing protein 5 isoform X1 [Lipotes vexillifer]	7	XP_019780726.1 PREDICTED: zinc finger homeobox protein 4 [Tursiops truncatus]	8	Wd_GLEAN_10016798 Q9H0X9/0.0/OSBL5_HUMAN Oxysterol-binding protein-related protein 5 OS=Homo sapiens GN=OSBPL5 PE=1 SV=1	6	ENSBTAP00000069482.1 pep primary_assembly:ARS-UCD1.2:5:27205200:27218221:1 gene:ENSBTAG00000045770.2 transcript:ENSBTAT00000083164.1 gene_biotype:protein_coding transcript_biotype:protein_coding gene_symbol:KRT77 description:keratin 77 [Source:VGNC Symbol;Acc:VGNC:50406]	8
XP_007196308.1 armadillo repeat protein deleted in velo-cardio-facial syndrome isoform X3 [Balaenoptera acutorostrata scammoni]	8	XP_007463753.1 PREDICTED: tensin-3-like [Lipotes vexillifer]	7	XP_019780456.1 PREDICTED: proline-rich basic protein 1 [Tursiops truncatus]	8	Wd_GLEAN_10016728 Q9NVE4/0.0/CCD87_HUMAN Coiled-coil domain-containing protein 87 OS=Homo sapiens GN=CCDC87 PE=1 SV=2	6	ENSBTAP00000069474.1 pep primary_assembly:ARS-UCD1.2:2:105902088:106049701:-1 gene:ENSBTAG00000002485.6 transcript:ENSBTAT00000086283.1 gene_biotype:protein_coding transcript_biotype:protein_coding gene_symbol:TNS1 description:tensin 1 [Source:VGNC Symbol;Acc:VGNC:36207]	8
XP_007196306.1 armadillo repeat protein deleted in velo-cardio-facial syndrome isoform X1 [Balaenoptera acutorostrata scammoni]	8	XP_007463700.1 PREDICTED: LOW QUALITY PROTEIN: roundabout homolog 3 [Lipotes vexillifer]	7	XP_019780282.1 PREDICTED: platelet-derived growth factor receptor beta [Tursiops truncatus]	8	Wd_GLEAN_10016663 Q9UQQ1/0.0/NALDL_HUMAN N-acetylated-alpha-linked acidic dipeptidase-like protein OS=Homo sapiens GN=NAALADL1 PE=1 SV=2	6	ENSBTAP00000069422.1 pep primary_assembly:ARS-UCD1.2:18:50923578:50962105:-1 gene:ENSBTAG00000031001.4 transcript:ENSBTAT00000074194.1 gene_biotype:protein_coding transcript_biotype:protein_coding gene_symbol:MEGF8 description:multiple EGF like domains 8 [Source:VGNC Symbol;Acc:VGNC:31376]	8
XP_007196098.1 WW domain-binding protein 11 [Balaenoptera acutorostrata scammoni]	8	XP_007463653.1 PREDICTED: roundabout homolog 4 [Lipotes vexillifer]	7	XP_019780103.1 PREDICTED: ankyrin repeat and KH domain-containing protein 1 isoform X11 [Tursiops truncatus]	8	Wd_GLEAN_10016636 Q01970/0.0/PLCB3_HUMAN 1-phosphatidylinositol 4,5-bisphosphate phosphodiesterase beta-3 OS=Homo sapiens GN=PLCB3 PE=1 SV=2	6	ENSBTAP00000069389.1 pep primary_assembly:ARS-UCD1.2:28:5877005:6186839:-1 gene:ENSBTAG00000000535.5 transcript:ENSBTAT00000082756.1 gene_biotype:protein_coding transcript_biotype:protein_coding gene_symbol:PCNX2 description:pecanex 2 [Source:VGNC Symbol;Acc:VGNC:32639]	8
XP_007195363.1 eukaryotic translation initiation factor 4 gamma 1 isoform X7 [Balaenoptera acutorostrata scammoni]	8	XP_007463521.1 PREDICTED: LOW QUALITY PROTEIN: V-set and immunoglobulin domain-containing protein 10-like [Lipotes vexillifer]	7	XP_019780100.1 PREDICTED: ankyrin repeat and KH domain-containing protein 1 isoform X8 [Tursiops truncatus]	8	Wd_GLEAN_10016506 Q8N3X1/0.0/FNBP4_HUMAN Formin-binding protein 4 OS=Homo sapiens GN=FNBP4 PE=1 SV=3	6	ENSBTAP00000069311.1 pep primary_assembly:ARS-UCD1.2:7:16058828:16181722:-1 gene:ENSBTAG00000012687.6 transcript:ENSBTAT00000069686.1 gene_biotype:protein_coding transcript_biotype:protein_coding gene_symbol:INSR description:insulin receptor [Source:VGNC Symbol;Acc:VGNC:30221]	8
XP_007195362.1 eukaryotic translation initiation factor 4 gamma 1 isoform X6 [Balaenoptera acutorostrata scammoni]	8	XP_007463489.1 PREDICTED: DNA polymerase delta catalytic subunit [Lipotes vexillifer]	7	XP_019780099.1 PREDICTED: ankyrin repeat and KH domain-containing protein 1 isoform X7 [Tursiops truncatus]	8	Wd_GLEAN_10016486 Q14008/0.0/CKAP5_HUMAN Cytoskeleton-associated protein 5 OS=Homo sapiens GN=CKAP5 PE=1 SV=3	6	ENSBTAP00000068992.1 pep primary_assembly:ARS-UCD1.2:23:44281855:44414021:-1 gene:ENSBTAG00000001252.6 transcript:ENSBTAT00000071904.1 gene_biotype:protein_coding transcript_biotype:protein_coding gene_symbol:HIVEP1 description:human immunodeficiency virus type I enhancer binding protein 1 [Source:NCBI gene;Acc:529115]	8
XP_007195361.1 eukaryotic translation initiation factor 4 gamma 1 isoform X5 [Balaenoptera acutorostrata scammoni]	8	XP_007463452.1 PREDICTED: mediator of RNA polymerase II transcription subunit 25 [Lipotes vexillifer]	7	XP_019780098.1 PREDICTED: ankyrin repeat and KH domain-containing protein 1 isoform X6 [Tursiops truncatus]	8	Wd_GLEAN_10016479 Q13574/0.0/DGKZ_HUMAN Diacylglycerol kinase zeta OS=Homo sapiens GN=DGKZ PE=1 SV=3	6	ENSBTAP00000068989.1 pep primary_assembly:ARS-UCD1.2:5:50995056:51092975:-1 gene:ENSBTAG00000011068.6 transcript:ENSBTAT00000086358.1 gene_biotype:protein_coding transcript_biotype:protein_coding gene_symbol:MON2 description:MON2 homolog, regulator of endosome-to-Golgi trafficking [Source:VGNC Symbol;Acc:VGNC:31553]	8
XP_007195360.1 eukaryotic translation initiation factor 4 gamma 1 isoform X4 [Balaenoptera acutorostrata scammoni]	8	XP_007463381.1 PREDICTED: ras-interacting protein 1 [Lipotes vexillifer]	7	XP_019780097.1 PREDICTED: ankyrin repeat and KH domain-containing protein 1 isoform X5 [Tursiops truncatus]	8	Wd_GLEAN_10016361 Q8N9C0/0.0/IGS22_HUMAN Immunoglobulin superfamily member 22 OS=Homo sapiens GN=IGSF22 PE=2 SV=2	6	ENSBTAP00000068540.1 pep primary_assembly:ARS-UCD1.2:7:43378392:43387192:-1 gene:ENSBTAG00000051609.1 transcript:ENSBTAT00000086959.1 gene_biotype:protein_coding transcript_biotype:protein_coding gene_symbol:PLPPR3 description:phospholipid phosphatase related 3 [Source:NCBI gene;Acc:100337214]	8
XP_007195359.1 eukaryotic translation initiation factor 4 gamma 1 isoform X2 [Balaenoptera acutorostrata scammoni]	8	XP_007463247.1 PREDICTED: serine/threonine-protein kinase mTOR [Lipotes vexillifer]	7	XP_019778658.1 PREDICTED: basic helix-loop-helix domain-containing protein USF3 [Tursiops truncatus]	8	Wd_GLEAN_10016339 O00443/0.0/P3C2A_HUMAN Phosphatidylinositol 4-phosphate 3-kinase C2 domain-containing subunit alpha OS=Homo sapiens GN=PIK3C2A PE=1 SV=2	6	ENSBTAP00000068456.1 pep primary_assembly:ARS-UCD1.2:14:50970911:52273953:1 gene:ENSBTAG00000038281.3 transcript:ENSBTAT00000082011.1 gene_biotype:protein_coding transcript_biotype:protein_coding gene_symbol:CSMD3 description:CUB and Sushi multiple domains 3 [Source:HGNC Symbol;Acc:HGNC:19291]	8
XP_007194152.1 ankyrin repeat and KH domain-containing protein 1 isoform X7 [Balaenoptera acutorostrata scammoni]	8	XP_007463236.1 PREDICTED: uncharacterized protein KIAA2013 homolog [Lipotes vexillifer]	7	XP_019778657.1 PREDICTED: basic helix-loop-helix domain-containing protein USF3 [Tursiops truncatus]	8	Wd_GLEAN_10016338 Q6IQ23/0.0/PKHA7_HUMAN Pleckstrin homology domain-containing family A member 7 OS=Homo sapiens GN=PLEKHA7 PE=1 SV=2	6	ENSBTAP00000068427.1 pep primary_assembly:ARS-UCD1.2:24:57389549:57546293:1 gene:ENSBTAG00000005412.6 transcript:ENSBTAT00000075611.1 gene_biotype:protein_coding transcript_biotype:protein_coding gene_symbol:NEDD4L description:neural precursor cell expressed, developmentally down-regulated 4-like, E3 ubiquitin protein ligase [Source:VGNC Symbol;Acc:VGNC:31983]	8
XP_007194151.1 ankyrin repeat and KH domain-containing protein 1 isoform X6 [Balaenoptera acutorostrata scammoni]	8	XP_007463222.1 PREDICTED: patched domain-containing protein 2 isoform X2 [Lipotes vexillifer]	7	XP_019777920.1 PREDICTED: germinal-center associated nuclear protein isoform X2 [Tursiops truncatus]	8	Wd_GLEAN_10016134 Q58CX9/0.0/CBPC5_BOVIN Cytosolic carboxypeptidase-like protein 5 OS=Bos taurus GN=AGBL5 PE=2 SV=3	6	ENSBTAP00000068275.1 pep primary_assembly:ARS-UCD1.2:5:60796779:61065110:1 gene:ENSBTAG00000015792.5 transcript:ENSBTAT00000078073.1 gene_biotype:protein_coding transcript_biotype:protein_coding gene_symbol:CFAP54 description:cilia and flagella associated protein 54 [Source:NCBI gene;Acc:787705]	8
XP_007194150.1 ankyrin repeat and KH domain-containing protein 1 isoform X5 [Balaenoptera acutorostrata scammoni]	8	XP_007463221.1 PREDICTED: patched domain-containing protein 2 isoform X1 [Lipotes vexillifer]	7	XP_019777919.1 PREDICTED: germinal-center associated nuclear protein isoform X1 [Tursiops truncatus]	8	Wd_GLEAN_10016100 Q3TYG6/0.0/F179A_MOUSE Protein FAM179A OS=Mus musculus GN=Fam179a PE=2 SV=1	6	ENSBTAP00000068152.1 pep primary_assembly:ARS-UCD1.2:15:56548481:56635658:1 gene:ENSBTAG00000003955.6 transcript:ENSBTAT00000077853.1 gene_biotype:protein_coding transcript_biotype:protein_coding gene_symbol:MYO7A description:myosin VIIA [Source:VGNC Symbol;Acc:VGNC:31830]	8
XP_007193692.1 neurobeachin isoform X7 [Balaenoptera acutorostrata scammoni]	8	XP_007463147.1 PREDICTED: fibroblast growth factor receptor 4 isoform X4 [Lipotes vexillifer]	7	XP_019777752.1 PREDICTED: low-density lipoprotein receptor-related protein 2 [Tursiops truncatus]	8	Wd_GLEAN_10015986 O95359/0.0/TACC2_HUMAN Transforming acidic coiled-coil-containing protein 2 OS=Homo sapiens GN=TACC2 PE=1 SV=3	6	ENSBTAP00000068084.1 pep primary_assembly:ARS-UCD1.2:1:58345399:58392043:-1 gene:ENSBTAG00000021000.6 transcript:ENSBTAT00000085691.1 gene_biotype:protein_coding transcript_biotype:protein_coding gene_symbol:USF3 description:upstream transcription factor family member 3 [Source:VGNC Symbol;Acc:VGNC:53612]	8
XP_007193691.1 neurobeachin isoform X6 [Balaenoptera acutorostrata scammoni]	8	XP_007463020.1 PREDICTED: L-fucose kinase [Lipotes vexillifer]	7	XP_019777250.1 PREDICTED: helicase SRCAP [Tursiops truncatus]	8	Wd_GLEAN_10015835 Q92887/0.0/MRP2_HUMAN Canalicular multispecific organic anion transporter 1 OS=Homo sapiens GN=ABCC2 PE=1 SV=3	6	ENSBTAP00000068043.1 pep primary_assembly:ARS-UCD1.2:29:24801066:25225008:-1 gene:ENSBTAG00000018431.6 transcript:ENSBTAT00000079001.1 gene_biotype:protein_coding transcript_biotype:protein_coding gene_symbol:NAV2 description:neuron navigator 2 [Source:VGNC Symbol;Acc:VGNC:31891]	8
XP_007193688.1 neurobeachin isoform X4 [Balaenoptera acutorostrata scammoni]	8	XP_007462857.1 PREDICTED: E1A-binding protein p400 [Lipotes vexillifer]	7	XP_019777228.1 PREDICTED: dynein heavy chain 3, axonemal [Tursiops truncatus]	8	Wd_GLEAN_10015775 Q9NZM1/0.0/MYOF_HUMAN Myoferlin OS=Homo sapiens GN=MYOF PE=1 SV=1	6	ENSBTAP00000067679.1 pep primary_assembly:ARS-UCD1.2:17:57763560:57876534:1 gene:ENSBTAG00000002023.6 transcript:ENSBTAT00000076468.1 gene_biotype:protein_coding transcript_biotype:protein_coding gene_symbol:NOS1 description:nitric oxide synthase 1 [Source:VGNC Symbol;Acc:VGNC:32172]	8
XP_007193687.1 neurobeachin isoform X3 [Balaenoptera acutorostrata scammoni]	8	XP_007462725.1 PREDICTED: nuclear receptor corepressor 1 isoform X2 [Lipotes vexillifer]	7	XP_019776440.1 PREDICTED: E3 ubiquitin-protein ligase MYCBP2 isoform X13 [Tursiops truncatus]	8	Wd_GLEAN_10015319 P35968/0.0/VGFR2_HUMAN Vascular endothelial growth factor receptor 2 OS=Homo sapiens GN=KDR PE=1 SV=2	6	ENSBTAP00000067580.1 pep primary_assembly:ARS-UCD1.2:1:144361187:144410547:1 gene:ENSBTAG00000021901.6 transcript:ENSBTAT00000068083.1 gene_biotype:protein_coding transcript_biotype:protein_coding gene_symbol:TRPM2 description:transient receptor potential cation channel subfamily M member 2 [Source:VGNC Symbol;Acc:VGNC:36389]	8
XP_007193686.1 neurobeachin isoform X2 [Balaenoptera acutorostrata scammoni]	8	XP_007462724.1 PREDICTED: nuclear receptor corepressor 1 isoform X1 [Lipotes vexillifer]	7	XP_019776438.1 PREDICTED: E3 ubiquitin-protein ligase MYCBP2 isoform X11 [Tursiops truncatus]	8	Wd_GLEAN_10015317 Q2HWD6/0.0/KIT_PIG Mast/stem cell growth factor receptor Kit OS=Sus scrofa GN=KIT PE=2 SV=1	6	ENSBTAP00000067514.1 pep primary_assembly:ARS-UCD1.2:19:36102387:36156712:-1 gene:ENSBTAG00000009835.6 transcript:ENSBTAT00000066790.1 gene_biotype:protein_coding transcript_biotype:protein_coding gene_symbol:CACNA1G description:Bos taurus calcium voltage-gated channel subunit alpha1 G (CACNA1G), mRNA. [Source:RefSeq mRNA;Acc:NM_001193140]	8
XP_007193685.1 neurobeachin isoform X1 [Balaenoptera acutorostrata scammoni]	8	XP_007462540.1 PREDICTED: homeodomain-interacting protein kinase 1 [Lipotes vexillifer]	7	XP_019776436.1 PREDICTED: E3 ubiquitin-protein ligase MYCBP2 isoform X9 [Tursiops truncatus]	8	Wd_GLEAN_10015315 P16234/0.0/PGFRA_HUMAN Platelet-derived growth factor receptor alpha OS=Homo sapiens GN=PDGFRA PE=1 SV=1	6	ENSBTAP00000067457.1 pep primary_assembly:ARS-UCD1.2:14:33837784:34118610:-1 gene:ENSBTAG00000020312.5 transcript:ENSBTAT00000080172.1 gene_biotype:protein_coding transcript_biotype:protein_coding gene_symbol:NCOA2 description:nuclear receptor coactivator 2 [Source:VGNC Symbol;Acc:VGNC:50226]	8
XP_007192259.1 ciliogenesis and planar polarity effector 1 isoform X6 [Balaenoptera acutorostrata scammoni]	8	XP_007462504.1 PREDICTED: zinc finger protein 462 [Lipotes vexillifer]	7	XP_019776435.1 PREDICTED: E3 ubiquitin-protein ligase MYCBP2 isoform X8 [Tursiops truncatus]	8	Wd_GLEAN_10015303 O94915/0.0/FRYL_HUMAN Protein furry homolog-like OS=Homo sapiens GN=FRYL PE=1 SV=2	6	ENSBTAP00000067434.1 pep primary_assembly:ARS-UCD1.2:24:57389549:57546293:1 gene:ENSBTAG00000005412.6 transcript:ENSBTAT00000070128.1 gene_biotype:protein_coding transcript_biotype:protein_coding gene_symbol:NEDD4L description:neural precursor cell expressed, developmentally down-regulated 4-like, E3 ubiquitin protein ligase [Source:VGNC Symbol;Acc:VGNC:31983]	8
XP_007192258.1 ciliogenesis and planar polarity effector 1 isoform X5 [Balaenoptera acutorostrata scammoni]	8	XP_007462448.1 PREDICTED: serine/threonine-protein kinase LMTK1 [Lipotes vexillifer]	7	XP_019776434.1 PREDICTED: E3 ubiquitin-protein ligase MYCBP2 isoform X7 [Tursiops truncatus]	8	Wd_GLEAN_10015236 Q8WZ64/0.0/ARAP2_HUMAN Arf-GAP with Rho-GAP domain, ANK repeat and PH domain-containing protein 2 OS=Homo sapiens GN=ARAP2 PE=1 SV=3	6	ENSBTAP00000067386.1 pep primary_assembly:ARS-UCD1.2:20:35232726:35319451:1 gene:ENSBTAG00000001492.5 transcript:ENSBTAT00000069129.1 gene_biotype:protein_coding transcript_biotype:protein_coding gene_symbol:FYB1 description:FYN binding protein 1 [Source:VGNC Symbol;Acc:VGNC:29160]	8
XP_007192257.1 ciliogenesis and planar polarity effector 1 isoform X1 [Balaenoptera acutorostrata scammoni]	8	XP_007462421.1 PREDICTED: ubiquitin carboxyl-terminal hydrolase 36 [Lipotes vexillifer]	7	XP_019776433.1 PREDICTED: E3 ubiquitin-protein ligase MYCBP2 isoform X6 [Tursiops truncatus]	8	Wd_GLEAN_10014941 Q9JLG8/0.0/CAN15_MOUSE Calpain-15 OS=Mus musculus GN=Capn15 PE=1 SV=1	6	ENSBTAP00000066949.1 pep primary_assembly:ARS-UCD1.2:5:27205200:27218221:1 gene:ENSBTAG00000045770.2 transcript:ENSBTAT00000067366.1 gene_biotype:protein_coding transcript_biotype:protein_coding gene_symbol:KRT77 description:keratin 77 [Source:VGNC Symbol;Acc:VGNC:50406]	8
XP_007192256.1 ciliogenesis and planar polarity effector 1 isoform X4 [Balaenoptera acutorostrata scammoni]	8	XP_007462403.1 PREDICTED: E3 ubiquitin-protein ligase RNF213 [Lipotes vexillifer]	7	XP_019776432.1 PREDICTED: E3 ubiquitin-protein ligase MYCBP2 isoform X5 [Tursiops truncatus]	8	Wd_GLEAN_10014732 Q8HXQ5/0.0/MRP1_BOVIN Multidrug resistance-associated protein 1 OS=Bos taurus GN=ABCC1 PE=2 SV=1	6	ENSBTAP00000066865.1 pep primary_assembly:ARS-UCD1.2:7:16782097:16851987:-1 gene:ENSBTAG00000000595.6 transcript:ENSBTAT00000081629.1 gene_biotype:protein_coding transcript_biotype:protein_coding gene_symbol:FBN3 description:fibrillin 3 [Source:VGNC Symbol;Acc:VGNC:28886]	8
XP_007192255.1 ciliogenesis and planar polarity effector 1 isoform X3 [Balaenoptera acutorostrata scammoni]	8	XP_007462137.1 PREDICTED: 1-phosphatidylinositol 4,5-bisphosphate phosphodiesterase beta-3 isoform X2 [Lipotes vexillifer]	7	XP_019776431.1 PREDICTED: E3 ubiquitin-protein ligase MYCBP2 isoform X4 [Tursiops truncatus]	8	Wd_GLEAN_10014730 Q15155/0.0/NOMO1_HUMAN Nodal modulator 1 OS=Homo sapiens GN=NOMO1 PE=1 SV=5	6	ENSBTAP00000066789.1 pep primary_assembly:ARS-UCD1.2:2:129368114:129417868:1 gene:ENSBTAG00000012263.6 transcript:ENSBTAT00000077197.1 gene_biotype:protein_coding transcript_biotype:protein_coding gene_symbol:ASAP3 description:ArfGAP with SH3 domain, ankyrin repeat and PH domain 3 [Source:VGNC Symbol;Acc:VGNC:54406]	8
XP_007192254.1 ciliogenesis and planar polarity effector 1 isoform X1 [Balaenoptera acutorostrata scammoni]	8	XP_007462136.1 PREDICTED: 1-phosphatidylinositol 4,5-bisphosphate phosphodiesterase beta-3 isoform X1 [Lipotes vexillifer]	7	XP_019776430.1 PREDICTED: E3 ubiquitin-protein ligase MYCBP2 isoform X3 [Tursiops truncatus]	8	Wd_GLEAN_10014576 O43156/0.0/TTI1_HUMAN TELO2-interacting protein 1 homolog OS=Homo sapiens GN=TTI1 PE=1 SV=3	6	ENSBTAP00000066731.1 pep primary_assembly:ARS-UCD1.2:16:51526682:51544095:-1 gene:ENSBTAG00000008739.6 transcript:ENSBTAT00000081353.1 gene_biotype:protein_coding transcript_biotype:protein_coding gene_symbol:SAMD11 description:sterile alpha motif domain containing 11 [Source:HGNC Symbol;Acc:HGNC:28706]	8
XP_007190894.1 laminin subunit alpha-2 isoform X6 [Balaenoptera acutorostrata scammoni]	8	XP_007462101.1 PREDICTED: serine/threonine-protein kinase MRCK gamma [Lipotes vexillifer]	7	XP_019776429.1 PREDICTED: E3 ubiquitin-protein ligase MYCBP2 isoform X2 [Tursiops truncatus]	8	Wd_GLEAN_10014558 Q9BQK8/0.0/LPIN3_HUMAN Phosphatidate phosphatase LPIN3 OS=Homo sapiens GN=LPIN3 PE=1 SV=3	6	ENSBTAP00000066605.1 pep primary_assembly:ARS-UCD1.2:18:14327315:14376861:-1 gene:ENSBTAG00000016006.6 transcript:ENSBTAT00000083801.1 gene_biotype:protein_coding transcript_biotype:protein_coding gene_symbol:ANKRD11 description:ankyrin repeat domain 11 [Source:VGNC Symbol;Acc:VGNC:25910]	8
XP_007190893.1 laminin subunit alpha-2 isoform X5 [Balaenoptera acutorostrata scammoni]	8	XP_007461947.1 PREDICTED: sterile alpha motif domain-containing protein 9 [Lipotes vexillifer]	7	XP_019776428.1 PREDICTED: E3 ubiquitin-protein ligase MYCBP2 isoform X1 [Tursiops truncatus]	8	Wd_GLEAN_10014413 Q8CD54/4e-114/PIEZ2_MOUSE Piezo-type mechanosensitive ion channel component 2 OS=Mus musculus GN=Piezo2 PE=1 SV=2	6	ENSBTAP00000066572.1 pep primary_assembly:ARS-UCD1.2:5:60796779:61065110:1 gene:ENSBTAG00000015792.5 transcript:ENSBTAT00000082751.1 gene_biotype:protein_coding transcript_biotype:protein_coding gene_symbol:CFAP54 description:cilia and flagella associated protein 54 [Source:NCBI gene;Acc:787705]	8
XP_007190892.1 laminin subunit alpha-2 isoform X4 [Balaenoptera acutorostrata scammoni]	8	XP_007461775.1 PREDICTED: unconventional myosin-VIIa [Lipotes vexillifer]	7	XP_019776385.1 PREDICTED: coiled-coil domain-containing protein 168, partial [Tursiops truncatus]	8	Wd_GLEAN_10014235 O43592/0.0/XPOT_HUMAN Exportin-T OS=Homo sapiens GN=XPOT PE=1 SV=2	6	ENSBTAP00000066374.1 pep primary_assembly:ARS-UCD1.2:19:42811378:42825877:1 gene:ENSBTAG00000019907.6 transcript:ENSBTAT00000079780.1 gene_biotype:protein_coding transcript_biotype:protein_coding gene_symbol:WNK4 description:WNK lysine deficient protein kinase 4 [Source:VGNC Symbol;Acc:VGNC:36952]	8
XP_007190891.1 laminin subunit alpha-2 isoform X3 [Balaenoptera acutorostrata scammoni]	8	XP_007461515.1 PREDICTED: ankyrin repeat and KH domain-containing protein 1 isoform X1 [Lipotes vexillifer]	7	XP_019775935.1 PREDICTED: melanoma inhibitory activity protein 3 isoform X2 [Tursiops truncatus]	8	Wd_GLEAN_10014226 Q7Z3U7/0.0/MON2_HUMAN Protein MON2 homolog OS=Homo sapiens GN=MON2 PE=1 SV=3	6	ENSBTAP00000066355.1 pep primary_assembly:ARS-UCD1.2:2:105905107:106008349:-1 gene:ENSBTAG00000002485.6 transcript:ENSBTAT00000068040.1 gene_biotype:protein_coding transcript_biotype:protein_coding gene_symbol:TNS1 description:tensin 1 [Source:VGNC Symbol;Acc:VGNC:36207]	8
XP_007190889.1 laminin subunit alpha-2 isoform X1 [Balaenoptera acutorostrata scammoni]	8	XP_007461500.1 PREDICTED: proline-rich basic protein 1 [Lipotes vexillifer]	7	XP_019775610.1 PREDICTED: rho GTPase-activating protein SYDE2 isoform X2 [Tursiops truncatus]	8	Wd_GLEAN_10014083 Q9ERZ6/3e-117/FIGN_MOUSE Fidgetin OS=Mus musculus GN=Fign PE=1 SV=1	6	ENSBTAP00000066306.1 pep primary_assembly:ARS-UCD1.2:24:52200944:53036688:1 gene:ENSBTAG00000048378.1 transcript:ENSBTAT00000081926.1 gene_biotype:protein_coding transcript_biotype:protein_coding gene_symbol:DCC description:DCC netrin 1 receptor [Source:HGNC Symbol;Acc:HGNC:2701]	8
XP_007190819.1 proto-oncogene tyrosine-protein kinase ROS [Balaenoptera acutorostrata scammoni]	8	XP_007461415.1 PREDICTED: follistatin-related protein 4 [Lipotes vexillifer]	7	XP_019775519.1 PREDICTED: neurexin 3 isoform X3 [Tursiops truncatus]	8	Wd_GLEAN_10013922 Q9HCE0/0.0/EPG5_HUMAN Ectopic P granules protein 5 homolog OS=Homo sapiens GN=EPG5 PE=2 SV=2	6	ENSBTAP00000066275.1 pep primary_assembly:ARS-UCD1.2:7:16782097:16851523:-1 gene:ENSBTAG00000000595.6 transcript:ENSBTAT00000072679.1 gene_biotype:protein_coding transcript_biotype:protein_coding gene_symbol:FBN3 description:fibrillin 3 [Source:VGNC Symbol;Acc:VGNC:28886]	8
XP_007190482.2 heterogeneous nuclear ribonucleoprotein A3 [Balaenoptera acutorostrata scammoni]	8	XP_007461360.1 PREDICTED: pre-mRNA 3' end processing protein WDR33 isoform X2 [Lipotes vexillifer]	7	XP_019775513.1 PREDICTED: neurexin 3 isoform X2 [Tursiops truncatus]	8	Wd_GLEAN_10013818 Q92618/0.0/ZN516_HUMAN Zinc finger protein 516 OS=Homo sapiens GN=ZNF516 PE=1 SV=1	6	ENSBTAP00000066048.1 pep primary_assembly:ARS-UCD1.2:5:60796779:61065110:1 gene:ENSBTAG00000015792.5 transcript:ENSBTAT00000084619.1 gene_biotype:protein_coding transcript_biotype:protein_coding gene_symbol:CFAP54 description:cilia and flagella associated protein 54 [Source:NCBI gene;Acc:787705]	8
XP_007189387.1 myotubularin-related protein 5, partial [Balaenoptera acutorostrata scammoni]	8	XP_007461359.1 PREDICTED: pre-mRNA 3' end processing protein WDR33 isoform X1 [Lipotes vexillifer]	7	XP_019775509.1 PREDICTED: neurexin 3 isoform X1 [Tursiops truncatus]	8	Wd_GLEAN_10013793 P59281/0.0/RHG39_MOUSE Rho GTPase-activating protein 39 OS=Mus musculus GN=Arhgap39 PE=1 SV=2	6	ENSBTAP00000065953.1 pep primary_assembly:ARS-UCD1.2:5:108232641:108297989:-1 gene:ENSBTAG00000021994.6 transcript:ENSBTAT00000076637.1 gene_biotype:protein_coding transcript_biotype:protein_coding gene_symbol:CACNA2D4 description:calcium voltage-gated channel auxiliary subunit alpha2delta 4 [Source:VGNC Symbol;Acc:VGNC:26682]	8
XP_007189075.1 methylcytosine dioxygenase TET3 isoform X2 [Balaenoptera acutorostrata scammoni]	8	XP_007461306.1 PREDICTED: IQ motif and SEC7 domain-containing protein 1 isoform X2 [Lipotes vexillifer]	7	XP_019775289.1 PREDICTED: cadherin EGF LAG seven-pass G-type receptor 2 isoform X3 [Tursiops truncatus]	8	Wd_GLEAN_10013788 O94761/0.0/RECQ4_HUMAN ATP-dependent DNA helicase Q4 OS=Homo sapiens GN=RECQL4 PE=1 SV=1	6	ENSBTAP00000065807.1 pep primary_assembly:ARS-UCD1.2:11:103935364:103980160:-1 gene:ENSBTAG00000022799.5 transcript:ENSBTAT00000084258.1 gene_biotype:protein_coding transcript_biotype:protein_coding gene_symbol:NOTCH1 description:notch 1 [Source:VGNC Symbol;Acc:VGNC:32177]	8
XP_007189074.1 methylcytosine dioxygenase TET3 isoform X1 [Balaenoptera acutorostrata scammoni]	8	XP_007461305.1 PREDICTED: IQ motif and SEC7 domain-containing protein 1 isoform X1 [Lipotes vexillifer]	7	XP_019775287.1 PREDICTED: cadherin EGF LAG seven-pass G-type receptor 2 isoform X1 [Tursiops truncatus]	8	Wd_GLEAN_10013542 Q6UXK2/0.0/ISLR2_HUMAN Immunoglobulin superfamily containing leucine-rich repeat protein 2 OS=Homo sapiens GN=ISLR2 PE=2 SV=1	6	ENSBTAP00000065654.1 pep primary_assembly:ARS-UCD1.2:6:115600973:115710206:-1 gene:ENSBTAG00000001506.6 transcript:ENSBTAT00000083216.1 gene_biotype:protein_coding transcript_biotype:protein_coding gene_symbol:HTT description:huntingtin [Source:VGNC Symbol;Acc:VGNC:30007]	8
XP_007188859.1 CUB and sushi domain-containing protein 3 isoform X2 [Balaenoptera acutorostrata scammoni]	8	XP_007461300.1 PREDICTED: FYN-binding protein-like isoform X2 [Lipotes vexillifer]	7	XP_019774420.1 PREDICTED: msx2-interacting protein isoform X5 [Tursiops truncatus]	8	Wd_GLEAN_10013388 Q9Y4I1/0.0/MYO5A_HUMAN Unconventional myosin-Va OS=Homo sapiens GN=MYO5A PE=1 SV=2	6	ENSBTAP00000065649.1 pep primary_assembly:ARS-UCD1.2:17:57792598:57876534:1 gene:ENSBTAG00000002023.6 transcript:ENSBTAT00000069366.1 gene_biotype:protein_coding transcript_biotype:protein_coding gene_symbol:NOS1 description:nitric oxide synthase 1 [Source:VGNC Symbol;Acc:VGNC:32172]	8
XP_007188717.1 platelet-derived growth factor receptor beta isoform X1 [Balaenoptera acutorostrata scammoni]	8	XP_007461299.1 PREDICTED: FYN-binding protein-like isoform X1 [Lipotes vexillifer]	7	XP_019774419.1 PREDICTED: msx2-interacting protein isoform X4 [Tursiops truncatus]	8	Wd_GLEAN_10013348 P42345/0.0/MTOR_HUMAN Serine/threonine-protein kinase mTOR OS=Homo sapiens GN=MTOR PE=1 SV=1	6	ENSBTAP00000065085.1 pep primary_assembly:ARS-UCD1.2:5:57091821:57096451:-1 gene:ENSBTAG00000002799.6 transcript:ENSBTAT00000071086.1 gene_biotype:protein_coding transcript_biotype:protein_coding gene_symbol:SLC39A5 description:Bos taurus solute carrier family 39 member 5 (SLC39A5), mRNA. [Source:RefSeq mRNA;Acc:NM_001035102]	8
XP_007187994.1 tubulin polyglutamylase TTLL4 [Balaenoptera acutorostrata scammoni]	8	XP_007461272.1 PREDICTED: unconventional myosin-XVIIIb [Lipotes vexillifer]	7	XP_019774418.1 PREDICTED: msx2-interacting protein isoform X3 [Tursiops truncatus]	8	Wd_GLEAN_10013346 Q9P2K9/0.0/PTHD2_HUMAN Patched domain-containing protein 2 OS=Homo sapiens GN=PTCHD2 PE=2 SV=2	6	ENSBTAP00000065021.1 pep primary_assembly:ARS-UCD1.2:3:14176880:14191483:-1 gene:ENSBTAG00000015789.5 transcript:ENSBTAT00000082695.1 gene_biotype:protein_coding transcript_biotype:protein_coding gene_symbol:BCAN description:Bos taurus brevican (BCAN), transcript variant 1, mRNA. [Source:RefSeq mRNA;Acc:NM_173996]	8
XP_007187961.1 tensin-1 isoform X6 [Balaenoptera acutorostrata scammoni]	8	XP_007461115.1 PREDICTED: single-stranded DNA-binding protein 4 isoform X2 [Lipotes vexillifer]	7	XP_019774417.1 PREDICTED: msx2-interacting protein isoform X3 [Tursiops truncatus]	8	Wd_GLEAN_10013332 O95140/0.0/MFN2_HUMAN Mitofusin-2 OS=Homo sapiens GN=MFN2 PE=1 SV=3	6	ENSBTAP00000064996.1 pep primary_assembly:ARS-UCD1.2:15:56548481:56637170:1 gene:ENSBTAG00000003955.6 transcript:ENSBTAT00000070074.1 gene_biotype:protein_coding transcript_biotype:protein_coding gene_symbol:MYO7A description:myosin VIIA [Source:VGNC Symbol;Acc:VGNC:31830]	8
XP_007187960.1 tensin-1 isoform X6 [Balaenoptera acutorostrata scammoni]	8	XP_007461114.1 PREDICTED: single-stranded DNA-binding protein 4 isoform X1 [Lipotes vexillifer]	7	XP_019774416.1 PREDICTED: msx2-interacting protein isoform X2 [Tursiops truncatus]	8	Wd_GLEAN_10013329 Q5THJ4/0.0/VP13D_HUMAN Vacuolar protein sorting-associated protein 13D OS=Homo sapiens GN=VPS13D PE=1 SV=2	6	ENSBTAP00000064492.1 pep primary_assembly:ARS-UCD1.2:27:13483623:13772466:1 gene:ENSBTAG00000021133.7 transcript:ENSBTAT00000081555.1 gene_biotype:protein_coding transcript_biotype:protein_coding gene_symbol:TENM3 description:teneurin transmembrane protein 3 [Source:VGNC Symbol;Acc:VGNC:35743]	8
XP_007187958.1 tensin-1 isoform X5 [Balaenoptera acutorostrata scammoni]	8	XP_007460604.1 PREDICTED: receptor-type tyrosine-protein phosphatase S isoform X2 [Lipotes vexillifer]	7	XP_019774415.1 PREDICTED: msx2-interacting protein isoform X1 [Tursiops truncatus]	8	Wd_GLEAN_10013319 Q13029/0.0/PRDM2_HUMAN PR domain zinc finger protein 2 OS=Homo sapiens GN=PRDM2 PE=1 SV=3	6	ENSBTAP00000064481.1 pep primary_assembly:ARS-UCD1.2:23:40645189:40828235:1 gene:ENSBTAG00000019675.6 transcript:ENSBTAT00000069187.1 gene_biotype:protein_coding transcript_biotype:protein_coding gene_symbol:ATXN1 description:ataxin 1 [Source:VGNC Symbol;Acc:VGNC:26337]	8
XP_007187764.1 zinc finger MIZ domain-containing protein 2 isoform X2 [Balaenoptera acutorostrata scammoni]	8	XP_007460603.1 PREDICTED: receptor-type tyrosine-protein phosphatase S isoform X1 [Lipotes vexillifer]	7	XP_019774207.1 PREDICTED: pappalysin-2 [Tursiops truncatus]	8	Wd_GLEAN_10013305 Q96T58/0.0/MINT_HUMAN Msx2-interacting protein OS=Homo sapiens GN=SPEN PE=1 SV=1	6	ENSBTAP00000064374.1 pep primary_assembly:ARS-UCD1.2:7:61474501:61505832:-1 gene:ENSBTAG00000002804.7 transcript:ENSBTAT00000086976.1 gene_biotype:protein_coding transcript_biotype:protein_coding gene_symbol:PDGFRB description:Bos taurus platelet-derived growth factor receptor, beta polypeptide (PDGFRB), mRNA. [Source:RefSeq mRNA;Acc:NM_001075896]	8
XP_007187763.1 zinc finger MIZ domain-containing protein 2 isoform X1 [Balaenoptera acutorostrata scammoni]	8	XP_007460531.1 PREDICTED: uncharacterized protein LOC103073238 [Lipotes vexillifer]	7	XP_004332047.2 PREDICTED: tigger transposable element-derived protein 5 [Tursiops truncatus]	8	Wd_GLEAN_10013291 Q9NQ11/0.0/AT132_HUMAN Probable cation-transporting ATPase 13A2 OS=Homo sapiens GN=ATP13A2 PE=1 SV=2	6	ENSBTAP00000064346.1 pep primary_assembly:ARS-UCD1.2:14:33837784:34118610:-1 gene:ENSBTAG00000020312.5 transcript:ENSBTAT00000071357.1 gene_biotype:protein_coding transcript_biotype:protein_coding gene_symbol:NCOA2 description:nuclear receptor coactivator 2 [Source:VGNC Symbol;Acc:VGNC:50226]	8
XP_007187719.2 protein cordon-bleu isoform X2 [Balaenoptera acutorostrata scammoni]	8	XP_007460443.1 PREDICTED: thimet oligopeptidase [Lipotes vexillifer]	7	XP_004328941.1 PREDICTED: WW domain-binding protein 11 [Tursiops truncatus]	8	Wd_GLEAN_10013282 Q9HCE6/0.0/ARGAL_HUMAN Rho guanine nucleotide exchange factor 10-like protein OS=Homo sapiens GN=ARHGEF10L PE=1 SV=3	6	ENSBTAP00000064300.1 pep primary_assembly:ARS-UCD1.2:5:100755583:100810165:1 gene:ENSBTAG00000038461.3 transcript:ENSBTAT00000079639.1 gene_biotype:protein_coding transcript_biotype:protein_coding	8
XP_007187638.1 unconventional myosin-VIIa isoform X3 [Balaenoptera acutorostrata scammoni]	8	XP_007460267.1 PREDICTED: 1-phosphatidylinositol 4,5-bisphosphate phosphodiesterase beta-2 [Lipotes vexillifer]	7	XP_004324498.1 PREDICTED: heterogeneous nuclear ribonucleoprotein H3 isoform X2 [Tursiops truncatus]	8	Wd_GLEAN_10013229 Q9NUA8/0.0/ZBT40_HUMAN Zinc finger and BTB domain-containing protein 40 OS=Homo sapiens GN=ZBTB40 PE=1 SV=4	6	ENSBTAP00000064077.1 pep primary_assembly:ARS-UCD1.2:27:2152161:2920219:-1 gene:ENSBTAG00000009739.6 transcript:ENSBTAT00000067499.1 gene_biotype:protein_coding transcript_biotype:protein_coding gene_symbol:CSMD1 description:CUB and Sushi multiple domains 1 [Source:HGNC Symbol;Acc:HGNC:14026]	8
XP_007187637.1 unconventional myosin-VIIa isoform X2 [Balaenoptera acutorostrata scammoni]	8	XP_007460249.1 PREDICTED: eukaryotic translation initiation factor 2-alpha kinase 4 [Lipotes vexillifer]	7	XP_004319599.1 PREDICTED: heterogeneous nuclear ribonucleoprotein H2 [Tursiops truncatus]	8	Wd_GLEAN_10013191 Q9NR34/0.0/MA1C1_HUMAN Mannosyl-oligosaccharide 1,2-alpha-mannosidase IC OS=Homo sapiens GN=MAN1C1 PE=1 SV=1	6	ENSBTAP00000063494.1 pep primary_assembly:ARS-UCD1.2:19:53694625:53787907:1 gene:ENSBTAG00000000920.6 transcript:ENSBTAT00000072331.1 gene_biotype:protein_coding transcript_biotype:protein_coding gene_symbol:DNAH17 description:dynein axonemal heavy chain 17 [Source:VGNC Symbol;Acc:VGNC:28124]	8
XP_007187636.1 unconventional myosin-VIIa isoform X1 [Balaenoptera acutorostrata scammoni]	8	XP_007460090.1 PREDICTED: armadillo repeat protein deleted in velo-cardio-facial syndrome [Lipotes vexillifer]	7	XP_004312637.1 PREDICTED: probable ubiquitin carboxyl-terminal hydrolase FAF-X isoform X2 [Tursiops truncatus]	8	Wd_GLEAN_10013168 A2BH40/0.0/ARI1A_MOUSE AT-rich interactive domain-containing protein 1A OS=Mus musculus GN=Arid1a PE=1 SV=1	6	ENSBTAP00000063127.1 pep primary_assembly:ARS-UCD1.2:16:28100230:28442783:1 gene:ENSBTAG00000008449.6 transcript:ENSBTAT00000067370.1 gene_biotype:protein_coding transcript_biotype:protein_coding	8
XP_007187348.1 peroxisome proliferator-activated receptor gamma coactivator-related protein 1 isoform X6 [Balaenoptera acutorostrata scammoni]	8	XP_007460027.1 PREDICTED: S1 RNA-binding domain-containing protein 1 [Lipotes vexillifer]	7	XP_004312091.2 PREDICTED: rho GTPase-activating protein SYDE2 isoform X1 [Tursiops truncatus]	8	Wd_GLEAN_10013108 O60241/0.0/AGRB2_HUMAN Adhesion G protein-coupled receptor B2 OS=Homo sapiens GN=ADGRB2 PE=1 SV=2	6	ENSBTAP00000062961.1 pep primary_assembly:ARS-UCD1.2:8:100805164:100886962:-1 gene:ENSBTAG00000006712.6 transcript:ENSBTAT00000083958.1 gene_biotype:protein_coding transcript_biotype:protein_coding gene_symbol:ECPAS description:Ecm29 proteasome adaptor and scaffold [Source:VGNC Symbol;Acc:VGNC:30551]	8
XP_007187333.1 Golgi-specific brefeldin A-resistance guanine nucleotide exchange factor 1 isoform X9 [Balaenoptera acutorostrata scammoni]	8	XP_007459933.1 PREDICTED: LOW QUALITY PROTEIN: uncharacterized protein C11orf16 homolog [Lipotes vexillifer]	7	XP_004310589.2 PREDICTED: peroxisome proliferator-activated receptor gamma coactivator-related protein 1 isoform X1 [Tursiops truncatus]	8	Wd_GLEAN_10013104 P40222/0.0/TXLNA_HUMAN Alpha-taxilin OS=Homo sapiens GN=TXLNA PE=1 SV=3	6	ENSBTAP00000062893.1 pep primary_assembly:ARS-UCD1.2:5:95104028:95117861:1 gene:ENSBTAG00000014759.6 transcript:ENSBTAT00000077972.1 gene_biotype:protein_coding transcript_biotype:protein_coding gene_symbol:WBP11 description:Bos taurus WW domain binding protein 11 (WBP11), mRNA. [Source:RefSeq mRNA;Acc:NM_001206405]	8
XP_007187332.1 Golgi-specific brefeldin A-resistance guanine nucleotide exchange factor 1 isoform X8 [Balaenoptera acutorostrata scammoni]	8	XP_007459869.1 PREDICTED: amyloid beta A4 precursor protein-binding family B member 1 isoform X3 [Lipotes vexillifer]	7	XP_019807850.1 PREDICTED: protein SMG7 isoform X8 [Tursiops truncatus]	7	Wd_GLEAN_10013005 O75578/0.0/ITA10_HUMAN Integrin alpha-10 OS=Homo sapiens GN=ITGA10 PE=2 SV=2	6	ENSBTAP00000062859.1 pep primary_assembly:ARS-UCD1.2:18:56749847:56795834:-1 gene:ENSBTAG00000013107.6 transcript:ENSBTAT00000084248.1 gene_biotype:protein_coding transcript_biotype:protein_coding gene_symbol:SHANK1 description:SH3 and multiple ankyrin repeat domains 1 [Source:VGNC Symbol;Acc:VGNC:34585]	8
XP_007187331.1 Golgi-specific brefeldin A-resistance guanine nucleotide exchange factor 1 isoform X7 [Balaenoptera acutorostrata scammoni]	8	XP_007459868.1 PREDICTED: amyloid beta A4 precursor protein-binding family B member 1 isoform X2 [Lipotes vexillifer]	7	XP_019807849.1 PREDICTED: protein SMG7 isoform X6 [Tursiops truncatus]	7	Wd_GLEAN_10013004 Q9Y6X2/0.0/PIAS3_HUMAN E3 SUMO-protein ligase PIAS3 OS=Homo sapiens GN=PIAS3 PE=1 SV=2	6	ENSBTAP00000062653.1 pep primary_assembly:ARS-UCD1.2:18:46533688:46553042:-1 gene:ENSBTAG00000007821.6 transcript:ENSBTAT00000070715.1 gene_biotype:protein_coding transcript_biotype:protein_coding gene_symbol:NPHS1 description:NPHS1, nephrin [Source:VGNC Symbol;Acc:VGNC:50232]	8
XP_007187330.1 Golgi-specific brefeldin A-resistance guanine nucleotide exchange factor 1 isoform X6 [Balaenoptera acutorostrata scammoni]	8	XP_007459867.1 PREDICTED: amyloid beta A4 precursor protein-binding family B member 1 isoform X1 [Lipotes vexillifer]	7	XP_019807847.1 PREDICTED: protein SMG7 isoform X6 [Tursiops truncatus]	7	Wd_GLEAN_10012987 Q04721/0.0/NOTC2_HUMAN Neurogenic locus notch homolog protein 2 OS=Homo sapiens GN=NOTCH2 PE=1 SV=3	6	ENSBTAP00000062408.1 pep primary_assembly:ARS-UCD1.2:16:51526682:51544095:-1 gene:ENSBTAG00000008739.6 transcript:ENSBTAT00000079990.1 gene_biotype:protein_coding transcript_biotype:protein_coding gene_symbol:SAMD11 description:sterile alpha motif domain containing 11 [Source:HGNC Symbol;Acc:HGNC:28706]	8
XP_007187329.1 Golgi-specific brefeldin A-resistance guanine nucleotide exchange factor 1 isoform X5 [Balaenoptera acutorostrata scammoni]	8	XP_007459845.1 PREDICTED: bifunctional lysine-specific demethylase and histidyl-hydroxylase NO66 [Lipotes vexillifer]	7	XP_019807846.1 PREDICTED: protein SMG7 isoform X5 [Tursiops truncatus]	7	Wd_GLEAN_10012779 Q6UXC1/0.0/AEGP_HUMAN Apical endosomal glycoprotein OS=Homo sapiens GN=MAMDC4 PE=2 SV=2	6	ENSBTAP00000062186.1 pep primary_assembly:ARS-UCD1.2:29:24801066:25225008:-1 gene:ENSBTAG00000018431.6 transcript:ENSBTAT00000078695.1 gene_biotype:protein_coding transcript_biotype:protein_coding gene_symbol:NAV2 description:neuron navigator 2 [Source:VGNC Symbol;Acc:VGNC:31891]	8
XP_007187328.1 Golgi-specific brefeldin A-resistance guanine nucleotide exchange factor 1 isoform X4 [Balaenoptera acutorostrata scammoni]	8	XP_007459800.1 PREDICTED: YLP motif-containing protein 1 [Lipotes vexillifer]	7	XP_019807845.1 PREDICTED: protein SMG7 isoform X4 [Tursiops truncatus]	7	Wd_GLEAN_10012768 O15027/0.0/SC16A_HUMAN Protein transport protein Sec16A OS=Homo sapiens GN=SEC16A PE=1 SV=3	6	ENSBTAP00000061872.1 pep primary_assembly:ARS-UCD1.2:11:71129758:71222960:-1 gene:ENSBTAG00000018669.5 transcript:ENSBTAT00000076923.1 gene_biotype:protein_coding transcript_biotype:protein_coding gene_symbol:PLB1 description:phospholipase B1 [Source:VGNC Symbol;Acc:VGNC:32977]	8
XP_007187327.1 Golgi-specific brefeldin A-resistance guanine nucleotide exchange factor 1 isoform X3 [Balaenoptera acutorostrata scammoni]	8	XP_007459365.1 PREDICTED: titin-like [Lipotes vexillifer]	7	XP_019807843.1 PREDICTED: protein SMG7 isoform X3 [Tursiops truncatus]	7	Wd_GLEAN_10012752 Q5T5Y3/0.0/CAMP1_HUMAN Calmodulin-regulated spectrin-associated protein 1 OS=Homo sapiens GN=CAMSAP1 PE=1 SV=2	6	ENSBTAP00000061696.1 pep primary_assembly:ARS-UCD1.2:5:60796779:61065110:1 gene:ENSBTAG00000015792.5 transcript:ENSBTAT00000067829.1 gene_biotype:protein_coding transcript_biotype:protein_coding gene_symbol:CFAP54 description:cilia and flagella associated protein 54 [Source:NCBI gene;Acc:787705]	8
XP_007187326.1 Golgi-specific brefeldin A-resistance guanine nucleotide exchange factor 1 isoform X2 [Balaenoptera acutorostrata scammoni]	8	XP_007459351.1 PREDICTED: caspase-9 isoform X1 [Lipotes vexillifer]	7	XP_019807842.1 PREDICTED: protein SMG7 isoform X2 [Tursiops truncatus]	7	Wd_GLEAN_10012739 Q76LX8/0.0/ATS13_HUMAN A disintegrin and metalloproteinase with thrombospondin motifs 13 OS=Homo sapiens GN=ADAMTS13 PE=1 SV=1	6	ENSBTAP00000061554.1 pep primary_assembly:ARS-UCD1.2:14:50970911:52273953:1 gene:ENSBTAG00000038281.3 transcript:ENSBTAT00000083721.1 gene_biotype:protein_coding transcript_biotype:protein_coding gene_symbol:CSMD3 description:CUB and Sushi multiple domains 3 [Source:HGNC Symbol;Acc:HGNC:19291]	8
XP_007187324.1 Golgi-specific brefeldin A-resistance guanine nucleotide exchange factor 1 isoform X1 [Balaenoptera acutorostrata scammoni]	8	XP_007459245.1 PREDICTED: arf-GAP with SH3 domain, ANK repeat and PH domain-containing protein 3 isoform X3 [Lipotes vexillifer]	7	XP_019807688.1 PREDICTED: bromodomain adjacent to zinc finger domain protein 2A isoform X4 [Tursiops truncatus]	7	Wd_GLEAN_10012682 Q8NDA2/0.0/HMCN2_HUMAN Hemicentin-2 OS=Homo sapiens GN=HMCN2 PE=2 SV=2	6	ENSBTAP00000061351.1 pep primary_assembly:ARS-UCD1.2:8:100805164:100912356:-1 gene:ENSBTAG00000006712.6 transcript:ENSBTAT00000079363.1 gene_biotype:protein_coding transcript_biotype:protein_coding gene_symbol:ECPAS description:Ecm29 proteasome adaptor and scaffold [Source:VGNC Symbol;Acc:VGNC:30551]	8
XP_007187323.1 Golgi-specific brefeldin A-resistance guanine nucleotide exchange factor 1 isoform X1 [Balaenoptera acutorostrata scammoni]	8	XP_007459244.1 PREDICTED: arf-GAP with SH3 domain, ANK repeat and PH domain-containing protein 3 isoform X2 [Lipotes vexillifer]	7	XP_019807687.1 PREDICTED: bromodomain adjacent to zinc finger domain protein 2A isoform X3 [Tursiops truncatus]	7	Wd_GLEAN_10012543 P24821/0.0/TENA_HUMAN Tenascin OS=Homo sapiens GN=TNC PE=1 SV=3	6	ENSBTAP00000060873.1 pep primary_assembly:ARS-UCD1.2:5:60806180:61065110:1 gene:ENSBTAG00000015792.5 transcript:ENSBTAT00000081746.1 gene_biotype:protein_coding transcript_biotype:protein_coding gene_symbol:CFAP54 description:cilia and flagella associated protein 54 [Source:NCBI gene;Acc:787705]	8
XP_007187054.1 zinc finger protein 764-like [Balaenoptera acutorostrata scammoni]	8	XP_007459243.1 PREDICTED: arf-GAP with SH3 domain, ANK repeat and PH domain-containing protein 3 isoform X1 [Lipotes vexillifer]	7	XP_019807686.1 PREDICTED: bromodomain adjacent to zinc finger domain protein 2A isoform X2 [Tursiops truncatus]	7	Wd_GLEAN_10012537 Q7Z591/0.0/AKNA_HUMAN AT-hook-containing transcription factor OS=Homo sapiens GN=AKNA PE=1 SV=2	6	ENSBTAP00000060733.1 pep primary_assembly:ARS-UCD1.2:5:95103224:95117861:1 gene:ENSBTAG00000014759.6 transcript:ENSBTAT00000084915.1 gene_biotype:protein_coding transcript_biotype:protein_coding gene_symbol:WBP11 description:Bos taurus WW domain binding protein 11 (WBP11), mRNA. [Source:RefSeq mRNA;Acc:NM_001206405]	8
XP_007186312.1 E3 ubiquitin-protein ligase MYCBP2 [Balaenoptera acutorostrata scammoni]	8	XP_007459056.1 PREDICTED: voltage-dependent N-type calcium channel subunit alpha-1B [Lipotes vexillifer]	7	XP_019807685.1 PREDICTED: bromodomain adjacent to zinc finger domain protein 2A isoform X1 [Tursiops truncatus]	7	Wd_GLEAN_10012505 Q6PDI5/0.0/ECM29_MOUSE Proteasome-associated protein ECM29 homolog OS=Mus musculus GN=Ecm29 PE=1 SV=3	6	ENSBTAP00000060586.1 pep primary_assembly:ARS-UCD1.2:29:28330721:28353409:1 gene:ENSBTAG00000004355.6 transcript:ENSBTAT00000070243.1 gene_biotype:protein_coding transcript_biotype:protein_coding gene_symbol:ROBO3 description:roundabout guidance receptor 3 [Source:VGNC Symbol;Acc:VGNC:34080]	8
XP_007185844.1 dynein heavy chain 17, axonemal [Balaenoptera acutorostrata scammoni]	8	XP_007458731.1 PREDICTED: zinc finger protein 541 [Lipotes vexillifer]	7	XP_019807655.1 PREDICTED: myosin-binding protein C, slow-type isoform X1 [Tursiops truncatus]	7	Wd_GLEAN_10012481 Q96Q15/0.0/SMG1_HUMAN Serine/threonine-protein kinase SMG1 OS=Homo sapiens GN=SMG1 PE=1 SV=3	6	ENSBTAP00000060584.1 pep primary_assembly:ARS-UCD1.2:2:105905107:106001267:-1 gene:ENSBTAG00000002485.6 transcript:ENSBTAT00000079778.1 gene_biotype:protein_coding transcript_biotype:protein_coding gene_symbol:TNS1 description:tensin 1 [Source:VGNC Symbol;Acc:VGNC:36207]	8
XP_007185737.1 caskin-2 [Balaenoptera acutorostrata scammoni]	8	XP_007458701.1 PREDICTED: latent-transforming growth factor beta-binding protein 4 isoform X2 [Lipotes vexillifer]	7	XP_019807540.1 PREDICTED: plexin-A2 [Tursiops truncatus]	7	Wd_GLEAN_10012433 Q76MJ5/0.0/ERN2_HUMAN Serine/threonine-protein kinase/endoribonuclease IRE2 OS=Homo sapiens GN=ERN2 PE=1 SV=4	6	ENSBTAP00000060241.1 pep primary_assembly:ARS-UCD1.2:14:50970911:52273953:1 gene:ENSBTAG00000038281.3 transcript:ENSBTAT00000069183.1 gene_biotype:protein_coding transcript_biotype:protein_coding gene_symbol:CSMD3 description:CUB and Sushi multiple domains 3 [Source:HGNC Symbol;Acc:HGNC:19291]	8
XP_007185736.1 caskin-2 [Balaenoptera acutorostrata scammoni]	8	XP_007458322.1 PREDICTED: multidrug resistance-associated protein 7 [Lipotes vexillifer]	7	XP_019807197.1 PREDICTED: mitogen-activated protein kinase kinase kinase 5 isoform X3 [Tursiops truncatus]	7	Wd_GLEAN_10012353 Q96H86/0.0/ZN764_HUMAN Zinc finger protein 764 OS=Homo sapiens GN=ZNF764 PE=2 SV=2	6	ENSBTAP00000060104.1 pep primary_assembly:ARS-UCD1.2:19:53693585:53787907:1 gene:ENSBTAG00000000920.6 transcript:ENSBTAT00000075698.1 gene_biotype:protein_coding transcript_biotype:protein_coding gene_symbol:DNAH17 description:dynein axonemal heavy chain 17 [Source:VGNC Symbol;Acc:VGNC:28124]	8
XP_007185735.1 caskin-2 [Balaenoptera acutorostrata scammoni]	8	XP_007458312.1 PREDICTED: inactive tyrosine-protein kinase 7 isoform X1 [Lipotes vexillifer]	7	XP_019807196.1 PREDICTED: mitogen-activated protein kinase kinase kinase 5 isoform X2 [Tursiops truncatus]	7	Wd_GLEAN_10012339 Q9H2F3/0.0/3BHS7_HUMAN 3 beta-hydroxysteroid dehydrogenase type 7 OS=Homo sapiens GN=HSD3B7 PE=1 SV=2	6	ENSBTAP00000060048.1 pep primary_assembly:ARS-UCD1.2:9:22963808:23089404:1 gene:ENSBTAG00000000676.7 transcript:ENSBTAT00000085183.1 gene_biotype:protein_coding transcript_biotype:protein_coding gene_symbol:DOP1A description:DOP1 leucine zipper like protein A [Source:VGNC Symbol;Acc:VGNC:28172]	8
[truncated: 25,021 more rows]
