# Supplementary material for: Whole Genome Sequencing of Chinese White Dolphin (Sousa chinensis) for High-Throughput Screening of Antihypertensive Peptides
Source: Mar Drugs. 2019 Aug 28;17(9):504. doi: 10.3390/md17090504 (PMC6780146; doi:10.3390/md17090504)
Supplement: Supplementary file 1 [file marinedrugs-17-00504-s001.zip › Table S8.xlsx]

## Sheet: Chinese_white_dolphin
Ontoloty	GO term	Number of Genes	Gene members
biological_process	behavior	48	Wd_GLEAN_10000313;Wd_GLEAN_10000822;Wd_GLEAN_10001127;Wd_GLEAN_10001435;Wd_GLEAN_10001616;Wd_GLEAN_10002186;Wd_GLEAN_10002311;Wd_GLEAN_10003870;Wd_GLEAN_10004150;Wd_GLEAN_10004289;Wd_GLEAN_10004366;Wd_GLEAN_10005588;Wd_GLEAN_10005975;Wd_GLEAN_10006410;Wd_GLEAN_10006816;Wd_GLEAN_10007228;Wd_GLEAN_10007541;Wd_GLEAN_10007601;Wd_GLEAN_10007609;Wd_GLEAN_10007740;Wd_GLEAN_10007967;Wd_GLEAN_10008009;Wd_…
biological_process	biological adhesion	85	Wd_GLEAN_10000271;Wd_GLEAN_10000313;Wd_GLEAN_10000533;Wd_GLEAN_10001017;Wd_GLEAN_10001231;Wd_GLEAN_10001764;Wd_GLEAN_10002250;Wd_GLEAN_10002394;Wd_GLEAN_10002479;Wd_GLEAN_10002540;Wd_GLEAN_10002672;Wd_GLEAN_10002674;Wd_GLEAN_10002702;Wd_GLEAN_10002780;Wd_GLEAN_10002983;Wd_GLEAN_10003284;Wd_GLEAN_10003355;Wd_GLEAN_10003501;Wd_GLEAN_10003979;Wd_GLEAN_10004039;Wd_GLEAN_10004041;Wd_GLEAN_10004103;Wd_…
biological_process	biological phase	2	Wd_GLEAN_10005804;Wd_GLEAN_10008061
biological_process	biological regulation	829	Wd_GLEAN_10000020;Wd_GLEAN_10000068;Wd_GLEAN_10000104;Wd_GLEAN_10000256;Wd_GLEAN_10000271;Wd_GLEAN_10000272;Wd_GLEAN_10000284;Wd_GLEAN_10000289;Wd_GLEAN_10000313;Wd_GLEAN_10000337;Wd_GLEAN_10000342;Wd_GLEAN_10000343;Wd_GLEAN_10000349;Wd_GLEAN_10000350;Wd_GLEAN_10000357;Wd_GLEAN_10000375;Wd_GLEAN_10000383;Wd_GLEAN_10000386;Wd_GLEAN_10000461;Wd_GLEAN_10000474;Wd_GLEAN_10000475;Wd_GLEAN_10000525;Wd_…
biological_process	cell aggregation	5	Wd_GLEAN_10002468;Wd_GLEAN_10003838;Wd_GLEAN_10007258;Wd_GLEAN_10011140;Wd_GLEAN_10014309
biological_process	cell killing	9	Wd_GLEAN_10000289;Wd_GLEAN_10002672;Wd_GLEAN_10003154;Wd_GLEAN_10005243;Wd_GLEAN_10008193;Wd_GLEAN_10008394;Wd_GLEAN_10010063;Wd_GLEAN_10010148;Wd_GLEAN_10010280
biological_process	cell proliferation	148	Wd_GLEAN_10000289;Wd_GLEAN_10000349;Wd_GLEAN_10000475;Wd_GLEAN_10000525;Wd_GLEAN_10000533;Wd_GLEAN_10000800;Wd_GLEAN_10000819;Wd_GLEAN_10001017;Wd_GLEAN_10001231;Wd_GLEAN_10001575;Wd_GLEAN_10001679;Wd_GLEAN_10002030;Wd_GLEAN_10002123;Wd_GLEAN_10002171;Wd_GLEAN_10002394;Wd_GLEAN_10002468;Wd_GLEAN_10002562;Wd_GLEAN_10002601;Wd_GLEAN_10002624;Wd_GLEAN_10002672;Wd_GLEAN_10002674;Wd_GLEAN_10002847;Wd_…
biological_process	cellular component organization or biogenesis	496	Wd_GLEAN_10000104;Wd_GLEAN_10000313;Wd_GLEAN_10000343;Wd_GLEAN_10000349;Wd_GLEAN_10000350;Wd_GLEAN_10000357;Wd_GLEAN_10000383;Wd_GLEAN_10000386;Wd_GLEAN_10000430;Wd_GLEAN_10000461;Wd_GLEAN_10000475;Wd_GLEAN_10000512;Wd_GLEAN_10000525;Wd_GLEAN_10000533;Wd_GLEAN_10000552;Wd_GLEAN_10000553;Wd_GLEAN_10000554;Wd_GLEAN_10000555;Wd_GLEAN_10000572;Wd_GLEAN_10000631;Wd_GLEAN_10000665;Wd_GLEAN_10000737;Wd_…
biological_process	cellular process	1190	Wd_GLEAN_10000016;Wd_GLEAN_10000020;Wd_GLEAN_10000030;Wd_GLEAN_10000032;Wd_GLEAN_10000055;Wd_GLEAN_10000058;Wd_GLEAN_10000068;Wd_GLEAN_10000074;Wd_GLEAN_10000104;Wd_GLEAN_10000116;Wd_GLEAN_10000222;Wd_GLEAN_10000256;Wd_GLEAN_10000271;Wd_GLEAN_10000272;Wd_GLEAN_10000284;Wd_GLEAN_10000289;Wd_GLEAN_10000313;Wd_GLEAN_10000337;Wd_GLEAN_10000342;Wd_GLEAN_10000343;Wd_GLEAN_10000349;Wd_GLEAN_10000350;Wd_…
biological_process	detoxification	2	Wd_GLEAN_10000289;Wd_GLEAN_10010280
biological_process	developmental process	468	Wd_GLEAN_10000271;Wd_GLEAN_10000272;Wd_GLEAN_10000313;Wd_GLEAN_10000337;Wd_GLEAN_10000343;Wd_GLEAN_10000349;Wd_GLEAN_10000357;Wd_GLEAN_10000386;Wd_GLEAN_10000474;Wd_GLEAN_10000475;Wd_GLEAN_10000512;Wd_GLEAN_10000533;Wd_GLEAN_10000608;Wd_GLEAN_10000819;Wd_GLEAN_10000822;Wd_GLEAN_10000829;Wd_GLEAN_10000855;Wd_GLEAN_10000918;Wd_GLEAN_10000938;Wd_GLEAN_10000952;Wd_GLEAN_10001017;Wd_GLEAN_10001101;Wd_…
biological_process	growth	80	Wd_GLEAN_10000349;Wd_GLEAN_10000608;Wd_GLEAN_10000952;Wd_GLEAN_10001017;Wd_GLEAN_10001066;Wd_GLEAN_10001231;Wd_GLEAN_10002123;Wd_GLEAN_10002171;Wd_GLEAN_10002176;Wd_GLEAN_10002479;Wd_GLEAN_10002567;Wd_GLEAN_10002672;Wd_GLEAN_10002674;Wd_GLEAN_10003838;Wd_GLEAN_10003905;Wd_GLEAN_10003996;Wd_GLEAN_10004243;Wd_GLEAN_10004788;Wd_GLEAN_10004951;Wd_GLEAN_10005077;Wd_GLEAN_10005352;Wd_GLEAN_10005400;Wd_…
biological_process	immune system process	154	Wd_GLEAN_10000271;Wd_GLEAN_10000289;Wd_GLEAN_10000533;Wd_GLEAN_10000607;Wd_GLEAN_10000608;Wd_GLEAN_10000883;Wd_GLEAN_10001575;Wd_GLEAN_10001679;Wd_GLEAN_10001689;Wd_GLEAN_10002030;Wd_GLEAN_10002123;Wd_GLEAN_10002160;Wd_GLEAN_10002171;Wd_GLEAN_10002239;Wd_GLEAN_10002394;Wd_GLEAN_10002624;Wd_GLEAN_10002672;Wd_GLEAN_10002674;Wd_GLEAN_10002702;Wd_GLEAN_10002731;Wd_GLEAN_10002847;Wd_GLEAN_10002983;Wd_…
biological_process	localization	450	Wd_GLEAN_10000030;Wd_GLEAN_10000068;Wd_GLEAN_10000116;Wd_GLEAN_10000271;Wd_GLEAN_10000289;Wd_GLEAN_10000313;Wd_GLEAN_10000337;Wd_GLEAN_10000349;Wd_GLEAN_10000350;Wd_GLEAN_10000475;Wd_GLEAN_10000525;Wd_GLEAN_10000533;Wd_GLEAN_10000572;Wd_GLEAN_10000648;Wd_GLEAN_10000665;Wd_GLEAN_10000726;Wd_GLEAN_10000785;Wd_GLEAN_10000800;Wd_GLEAN_10000845;Wd_GLEAN_10000863;Wd_GLEAN_10000938;Wd_GLEAN_10001017;Wd_…
biological_process	locomotion	123	Wd_GLEAN_10000337;Wd_GLEAN_10000386;Wd_GLEAN_10000726;Wd_GLEAN_10000938;Wd_GLEAN_10001017;Wd_GLEAN_10001230;Wd_GLEAN_10001483;Wd_GLEAN_10001622;Wd_GLEAN_10001679;Wd_GLEAN_10002171;Wd_GLEAN_10002286;Wd_GLEAN_10002311;Wd_GLEAN_10002468;Wd_GLEAN_10002479;Wd_GLEAN_10002540;Wd_GLEAN_10002672;Wd_GLEAN_10003154;Wd_GLEAN_10003171;Wd_GLEAN_10003618;Wd_GLEAN_10003643;Wd_GLEAN_10003838;Wd_GLEAN_10003870;Wd_…
biological_process	metabolic process	880	Wd_GLEAN_10000016;Wd_GLEAN_10000020;Wd_GLEAN_10000030;Wd_GLEAN_10000032;Wd_GLEAN_10000038;Wd_GLEAN_10000055;Wd_GLEAN_10000058;Wd_GLEAN_10000068;Wd_GLEAN_10000074;Wd_GLEAN_10000104;Wd_GLEAN_10000116;Wd_GLEAN_10000222;Wd_GLEAN_10000256;Wd_GLEAN_10000271;Wd_GLEAN_10000272;Wd_GLEAN_10000284;Wd_GLEAN_10000289;Wd_GLEAN_10000343;Wd_GLEAN_10000349;Wd_GLEAN_10000383;Wd_GLEAN_10000430;Wd_GLEAN_10000461;Wd_…
biological_process	multi-organism process	147	Wd_GLEAN_10000231;Wd_GLEAN_10000313;Wd_GLEAN_10000349;Wd_GLEAN_10000572;Wd_GLEAN_10000608;Wd_GLEAN_10000800;Wd_GLEAN_10000918;Wd_GLEAN_10001182;Wd_GLEAN_10001253;Wd_GLEAN_10001380;Wd_GLEAN_10001435;Wd_GLEAN_10001637;Wd_GLEAN_10001689;Wd_GLEAN_10001742;Wd_GLEAN_10001918;Wd_GLEAN_10002123;Wd_GLEAN_10002160;Wd_GLEAN_10002171;Wd_GLEAN_10002186;Wd_GLEAN_10002538;Wd_GLEAN_10002601;Wd_GLEAN_10002648;Wd_…
biological_process	multicellular organismal process	490	Wd_GLEAN_10000231;Wd_GLEAN_10000271;Wd_GLEAN_10000272;Wd_GLEAN_10000289;Wd_GLEAN_10000313;Wd_GLEAN_10000337;Wd_GLEAN_10000343;Wd_GLEAN_10000349;Wd_GLEAN_10000386;Wd_GLEAN_10000474;Wd_GLEAN_10000475;Wd_GLEAN_10000512;Wd_GLEAN_10000533;Wd_GLEAN_10000608;Wd_GLEAN_10000652;Wd_GLEAN_10000726;Wd_GLEAN_10000785;Wd_GLEAN_10000819;Wd_GLEAN_10000822;Wd_GLEAN_10000829;Wd_GLEAN_10000855;Wd_GLEAN_10000894;Wd_…
biological_process	negative regulation of biological process	384	Wd_GLEAN_10000068;Wd_GLEAN_10000104;Wd_GLEAN_10000272;Wd_GLEAN_10000313;Wd_GLEAN_10000337;Wd_GLEAN_10000343;Wd_GLEAN_10000349;Wd_GLEAN_10000383;Wd_GLEAN_10000461;Wd_GLEAN_10000475;Wd_GLEAN_10000525;Wd_GLEAN_10000527;Wd_GLEAN_10000533;Wd_GLEAN_10000572;Wd_GLEAN_10000608;Wd_GLEAN_10000632;Wd_GLEAN_10000785;Wd_GLEAN_10000800;Wd_GLEAN_10000883;Wd_GLEAN_10000894;Wd_GLEAN_10001017;Wd_GLEAN_10001066;Wd_…
biological_process	pigmentation	7	Wd_GLEAN_10000271;Wd_GLEAN_10002731;Wd_GLEAN_10006823;Wd_GLEAN_10008817;Wd_GLEAN_10014204;Wd_GLEAN_10014714;Wd_GLEAN_10015826
biological_process	positive regulation of biological process	402	Wd_GLEAN_10000104;Wd_GLEAN_10000271;Wd_GLEAN_10000313;Wd_GLEAN_10000349;Wd_GLEAN_10000474;Wd_GLEAN_10000525;Wd_GLEAN_10000533;Wd_GLEAN_10000607;Wd_GLEAN_10000608;Wd_GLEAN_10000632;Wd_GLEAN_10000665;Wd_GLEAN_10000726;Wd_GLEAN_10000785;Wd_GLEAN_10000800;Wd_GLEAN_10000842;Wd_GLEAN_10000855;Wd_GLEAN_10000918;Wd_GLEAN_10001017;Wd_GLEAN_10001066;Wd_GLEAN_10001120;Wd_GLEAN_10001231;Wd_GLEAN_10001346;Wd_…
biological_process	presynaptic process involved in chemical synaptic transmission	11	Wd_GLEAN_10001940;Wd_GLEAN_10003838;Wd_GLEAN_10007551;Wd_GLEAN_10007600;Wd_GLEAN_10009432;Wd_GLEAN_10012618;Wd_GLEAN_10014310;Wd_GLEAN_10015048;Wd_GLEAN_10016395;Wd_GLEAN_10016466;Wd_GLEAN_10017532
biological_process	regulation of biological process	786	Wd_GLEAN_10000020;Wd_GLEAN_10000068;Wd_GLEAN_10000104;Wd_GLEAN_10000256;Wd_GLEAN_10000271;Wd_GLEAN_10000272;Wd_GLEAN_10000284;Wd_GLEAN_10000289;Wd_GLEAN_10000313;Wd_GLEAN_10000337;Wd_GLEAN_10000342;Wd_GLEAN_10000343;Wd_GLEAN_10000349;Wd_GLEAN_10000357;Wd_GLEAN_10000375;Wd_GLEAN_10000383;Wd_GLEAN_10000386;Wd_GLEAN_10000461;Wd_GLEAN_10000474;Wd_GLEAN_10000475;Wd_GLEAN_10000525;Wd_GLEAN_10000527;Wd_…
biological_process	reproduction	99	Wd_GLEAN_10000231;Wd_GLEAN_10000343;Wd_GLEAN_10000349;Wd_GLEAN_10000819;Wd_GLEAN_10000918;Wd_GLEAN_10001182;Wd_GLEAN_10001346;Wd_GLEAN_10001380;Wd_GLEAN_10001742;Wd_GLEAN_10001918;Wd_GLEAN_10002123;Wd_GLEAN_10002160;Wd_GLEAN_10002186;Wd_GLEAN_10002468;Wd_GLEAN_10002547;Wd_GLEAN_10002567;Wd_GLEAN_10002648;Wd_GLEAN_10002672;Wd_GLEAN_10002674;Wd_GLEAN_10002821;Wd_GLEAN_10002847;Wd_GLEAN_10002884;Wd_…
biological_process	reproductive process	99	Wd_GLEAN_10000231;Wd_GLEAN_10000343;Wd_GLEAN_10000349;Wd_GLEAN_10000819;Wd_GLEAN_10000918;Wd_GLEAN_10001182;Wd_GLEAN_10001346;Wd_GLEAN_10001380;Wd_GLEAN_10001742;Wd_GLEAN_10001918;Wd_GLEAN_10002123;Wd_GLEAN_10002160;Wd_GLEAN_10002186;Wd_GLEAN_10002468;Wd_GLEAN_10002547;Wd_GLEAN_10002567;Wd_GLEAN_10002648;Wd_GLEAN_10002672;Wd_GLEAN_10002674;Wd_GLEAN_10002821;Wd_GLEAN_10002847;Wd_GLEAN_10002884;Wd_…
biological_process	response to stimulus	583	Wd_GLEAN_10000068;Wd_GLEAN_10000104;Wd_GLEAN_10000271;Wd_GLEAN_10000284;Wd_GLEAN_10000289;Wd_GLEAN_10000313;Wd_GLEAN_10000337;Wd_GLEAN_10000342;Wd_GLEAN_10000343;Wd_GLEAN_10000349;Wd_GLEAN_10000357;Wd_GLEAN_10000375;Wd_GLEAN_10000386;Wd_GLEAN_10000475;Wd_GLEAN_10000525;Wd_GLEAN_10000527;Wd_GLEAN_10000533;Wd_GLEAN_10000572;Wd_GLEAN_10000607;Wd_GLEAN_10000608;Wd_GLEAN_10000632;Wd_GLEAN_10000688;Wd_…
biological_process	rhythmic process	28	Wd_GLEAN_10001714;Wd_GLEAN_10002123;Wd_GLEAN_10002286;Wd_GLEAN_10002311;Wd_GLEAN_10002672;Wd_GLEAN_10002674;Wd_GLEAN_10003812;Wd_GLEAN_10004366;Wd_GLEAN_10004900;Wd_GLEAN_10005097;Wd_GLEAN_10005784;Wd_GLEAN_10006159;Wd_GLEAN_10006811;Wd_GLEAN_10006816;Wd_GLEAN_10007067;Wd_GLEAN_10007258;Wd_GLEAN_10008293;Wd_GLEAN_10010300;Wd_GLEAN_10011180;Wd_GLEAN_10012230;Wd_GLEAN_10012913;Wd_GLEAN_10013064;Wd_…
biological_process	signaling	440	Wd_GLEAN_10000068;Wd_GLEAN_10000104;Wd_GLEAN_10000271;Wd_GLEAN_10000284;Wd_GLEAN_10000289;Wd_GLEAN_10000313;Wd_GLEAN_10000337;Wd_GLEAN_10000342;Wd_GLEAN_10000349;Wd_GLEAN_10000357;Wd_GLEAN_10000375;Wd_GLEAN_10000383;Wd_GLEAN_10000386;Wd_GLEAN_10000525;Wd_GLEAN_10000527;Wd_GLEAN_10000533;Wd_GLEAN_10000607;Wd_GLEAN_10000632;Wd_GLEAN_10000688;Wd_GLEAN_10000726;Wd_GLEAN_10000785;Wd_GLEAN_10000800;Wd_…
cellular_component	cell	1292	Wd_GLEAN_10000020;Wd_GLEAN_10000030;Wd_GLEAN_10000032;Wd_GLEAN_10000055;Wd_GLEAN_10000068;Wd_GLEAN_10000074;Wd_GLEAN_10000104;Wd_GLEAN_10000116;Wd_GLEAN_10000222;Wd_GLEAN_10000256;Wd_GLEAN_10000263;Wd_GLEAN_10000271;Wd_GLEAN_10000272;Wd_GLEAN_10000284;Wd_GLEAN_10000289;Wd_GLEAN_10000313;Wd_GLEAN_10000335;Wd_GLEAN_10000337;Wd_GLEAN_10000343;Wd_GLEAN_10000349;Wd_GLEAN_10000350;Wd_GLEAN_10000357;Wd_…
cellular_component	cell junction	99	Wd_GLEAN_10000335;Wd_GLEAN_10000785;Wd_GLEAN_10000800;Wd_GLEAN_10000829;Wd_GLEAN_10000863;Wd_GLEAN_10001231;Wd_GLEAN_10001253;Wd_GLEAN_10001314;Wd_GLEAN_10001580;Wd_GLEAN_10001637;Wd_GLEAN_10001650;Wd_GLEAN_10001689;Wd_GLEAN_10001714;Wd_GLEAN_10001940;Wd_GLEAN_10002119;Wd_GLEAN_10002239;Wd_GLEAN_10002305;Wd_GLEAN_10002407;Wd_GLEAN_10002601;Wd_GLEAN_10002780;Wd_GLEAN_10002995;Wd_GLEAN_10003478;Wd_…
cellular_component	cell part	1286	Wd_GLEAN_10000020;Wd_GLEAN_10000030;Wd_GLEAN_10000032;Wd_GLEAN_10000055;Wd_GLEAN_10000068;Wd_GLEAN_10000074;Wd_GLEAN_10000104;Wd_GLEAN_10000116;Wd_GLEAN_10000222;Wd_GLEAN_10000256;Wd_GLEAN_10000263;Wd_GLEAN_10000271;Wd_GLEAN_10000272;Wd_GLEAN_10000284;Wd_GLEAN_10000289;Wd_GLEAN_10000313;Wd_GLEAN_10000335;Wd_GLEAN_10000337;Wd_GLEAN_10000343;Wd_GLEAN_10000349;Wd_GLEAN_10000350;Wd_GLEAN_10000357;Wd_…
cellular_component	extracellular region	297	Wd_GLEAN_10000271;Wd_GLEAN_10000289;Wd_GLEAN_10000525;Wd_GLEAN_10000607;Wd_GLEAN_10000608;Wd_GLEAN_10000665;Wd_GLEAN_10000785;Wd_GLEAN_10000800;Wd_GLEAN_10000822;Wd_GLEAN_10000918;Wd_GLEAN_10001021;Wd_GLEAN_10001092;Wd_GLEAN_10001101;Wd_GLEAN_10001119;Wd_GLEAN_10001231;Wd_GLEAN_10001253;Wd_GLEAN_10001303;Wd_GLEAN_10001380;Wd_GLEAN_10001443;Wd_GLEAN_10001475;Wd_GLEAN_10001483;Wd_GLEAN_10001490;Wd_…
cellular_component	extracellular region part	281	Wd_GLEAN_10000289;Wd_GLEAN_10000525;Wd_GLEAN_10000607;Wd_GLEAN_10000608;Wd_GLEAN_10000665;Wd_GLEAN_10000785;Wd_GLEAN_10000800;Wd_GLEAN_10000918;Wd_GLEAN_10001021;Wd_GLEAN_10001092;Wd_GLEAN_10001101;Wd_GLEAN_10001119;Wd_GLEAN_10001231;Wd_GLEAN_10001253;Wd_GLEAN_10001303;Wd_GLEAN_10001380;Wd_GLEAN_10001443;Wd_GLEAN_10001475;Wd_GLEAN_10001483;Wd_GLEAN_10001490;Wd_GLEAN_10001531;Wd_GLEAN_10001539;Wd_…
cellular_component	macromolecular complex	523	Wd_GLEAN_10000030;Wd_GLEAN_10000032;Wd_GLEAN_10000055;Wd_GLEAN_10000104;Wd_GLEAN_10000116;Wd_GLEAN_10000271;Wd_GLEAN_10000343;Wd_GLEAN_10000349;Wd_GLEAN_10000363;Wd_GLEAN_10000430;Wd_GLEAN_10000461;Wd_GLEAN_10000525;Wd_GLEAN_10000552;Wd_GLEAN_10000553;Wd_GLEAN_10000554;Wd_GLEAN_10000555;Wd_GLEAN_10000572;Wd_GLEAN_10000626;Wd_GLEAN_10000628;Wd_GLEAN_10000737;Wd_GLEAN_10000785;Wd_GLEAN_10000800;Wd_…
cellular_component	membrane	714	Wd_GLEAN_10000038;Wd_GLEAN_10000039;Wd_GLEAN_10000074;Wd_GLEAN_10000116;Wd_GLEAN_10000133;Wd_GLEAN_10000205;Wd_GLEAN_10000271;Wd_GLEAN_10000284;Wd_GLEAN_10000313;Wd_GLEAN_10000335;Wd_GLEAN_10000337;Wd_GLEAN_10000349;Wd_GLEAN_10000375;Wd_GLEAN_10000386;Wd_GLEAN_10000420;Wd_GLEAN_10000461;Wd_GLEAN_10000475;Wd_GLEAN_10000512;Wd_GLEAN_10000525;Wd_GLEAN_10000572;Wd_GLEAN_10000578;Wd_GLEAN_10000596;Wd_…
cellular_component	membrane part	506	Wd_GLEAN_10000039;Wd_GLEAN_10000074;Wd_GLEAN_10000116;Wd_GLEAN_10000133;Wd_GLEAN_10000205;Wd_GLEAN_10000271;Wd_GLEAN_10000313;Wd_GLEAN_10000335;Wd_GLEAN_10000337;Wd_GLEAN_10000375;Wd_GLEAN_10000386;Wd_GLEAN_10000420;Wd_GLEAN_10000525;Wd_GLEAN_10000572;Wd_GLEAN_10000578;Wd_GLEAN_10000596;Wd_GLEAN_10000607;Wd_GLEAN_10000624;Wd_GLEAN_10000641;Wd_GLEAN_10000648;Wd_GLEAN_10000652;Wd_GLEAN_10000665;Wd_…
cellular_component	membrane-enclosed lumen	361	Wd_GLEAN_10000020;Wd_GLEAN_10000104;Wd_GLEAN_10000256;Wd_GLEAN_10000343;Wd_GLEAN_10000349;Wd_GLEAN_10000408;Wd_GLEAN_10000430;Wd_GLEAN_10000461;Wd_GLEAN_10000469;Wd_GLEAN_10000474;Wd_GLEAN_10000525;Wd_GLEAN_10000527;Wd_GLEAN_10000533;Wd_GLEAN_10000626;Wd_GLEAN_10000628;Wd_GLEAN_10000737;Wd_GLEAN_10000785;Wd_GLEAN_10000800;Wd_GLEAN_10000842;Wd_GLEAN_10001066;Wd_GLEAN_10001092;Wd_GLEAN_10001113;Wd_…
cellular_component	nucleoid	3	Wd_GLEAN_10000525;Wd_GLEAN_10005686;Wd_GLEAN_10014192
cellular_component	organelle	1041	Wd_GLEAN_10000020;Wd_GLEAN_10000030;Wd_GLEAN_10000032;Wd_GLEAN_10000055;Wd_GLEAN_10000074;Wd_GLEAN_10000104;Wd_GLEAN_10000116;Wd_GLEAN_10000222;Wd_GLEAN_10000256;Wd_GLEAN_10000263;Wd_GLEAN_10000271;Wd_GLEAN_10000272;Wd_GLEAN_10000289;Wd_GLEAN_10000343;Wd_GLEAN_10000349;Wd_GLEAN_10000350;Wd_GLEAN_10000357;Wd_GLEAN_10000383;Wd_GLEAN_10000408;Wd_GLEAN_10000430;Wd_GLEAN_10000461;Wd_GLEAN_10000469;Wd_…
cellular_component	organelle part	661	Wd_GLEAN_10000020;Wd_GLEAN_10000030;Wd_GLEAN_10000032;Wd_GLEAN_10000055;Wd_GLEAN_10000074;Wd_GLEAN_10000104;Wd_GLEAN_10000256;Wd_GLEAN_10000271;Wd_GLEAN_10000343;Wd_GLEAN_10000349;Wd_GLEAN_10000408;Wd_GLEAN_10000430;Wd_GLEAN_10000461;Wd_GLEAN_10000469;Wd_GLEAN_10000474;Wd_GLEAN_10000512;Wd_GLEAN_10000525;Wd_GLEAN_10000527;Wd_GLEAN_10000533;Wd_GLEAN_10000552;Wd_GLEAN_10000553;Wd_GLEAN_10000554;Wd_…
cellular_component	other organism	2	Wd_GLEAN_10009906;Wd_GLEAN_10015815
cellular_component	other organism part	2	Wd_GLEAN_10009906;Wd_GLEAN_10015815
cellular_component	supramolecular complex	45	Wd_GLEAN_10000512;Wd_GLEAN_10000957;Wd_GLEAN_10002239;Wd_GLEAN_10002540;Wd_GLEAN_10002648;Wd_GLEAN_10003538;Wd_GLEAN_10003557;Wd_GLEAN_10003921;Wd_GLEAN_10004297;Wd_GLEAN_10004309;Wd_GLEAN_10004358;Wd_GLEAN_10004945;Wd_GLEAN_10006154;Wd_GLEAN_10006194;Wd_GLEAN_10006329;Wd_GLEAN_10006624;Wd_GLEAN_10007028;Wd_GLEAN_10007067;Wd_GLEAN_10007409;Wd_GLEAN_10008293;Wd_GLEAN_10008324;Wd_GLEAN_10009237;Wd_…
cellular_component	synapse	63	Wd_GLEAN_10000313;Wd_GLEAN_10000383;Wd_GLEAN_10000822;Wd_GLEAN_10000863;Wd_GLEAN_10001314;Wd_GLEAN_10001650;Wd_GLEAN_10001714;Wd_GLEAN_10001787;Wd_GLEAN_10001940;Wd_GLEAN_10002186;Wd_GLEAN_10002311;Wd_GLEAN_10002407;Wd_GLEAN_10003477;Wd_GLEAN_10003478;Wd_GLEAN_10003725;Wd_GLEAN_10003838;Wd_GLEAN_10004150;Wd_GLEAN_10005244;Wd_GLEAN_10005707;Wd_GLEAN_10005974;Wd_GLEAN_10006279;Wd_GLEAN_10007147;Wd_…
cellular_component	synapse part	51	Wd_GLEAN_10000313;Wd_GLEAN_10000822;Wd_GLEAN_10001314;Wd_GLEAN_10001650;Wd_GLEAN_10001714;Wd_GLEAN_10001787;Wd_GLEAN_10001940;Wd_GLEAN_10002186;Wd_GLEAN_10002311;Wd_GLEAN_10002407;Wd_GLEAN_10003477;Wd_GLEAN_10003478;Wd_GLEAN_10003838;Wd_GLEAN_10004150;Wd_GLEAN_10005244;Wd_GLEAN_10005707;Wd_GLEAN_10005974;Wd_GLEAN_10006279;Wd_GLEAN_10007147;Wd_GLEAN_10007196;Wd_GLEAN_10007435;Wd_GLEAN_10007541;Wd_…
cellular_component	virion	8	Wd_GLEAN_10001413;Wd_GLEAN_10001789;Wd_GLEAN_10005044;Wd_GLEAN_10007970;Wd_GLEAN_10009013;Wd_GLEAN_10013116;Wd_GLEAN_10013480;Wd_GLEAN_10017341
cellular_component	virion part	8	Wd_GLEAN_10001413;Wd_GLEAN_10001789;Wd_GLEAN_10005044;Wd_GLEAN_10007970;Wd_GLEAN_10009013;Wd_GLEAN_10013116;Wd_GLEAN_10013480;Wd_GLEAN_10017341
molecular_function	antioxidant activity	5	Wd_GLEAN_10000289;Wd_GLEAN_10005247;Wd_GLEAN_10006982;Wd_GLEAN_10010115;Wd_GLEAN_10010280
molecular_function	binding	1141	Wd_GLEAN_10000016;Wd_GLEAN_10000020;Wd_GLEAN_10000032;Wd_GLEAN_10000038;Wd_GLEAN_10000068;Wd_GLEAN_10000104;Wd_GLEAN_10000116;Wd_GLEAN_10000170;Wd_GLEAN_10000222;Wd_GLEAN_10000256;Wd_GLEAN_10000263;Wd_GLEAN_10000271;Wd_GLEAN_10000272;Wd_GLEAN_10000284;Wd_GLEAN_10000289;Wd_GLEAN_10000313;Wd_GLEAN_10000318;Wd_GLEAN_10000342;Wd_GLEAN_10000343;Wd_GLEAN_10000349;Wd_GLEAN_10000350;Wd_GLEAN_10000357;Wd_…
molecular_function	catalytic activity	536	Wd_GLEAN_10000016;Wd_GLEAN_10000025;Wd_GLEAN_10000038;Wd_GLEAN_10000039;Wd_GLEAN_10000058;Wd_GLEAN_10000068;Wd_GLEAN_10000074;Wd_GLEAN_10000116;Wd_GLEAN_10000156;Wd_GLEAN_10000222;Wd_GLEAN_10000284;Wd_GLEAN_10000289;Wd_GLEAN_10000350;Wd_GLEAN_10000475;Wd_GLEAN_10000572;Wd_GLEAN_10000578;Wd_GLEAN_10000596;Wd_GLEAN_10000626;Wd_GLEAN_10000631;Wd_GLEAN_10000632;Wd_GLEAN_10000662;Wd_GLEAN_10000718;Wd_…
molecular_function	molecular carrier activity	3	Wd_GLEAN_10001705;Wd_GLEAN_10006863;Wd_GLEAN_10008376
molecular_function	molecular function regulator	137	Wd_GLEAN_10000271;Wd_GLEAN_10000342;Wd_GLEAN_10000357;Wd_GLEAN_10000607;Wd_GLEAN_10000608;Wd_GLEAN_10000628;Wd_GLEAN_10000688;Wd_GLEAN_10000800;Wd_GLEAN_10000918;Wd_GLEAN_10001133;Wd_GLEAN_10001222;Wd_GLEAN_10001357;Wd_GLEAN_10001587;Wd_GLEAN_10001637;Wd_GLEAN_10002123;Wd_GLEAN_10002353;Wd_GLEAN_10002365;Wd_GLEAN_10002538;Wd_GLEAN_10002601;Wd_GLEAN_10002653;Wd_GLEAN_10002780;Wd_GLEAN_10002806;Wd_…
molecular_function	molecular transducer activity	89	Wd_GLEAN_10000337;Wd_GLEAN_10000349;Wd_GLEAN_10000420;Wd_GLEAN_10000641;Wd_GLEAN_10000726;Wd_GLEAN_10000952;Wd_GLEAN_10001017;Wd_GLEAN_10001027;Wd_GLEAN_10001264;Wd_GLEAN_10001650;Wd_GLEAN_10001679;Wd_GLEAN_10001772;Wd_GLEAN_10002055;Wd_GLEAN_10002176;Wd_GLEAN_10002311;Wd_GLEAN_10002479;Wd_GLEAN_10002483;Wd_GLEAN_10002687;Wd_GLEAN_10002884;Wd_GLEAN_10002944;Wd_GLEAN_10002983;Wd_GLEAN_10002995;Wd_…
molecular_function	protein tag	1	Wd_GLEAN_10014166
molecular_function	signal transducer activity	95	Wd_GLEAN_10000337;Wd_GLEAN_10000349;Wd_GLEAN_10000420;Wd_GLEAN_10000641;Wd_GLEAN_10000726;Wd_GLEAN_10000819;Wd_GLEAN_10000952;Wd_GLEAN_10001017;Wd_GLEAN_10001027;Wd_GLEAN_10001127;Wd_GLEAN_10001222;Wd_GLEAN_10001231;Wd_GLEAN_10001264;Wd_GLEAN_10001483;Wd_GLEAN_10001650;Wd_GLEAN_10001679;Wd_GLEAN_10001772;Wd_GLEAN_10002030;Wd_GLEAN_10002055;Wd_GLEAN_10002174;Wd_GLEAN_10002176;Wd_GLEAN_10002311;Wd_…
molecular_function	structural molecule activity	82	Wd_GLEAN_10000032;Wd_GLEAN_10000055;Wd_GLEAN_10000800;Wd_GLEAN_10001253;Wd_GLEAN_10001580;Wd_GLEAN_10001637;Wd_GLEAN_10001689;Wd_GLEAN_10002239;Wd_GLEAN_10002369;Wd_GLEAN_10002540;Wd_GLEAN_10002601;Wd_GLEAN_10002648;Wd_GLEAN_10002808;Wd_GLEAN_10003818;Wd_GLEAN_10003921;Wd_GLEAN_10004209;Wd_GLEAN_10004297;Wd_GLEAN_10004525;Wd_GLEAN_10004791;Wd_GLEAN_10005243;Wd_GLEAN_10005361;Wd_GLEAN_10005445;Wd_…
molecular_function	transcription regulator activity	176	Wd_GLEAN_10000104;Wd_GLEAN_10000263;Wd_GLEAN_10000272;Wd_GLEAN_10000349;Wd_GLEAN_10000527;Wd_GLEAN_10000708;Wd_GLEAN_10000774;Wd_GLEAN_10000785;Wd_GLEAN_10000842;Wd_GLEAN_10000855;Wd_GLEAN_10000883;Wd_GLEAN_10001066;Wd_GLEAN_10001120;Wd_GLEAN_10001231;Wd_GLEAN_10001346;Wd_GLEAN_10001464;Wd_GLEAN_10001571;Wd_GLEAN_10001573;Wd_GLEAN_10001574;Wd_GLEAN_10001579;Wd_GLEAN_10001708;Wd_GLEAN_10002286;Wd_…
molecular_function	translation regulator activity	7	Wd_GLEAN_10001689;Wd_GLEAN_10002562;Wd_GLEAN_10005800;Wd_GLEAN_10008210;Wd_GLEAN_10009662;Wd_GLEAN_10010285;Wd_GLEAN_10017888
molecular_function	transporter activity	118	Wd_GLEAN_10000116;Wd_GLEAN_10000525;Wd_GLEAN_10000652;Wd_GLEAN_10000829;Wd_GLEAN_10000863;Wd_GLEAN_10001014;Wd_GLEAN_10001105;Wd_GLEAN_10001222;Wd_GLEAN_10001367;Wd_GLEAN_10001461;Wd_GLEAN_10001531;Wd_GLEAN_10001650;Wd_GLEAN_10001757;Wd_GLEAN_10001870;Wd_GLEAN_10001979;Wd_GLEAN_10001991;Wd_GLEAN_10002588;Wd_GLEAN_10002687;Wd_GLEAN_10002842;Wd_GLEAN_10002984;Wd_GLEAN_10003104;Wd_GLEAN_10003177;Wd_…

## Sheet: Bottlenose_dolphin
Ontoloty	GO term	Number of Genes	Gene members
biological_process	behavior	62	XP_004312960.1;XP_004312964.1;XP_004313040.1;XP_004314252.2;XP_004314773.2;XP_004317036.2;XP_004317137.1;XP_004318121.1;XP_004318457.1;XP_004319727.2;XP_004320691.2;XP_004320787.2;XP_004324936.1;XP_004329143.1;XP_019776750.1;XP_019777773.1;XP_019777844.1;XP_019778669.1;XP_019778908.1;XP_019780332.1;XP_019781095.1;XP_019781096.1;XP_019781636.1;XP_019783169.1;XP_019783573.1;XP_019783666.1;XP_019783…
biological_process	biological adhesion	132	NP_001267566.1;NP_001267598.1;XP_004310469.1;XP_004312060.1;XP_004312964.1;XP_004313200.1;XP_004314776.1;XP_004315131.1;XP_004315132.1;XP_004316540.1;XP_004319072.1;XP_004319073.1;XP_004319267.2;XP_004319743.1;XP_004320147.1;XP_004320567.1;XP_004321705.1;XP_004324133.1;XP_004324361.1;XP_004324936.1;XP_004327183.1;XP_004328763.1;XP_004329117.1;XP_019774903.1;XP_019776163.1;XP_019776477.1;XP_019776…
biological_process	biological phase	3	XP_004315131.1;XP_004315132.1;XP_019801722.1
biological_process	biological regulation	1416	NP_001267581.1;NP_001267598.1;NP_001268733.1;NP_001268737.1;NP_001278827.1;XP_004310377.1;XP_004310392.1;XP_004310469.1;XP_004310484.1;XP_004310485.2;XP_004310593.1;XP_004310687.1;XP_004310815.1;XP_004310889.2;XP_004310936.1;XP_004310951.1;XP_004311116.2;XP_004311310.1;XP_004311379.1;XP_004311676.1;XP_004311715.2;XP_004311753.1;XP_004311895.1;XP_004311902.1;XP_004311962.1;XP_004312014.1;XP_004312…
biological_process	cell aggregation	7	XP_004313200.1;XP_019791774.1;XP_019805226.1;XP_019805227.1;XP_019805228.1;XP_019805230.1;XP_019805231.1
biological_process	cell killing	5	XP_019782494.1;XP_019786628.1;XP_019791117.1;XP_019794974.1;XP_019794977.1
biological_process	cell proliferation	269	XP_004310377.1;XP_004310593.1;XP_004310687.1;XP_004311116.2;XP_004312053.1;XP_004312232.1;XP_004312575.1;XP_004312577.1;XP_004313193.1;XP_004313597.1;XP_004313668.1;XP_004313973.1;XP_004314344.2;XP_004314708.1;XP_004315131.1;XP_004315132.1;XP_004316835.2;XP_004317153.2;XP_004317634.2;XP_004317874.1;XP_004317875.1;XP_004317884.1;XP_004318392.2;XP_004319063.1;XP_004319072.1;XP_004319073.1;XP_004319…
biological_process	cellular component organization or biogenesis	830	XP_004310312.1;XP_004310377.1;XP_004310469.1;XP_004310485.2;XP_004310593.1;XP_004310687.1;XP_004310889.2;XP_004310951.1;XP_004311116.2;XP_004311310.1;XP_004311379.1;XP_004311994.1;XP_004312053.1;XP_004312060.1;XP_004312100.1;XP_004312232.1;XP_004312324.1;XP_004312376.1;XP_004312532.2;XP_004312564.1;XP_004312593.1;XP_004312740.2;XP_004312963.1;XP_004312964.1;XP_004313040.1;XP_004313051.1;XP_004313…
biological_process	cellular process	1956	NP_001267564.1;NP_001267581.1;NP_001267598.1;NP_001268733.1;NP_001268737.1;NP_001278827.1;XP_004310312.1;XP_004310338.1;XP_004310377.1;XP_004310392.1;XP_004310469.1;XP_004310484.1;XP_004310485.2;XP_004310593.1;XP_004310687.1;XP_004310815.1;XP_004310889.2;XP_004310918.1;XP_004310936.1;XP_004310951.1;XP_004310979.1;XP_004311116.2;XP_004311123.1;XP_004311310.1;XP_004311379.1;XP_004311404.1;XP_004311…
biological_process	detoxification	1	XP_019785097.1
biological_process	developmental process	756	XP_004310469.1;XP_004310593.1;XP_004310687.1;XP_004310815.1;XP_004310951.1;XP_004311116.2;XP_004311379.1;XP_004311676.1;XP_004311715.2;XP_004311753.1;XP_004311902.1;XP_004311962.1;XP_004312014.1;XP_004312015.1;XP_004312053.1;XP_004312143.1;XP_004312232.1;XP_004312376.1;XP_004312501.2;XP_004312575.1;XP_004312577.1;XP_004312740.2;XP_004312960.1;XP_004312964.1;XP_004313029.1;XP_004313031.2;XP_004313…
biological_process	growth	152	XP_004310377.1;XP_004310593.1;XP_004310687.1;XP_004311310.1;XP_004312014.1;XP_004312015.1;XP_004313193.1;XP_004313597.1;XP_004314054.1;XP_004314064.1;XP_004314230.1;XP_004314944.1;XP_004315109.1;XP_004315131.1;XP_004315132.1;XP_004315341.1;XP_004316725.1;XP_004316803.1;XP_004316835.2;XP_004317299.1;XP_004317874.1;XP_004317875.1;XP_004317884.1;XP_004318121.1;XP_004319063.1;XP_004319072.1;XP_004319…
biological_process	immune system process	259	NP_001267549.1;NP_001267581.1;NP_001268737.1;XP_004310469.1;XP_004310889.2;XP_004311116.2;XP_004311753.1;XP_004311902.1;XP_004312053.1;XP_004312143.1;XP_004312232.1;XP_004312305.1;XP_004312575.1;XP_004312577.1;XP_004312740.2;XP_004314634.1;XP_004315131.1;XP_004315132.1;XP_004315628.1;XP_004316198.1;XP_004317058.1;XP_004317060.1;XP_004317502.1;XP_004318161.1;XP_004318683.1;XP_004319072.1;XP_004319…
biological_process	localization	719	NP_001267547.1;NP_001267574.1;NP_001268737.1;NP_001278827.1;XP_004310312.1;XP_004310436.1;XP_004310469.1;XP_004310485.2;XP_004310687.1;XP_004310889.2;XP_004311116.2;XP_004311310.1;XP_004311676.1;XP_004312053.1;XP_004312060.1;XP_004312126.2;XP_004312232.1;XP_004312305.1;XP_004312532.2;XP_004312564.1;XP_004312593.1;XP_004312716.1;XP_004312740.2;XP_004312964.1;XP_004312974.1;XP_004313015.2;XP_004313…
biological_process	locomotion	170	XP_004310687.1;XP_004312053.1;XP_004312964.1;XP_004313040.1;XP_004313553.1;XP_004313969.1;XP_004313973.1;XP_004314054.1;XP_004314230.1;XP_004314252.2;XP_004315109.1;XP_004315131.1;XP_004315132.1;XP_004316725.1;XP_004319063.1;XP_004319267.2;XP_004319407.1;XP_004319743.1;XP_004320567.1;XP_004320787.2;XP_004321000.1;XP_004321115.1;XP_004321245.1;XP_004321465.2;XP_004321496.1;XP_004322052.1;XP_004322…
biological_process	metabolic process	1480	NP_001267547.1;NP_001267564.1;NP_001267574.1;NP_001268733.1;NP_001278827.1;XP_004310338.1;XP_004310392.1;XP_004310469.1;XP_004310484.1;XP_004310485.2;XP_004310593.1;XP_004310687.1;XP_004310815.1;XP_004310918.1;XP_004310936.1;XP_004310951.1;XP_004311116.2;XP_004311123.1;XP_004311379.1;XP_004311404.1;XP_004311573.1;XP_004311676.1;XP_004311715.2;XP_004311753.1;XP_004311895.1;XP_004312014.1;XP_004312…
biological_process	multi-organism process	248	NP_001268737.1;XP_004310469.1;XP_004310593.1;XP_004311116.2;XP_004312376.1;XP_004312532.2;XP_004312564.1;XP_004312593.1;XP_004312960.1;XP_004313031.2;XP_004313861.1;XP_004313969.1;XP_004313987.1;XP_004314054.1;XP_004314252.2;XP_004314773.2;XP_004315358.2;XP_004316622.2;XP_004316803.1;XP_004316835.2;XP_004317058.1;XP_004317153.2;XP_004317884.1;XP_004318392.2;XP_004319161.1;XP_004319706.2;XP_004319…
biological_process	multicellular organismal process	782	NP_001267576.1;NP_001267581.1;NP_001268737.1;XP_004310469.1;XP_004310593.1;XP_004310687.1;XP_004310815.1;XP_004310951.1;XP_004311116.2;XP_004311379.1;XP_004311715.2;XP_004311753.1;XP_004311902.1;XP_004312014.1;XP_004312015.1;XP_004312053.1;XP_004312143.1;XP_004312232.1;XP_004312376.1;XP_004312501.2;XP_004312564.1;XP_004312575.1;XP_004312577.1;XP_004312716.1;XP_004312740.2;XP_004312960.1;XP_004312…
biological_process	negative regulation of biological process	689	NP_001268733.1;NP_001278827.1;XP_004310377.1;XP_004310392.1;XP_004310469.1;XP_004310484.1;XP_004310485.2;XP_004310593.1;XP_004310687.1;XP_004310815.1;XP_004311116.2;XP_004311310.1;XP_004311379.1;XP_004311902.1;XP_004311962.1;XP_004312014.1;XP_004312015.1;XP_004312053.1;XP_004312232.1;XP_004312305.1;XP_004312324.1;XP_004312501.2;XP_004312532.2;XP_004312564.1;XP_004312575.1;XP_004312577.1;XP_004312…
biological_process	pigmentation	10	XP_004316725.1;XP_004320691.2;XP_004320787.2;XP_019785286.1;XP_019786628.1;XP_019791117.1;XP_019794414.1;XP_019795341.1;XP_019806755.1;XP_019806757.1
biological_process	positive regulation of biological process	712	NP_001267581.1;NP_001268733.1;NP_001268737.1;NP_001278827.1;XP_004310469.1;XP_004310485.2;XP_004310593.1;XP_004310687.1;XP_004310889.2;XP_004311116.2;XP_004312014.1;XP_004312015.1;XP_004312053.1;XP_004312060.1;XP_004312232.1;XP_004312564.1;XP_004312575.1;XP_004312577.1;XP_004312740.2;XP_004312964.1;XP_004313406.1;XP_004313454.1;XP_004313584.1;XP_004313597.1;XP_004313969.1;XP_004313973.1;XP_004314…
biological_process	presynaptic process involved in chemical synaptic transmission	15	XP_004312564.1;XP_004318954.2;XP_004320787.2;XP_019780434.1;XP_019789254.1;XP_019793592.1;XP_019793593.1;XP_019793652.1;XP_019799155.1;XP_019803365.1;XP_019804827.1;XP_019807752.1;XP_019807753.1;XP_019807754.1;XP_019807755.1
biological_process	regulation of biological process	1358	NP_001267581.1;NP_001267598.1;NP_001268733.1;NP_001268737.1;NP_001278827.1;XP_004310377.1;XP_004310392.1;XP_004310469.1;XP_004310484.1;XP_004310485.2;XP_004310593.1;XP_004310687.1;XP_004310815.1;XP_004310889.2;XP_004310936.1;XP_004310951.1;XP_004311116.2;XP_004311310.1;XP_004311379.1;XP_004311676.1;XP_004311715.2;XP_004311753.1;XP_004311902.1;XP_004311962.1;XP_004312014.1;XP_004312015.1;XP_004312…
biological_process	reproduction	154	XP_004310469.1;XP_004310593.1;XP_004311116.2;XP_004312376.1;XP_004312501.2;XP_004312575.1;XP_004312577.1;XP_004312960.1;XP_004312964.1;XP_004313031.2;XP_004313969.1;XP_004314064.1;XP_004314252.2;XP_004314773.2;XP_004315358.2;XP_004316803.1;XP_004316835.2;XP_004318487.1;XP_004319743.1;XP_004319848.1;XP_004320792.1;XP_004321705.1;XP_004321878.1;XP_004321924.2;XP_004323823.2;XP_004323969.1;XP_004325…
biological_process	reproductive process	154	XP_004310469.1;XP_004310593.1;XP_004311116.2;XP_004312376.1;XP_004312501.2;XP_004312575.1;XP_004312577.1;XP_004312960.1;XP_004312964.1;XP_004313031.2;XP_004313969.1;XP_004314064.1;XP_004314252.2;XP_004314773.2;XP_004315358.2;XP_004316803.1;XP_004316835.2;XP_004318487.1;XP_004319743.1;XP_004319848.1;XP_004320792.1;XP_004321705.1;XP_004321878.1;XP_004321924.2;XP_004323823.2;XP_004323969.1;XP_004325…
biological_process	response to stimulus	949	NP_001267549.1;NP_001267581.1;NP_001267598.1;NP_001268733.1;NP_001268737.1;XP_004310377.1;XP_004310392.1;XP_004310436.1;XP_004310469.1;XP_004310484.1;XP_004310485.2;XP_004310593.1;XP_004310687.1;XP_004310889.2;XP_004310936.1;XP_004310951.1;XP_004311116.2;XP_004311379.1;XP_004311676.1;XP_004311753.1;XP_004311895.1;XP_004311962.1;XP_004312014.1;XP_004312015.1;XP_004312053.1;XP_004312060.1;XP_004312…
biological_process	rhythmic process	57	XP_004310951.1;XP_004311379.1;XP_004312964.1;XP_004313584.1;XP_004316725.1;XP_004316803.1;XP_004317137.1;XP_004318683.1;XP_004320787.2;XP_004324361.1;XP_004326602.1;XP_004326603.1;XP_019774308.1;XP_019774571.1;XP_019775645.1;XP_019778180.1;XP_019780151.1;XP_019780944.1;XP_019781272.1;XP_019782235.1;XP_019785655.1;XP_019786593.1;XP_019786597.1;XP_019789449.1;XP_019789451.1;XP_019789452.1;XP_019789…
biological_process	signaling	713	NP_001267598.1;NP_001268733.1;NP_001268737.1;XP_004310377.1;XP_004310469.1;XP_004310484.1;XP_004310485.2;XP_004310593.1;XP_004310687.1;XP_004310889.2;XP_004310936.1;XP_004311116.2;XP_004311379.1;XP_004311676.1;XP_004311753.1;XP_004311962.1;XP_004312014.1;XP_004312015.1;XP_004312053.1;XP_004312126.2;XP_004312143.1;XP_004312232.1;XP_004312305.1;XP_004312376.1;XP_004312418.1;XP_004312501.2;XP_004312…
cellular_component	cell	2194	NP_001267547.1;NP_001267554.1;NP_001267564.1;NP_001267574.1;NP_001267581.1;NP_001267598.1;NP_001278827.1;XP_004310312.1;XP_004310338.1;XP_004310377.1;XP_004310392.1;XP_004310436.1;XP_004310469.1;XP_004310484.1;XP_004310485.2;XP_004310593.1;XP_004310687.1;XP_004310764.1;XP_004310815.1;XP_004310889.2;XP_004310910.1;XP_004310918.1;XP_004310936.1;XP_004310951.1;XP_004310979.1;XP_004311037.2;XP_004311…
			XP_019808237.1;XP_019808244.1;YP_002587060.1;YP_002587061.1;YP_002587062.1;YP_002587063.1;YP_002587069.1;YP_002587070.1;YP_002587071.1;YP_002587072.1
cellular_component	cell junction	174	XP_004310436.1;XP_004310764.1;XP_004310889.2;XP_004312060.1;XP_004312532.2;XP_004312593.1;XP_004312964.1;XP_004313482.1;XP_004314065.1;XP_004315368.1;XP_004316622.2;XP_004317137.1;XP_004317799.1;XP_004317884.1;XP_004318392.2;XP_004318954.2;XP_004319161.1;XP_004319267.2;XP_004319947.1;XP_004321032.1;XP_004321705.1;XP_004323680.1;XP_004324361.1;XP_004324572.1;XP_004326402.1;XP_004327034.2;XP_004329…
cellular_component	cell part	2190	NP_001267547.1;NP_001267554.1;NP_001267564.1;NP_001267574.1;NP_001267581.1;NP_001267598.1;NP_001278827.1;XP_004310312.1;XP_004310338.1;XP_004310377.1;XP_004310392.1;XP_004310436.1;XP_004310469.1;XP_004310484.1;XP_004310485.2;XP_004310593.1;XP_004310687.1;XP_004310764.1;XP_004310815.1;XP_004310889.2;XP_004310910.1;XP_004310918.1;XP_004310936.1;XP_004310951.1;XP_004310979.1;XP_004311037.2;XP_004311…
			YP_002587062.1;YP_002587063.1;YP_002587069.1;YP_002587070.1;YP_002587071.1;YP_002587072.1
cellular_component	extracellular region	444	NP_001267549.1;NP_001267564.1;NP_001267581.1;NP_001268733.1;XP_004310469.1;XP_004310889.2;XP_004311676.1;XP_004312324.1;XP_004312532.2;XP_004312593.1;XP_004312716.1;XP_004312740.2;XP_004312863.1;XP_004312964.1;XP_004313553.1;XP_004313861.1;XP_004313969.1;XP_004313973.1;XP_004314048.2;XP_004314065.1;XP_004314344.2;XP_004314634.1;XP_004314708.1;XP_004314968.1;XP_004315109.1;XP_004315131.1;XP_004315…
cellular_component	extracellular region part	414	NP_001267549.1;NP_001267564.1;NP_001267581.1;NP_001268733.1;XP_004310469.1;XP_004310889.2;XP_004311676.1;XP_004312324.1;XP_004312532.2;XP_004312593.1;XP_004312716.1;XP_004312740.2;XP_004312863.1;XP_004312964.1;XP_004313553.1;XP_004313861.1;XP_004313969.1;XP_004313973.1;XP_004314048.2;XP_004314065.1;XP_004314344.2;XP_004314634.1;XP_004314708.1;XP_004315109.1;XP_004315131.1;XP_004315132.1;XP_004315…
cellular_component	macromolecular complex	916	NP_001267547.1;NP_001267574.1;NP_001267598.1;NP_001268733.1;NP_001268737.1;XP_004310312.1;XP_004310436.1;XP_004310469.1;XP_004310593.1;XP_004310889.2;XP_004310951.1;XP_004310979.1;XP_004311116.2;XP_004311123.1;XP_004311573.1;XP_004311753.1;XP_004311902.1;XP_004312100.1;XP_004312232.1;XP_004312532.2;XP_004312575.1;XP_004312577.1;XP_004312593.1;XP_004312716.1;XP_004312740.2;XP_004312964.1;XP_004312…
cellular_component	membrane	1124	NP_001267547.1;NP_001267564.1;NP_001267566.1;NP_001267574.1;NP_001267576.1;NP_001267598.1;NP_001268737.1;NP_001274391.1;XP_004310312.1;XP_004310377.1;XP_004310469.1;XP_004310485.2;XP_004310593.1;XP_004310687.1;XP_004310889.2;XP_004310910.1;XP_004310918.1;XP_004310979.1;XP_004311037.2;XP_004311116.2;XP_004311310.1;XP_004311573.1;XP_004311592.1;XP_004311895.1;XP_004311994.1;XP_004312043.1;XP_004312…
cellular_component	membrane part	802	NP_001267547.1;NP_001267564.1;NP_001267566.1;NP_001267574.1;NP_001267576.1;NP_001267598.1;NP_001268737.1;NP_001274391.1;XP_004310312.1;XP_004310910.1;XP_004310918.1;XP_004310979.1;XP_004311037.2;XP_004311592.1;XP_004311895.1;XP_004311994.1;XP_004312043.1;XP_004312060.1;XP_004312126.2;XP_004312232.1;XP_004312305.1;XP_004312347.1;XP_004312418.1;XP_004312564.1;XP_004312716.1;XP_004312964.1;XP_004312…
cellular_component	membrane-enclosed lumen	703	XP_004310484.1;XP_004310485.2;XP_004310764.1;XP_004310951.1;XP_004311116.2;XP_004311310.1;XP_004311379.1;XP_004311573.1;XP_004311676.1;XP_004311962.1;XP_004312015.1;XP_004312501.2;XP_004312575.1;XP_004312577.1;XP_004312593.1;XP_004312740.2;XP_004312863.1;XP_004313020.1;XP_004313193.1;XP_004313200.1;XP_004313267.1;XP_004313406.1;XP_004313584.1;XP_004313597.1;XP_004313861.1;XP_004313969.1;XP_004313…
cellular_component	nucleoid	3	XP_004329128.1;XP_004332601.2;XP_019798668.1
cellular_component	organelle	1808	NP_001267564.1;NP_001278827.1;XP_004310338.1;XP_004310377.1;XP_004310392.1;XP_004310469.1;XP_004310484.1;XP_004310485.2;XP_004310593.1;XP_004310687.1;XP_004310764.1;XP_004310815.1;XP_004310889.2;XP_004310910.1;XP_004310918.1;XP_004310951.1;XP_004310979.1;XP_004311037.2;XP_004311116.2;XP_004311123.1;XP_004311310.1;XP_004311379.1;XP_004311573.1;XP_004311676.1;XP_004311715.2;XP_004311722.1;XP_004311…
cellular_component	organelle part	1184	XP_004310469.1;XP_004310484.1;XP_004310485.2;XP_004310593.1;XP_004310764.1;XP_004310889.2;XP_004310910.1;XP_004310918.1;XP_004310951.1;XP_004310979.1;XP_004311037.2;XP_004311116.2;XP_004311123.1;XP_004311310.1;XP_004311379.1;XP_004311573.1;XP_004311676.1;XP_004311753.1;XP_004311962.1;XP_004311994.1;XP_004312015.1;XP_004312043.1;XP_004312053.1;XP_004312100.1;XP_004312232.1;XP_004312305.1;XP_004312…
cellular_component	other organism	2	XP_019794818.1;XP_019795306.1
cellular_component	other organism part	2	XP_019794818.1;XP_019795306.1
cellular_component	supramolecular complex	90	XP_004310889.2;XP_004311753.1;XP_004312232.1;XP_004313463.1;XP_004313584.1;XP_004318498.1;XP_004319235.1;XP_004319267.2;XP_004322052.1;XP_004323208.1;XP_004323419.1;XP_004323582.1;XP_004323969.1;XP_004324361.1;XP_004324453.2;XP_004326131.2;XP_004330976.1;XP_019776302.1;XP_019776608.1;XP_019776609.1;XP_019777708.1;XP_019777906.1;XP_019779417.1;XP_019779418.1;XP_019780151.1;XP_019780262.1;XP_019780…
cellular_component	synapse	111	XP_004312126.2;XP_004312564.1;XP_004313051.1;XP_004314054.1;XP_004315368.1;XP_004317137.1;XP_004318121.1;XP_004318954.2;XP_004319063.1;XP_004319072.1;XP_004319073.1;XP_004319267.2;XP_004321219.1;XP_004321245.1;XP_004322613.1;XP_004323208.1;XP_004323680.1;XP_019773995.1;XP_019774646.1;XP_019774718.1;XP_019775645.1;XP_019777987.1;XP_019778461.1;XP_019778669.1;XP_019778912.1;XP_019780332.1;XP_019780…
cellular_component	synapse part	87	XP_004312564.1;XP_004314054.1;XP_004315368.1;XP_004317137.1;XP_004318954.2;XP_004319063.1;XP_004319267.2;XP_004321219.1;XP_004321245.1;XP_004322613.1;XP_004323208.1;XP_004323680.1;XP_019773995.1;XP_019774646.1;XP_019774718.1;XP_019775645.1;XP_019777987.1;XP_019778461.1;XP_019780332.1;XP_019780434.1;XP_019780944.1;XP_019782274.1;XP_019782288.1;XP_019782306.1;XP_019782307.1;XP_019783574.1;XP_019784…
cellular_component	virion	57	XP_004313020.1;XP_004317058.1;XP_004317060.1;XP_004319599.1;XP_004324498.1;XP_004326603.1;XP_004329054.1;XP_004329055.1;XP_019775395.1;XP_019775396.1;XP_019775953.1;XP_019777991.1;XP_019777992.1;XP_019778391.1;XP_019782097.1;XP_019782111.1;XP_019782117.1;XP_019782124.1;XP_019782937.1;XP_019782938.1;XP_019784949.1;XP_019786107.1;XP_019786108.1;XP_019786109.1;XP_019786110.1;XP_019786111.1;XP_019786…
cellular_component	virion part	57	XP_004313020.1;XP_004317058.1;XP_004317060.1;XP_004319599.1;XP_004324498.1;XP_004326603.1;XP_004329054.1;XP_004329055.1;XP_019775395.1;XP_019775396.1;XP_019775953.1;XP_019777991.1;XP_019777992.1;XP_019778391.1;XP_019782097.1;XP_019782111.1;XP_019782117.1;XP_019782124.1;XP_019782937.1;XP_019782938.1;XP_019784949.1;XP_019786107.1;XP_019786108.1;XP_019786109.1;XP_019786110.1;XP_019786111.1;XP_019786…
molecular_function	antioxidant activity	3	XP_004311895.1;XP_004332228.2;XP_019807348.1
molecular_function	binding	1786	NP_001267549.1;NP_001267554.1;NP_001267564.1;NP_001267574.1;NP_001267581.1;NP_001278028.1;XP_004310338.1;XP_004310377.1;XP_004310382.1;XP_004310392.1;XP_004310436.1;XP_004310469.1;XP_004310485.2;XP_004310593.1;XP_004310687.1;XP_004310815.1;XP_004310889.2;XP_004310951.1;XP_004311037.2;XP_004311116.2;XP_004311123.1;XP_004311379.1;XP_004311404.1;XP_004311627.1;XP_004311676.1;XP_004311715.2;XP_004311…
molecular_function	catalytic activity	897	NP_001267554.1;NP_001267564.1;XP_004310377.1;XP_004310382.1;XP_004310392.1;XP_004310484.1;XP_004310485.2;XP_004310910.1;XP_004310918.1;XP_004310951.1;XP_004311753.1;XP_004311895.1;XP_004311962.1;XP_004312014.1;XP_004312015.1;XP_004312043.1;XP_004312053.1;XP_004312232.1;XP_004312376.1;XP_004312418.1;XP_004312501.2;XP_004312563.1;XP_004312617.1;XP_004312765.1;XP_004312863.1;XP_004313193.1;XP_004313…
molecular_function	hijacked molecular function	1	XP_019774160.1
molecular_function	molecular carrier activity	8	XP_004324462.1;XP_004329429.1;XP_004330648.1;XP_019780329.1;XP_019798443.1;XP_019798444.1;XP_019798445.1;XP_019807675.1
molecular_function	molecular function regulator	187	NP_001267547.1;NP_001267549.1;NP_001267574.1;NP_001267581.1;NP_001278827.1;XP_004310469.1;XP_004310687.1;XP_004312232.1;XP_004312305.1;XP_004312324.1;XP_004313553.1;XP_004315102.2;XP_004315131.1;XP_004315132.1;XP_004315341.1;XP_004316622.2;XP_004316725.1;XP_004316899.1;XP_004317299.1;XP_004317335.1;XP_004317978.1;XP_004317980.1;XP_004318392.2;XP_004319072.1;XP_004319073.1;XP_004320448.1;XP_004320…
molecular_function	molecular transducer activity	144	NP_001267598.1;NP_001268737.1;XP_004312347.1;XP_004312964.1;XP_004314320.2;XP_004315102.2;XP_004315358.2;XP_004316122.1;XP_004316725.1;XP_004316835.2;XP_004317036.2;XP_004317153.2;XP_004317884.1;XP_004318926.1;XP_004318927.1;XP_004319743.1;XP_004319938.1;XP_004320787.2;XP_004321029.2;XP_004321739.1;XP_004321839.1;XP_004322516.1;XP_004323969.1;XP_004324936.1;XP_004327594.1;XP_004327627.1;XP_004327…
molecular_function	protein tag	3	XP_004312053.1;XP_019773970.1;XP_019773971.1
molecular_function	signal transducer activity	173	NP_001268737.1;XP_004312347.1;XP_004312964.1;XP_004314054.1;XP_004314320.2;XP_004315102.2;XP_004315358.2;XP_004316835.2;XP_004317036.2;XP_004318926.1;XP_004318927.1;XP_004319743.1;XP_004319938.1;XP_004320787.2;XP_004321029.2;XP_004321839.1;XP_004321924.2;XP_004322516.1;XP_004324572.1;XP_004324936.1;XP_004327594.1;XP_004327627.1;XP_004329143.1;XP_004329539.1;XP_004329855.2;XP_004330025.1;XP_004330…
molecular_function	structural molecule activity	94	XP_004310889.2;XP_004311116.2;XP_004312060.1;XP_004312532.2;XP_004312593.1;XP_004312716.1;XP_004312740.2;XP_004313463.1;XP_004313861.1;XP_004314065.1;XP_004316622.2;XP_004318392.2;XP_004319161.1;XP_004319399.1;XP_004319946.1;XP_004319947.1;XP_004321705.1;XP_004322052.1;XP_004325228.1;XP_004325551.2;XP_004326131.2;XP_004327034.2;XP_004328715.1;XP_004328763.1;XP_004332198.2;XP_019776302.1;XP_019776…
molecular_function	transcription regulator activity	293	XP_004310338.1;XP_004310593.1;XP_004311123.1;XP_004311379.1;XP_004311722.1;XP_004311902.1;XP_004312143.1;XP_004312324.1;XP_004312575.1;XP_004312577.1;XP_004313029.1;XP_004313031.2;XP_004313040.1;XP_004313200.1;XP_004313584.1;XP_004313668.1;XP_004314230.1;XP_004314295.1;XP_004314773.2;XP_004314776.1;XP_004314944.1;XP_004315643.1;XP_004316803.1;XP_004316835.2;XP_004317606.1;XP_004317743.1;XP_004318…
molecular_function	translation regulator activity	7	XP_004325228.1;XP_004326402.1;XP_019780086.1;XP_019780087.1;XP_019780088.1;XP_019794818.1;XP_019801689.1
molecular_function	transporter activity	221	NP_001267576.1;NP_001274391.1;XP_004310312.1;XP_004310910.1;XP_004311037.2;XP_004312060.1;XP_004312126.2;XP_004312974.1;XP_004315649.1;XP_004316227.1;XP_004316486.1;XP_004317137.1;XP_004317153.2;XP_004317315.1;XP_004317316.1;XP_004317657.2;XP_004318145.2;XP_004318347.1;XP_004318498.1;XP_004319541.1;XP_004321647.1;XP_004323680.1;XP_004323703.1;XP_004324572.1;XP_004328999.1;XP_004329128.1;XP_004329…

## Sheet: Yangtze_River_dolphin
Ontoloty	GO term	Number of Genes	Gene members
biological_process	behavior	77	XP_007445652.1;XP_007445653.1;XP_007446863.1;XP_007446864.1;XP_007446865.1;XP_007447317.1;XP_007448903.1;XP_007449145.1;XP_007449146.1;XP_007449227.1;XP_007449349.1;XP_007449952.1;XP_007450394.1;XP_007451152.1;XP_007451348.1;XP_007452101.1;XP_007452345.1;XP_007452653.1;XP_007453934.1;XP_007454086.1;XP_007454598.1;XP_007455084.1;XP_007455196.1;XP_007456424.1;XP_007457067.1;XP_007457783.1;XP_007457…
biological_process	biological adhesion	149	XP_007445641.1;XP_007445642.1;XP_007445648.1;XP_007446022.1;XP_007446023.1;XP_007446141.1;XP_007446510.1;XP_007446561.1;XP_007446591.1;XP_007446924.1;XP_007447148.1;XP_007447186.1;XP_007447188.1;XP_007447347.1;XP_007448370.1;XP_007448474.1;XP_007448711.1;XP_007448903.1;XP_007448943.1;XP_007449008.1;XP_007449136.1;XP_007449377.1;XP_007449378.1;XP_007449487.1;XP_007449508.1;XP_007449605.1;XP_007449…
biological_process	biological phase	3	XP_007465612.1;XP_007471918.1;XP_007471919.1
biological_process	biological regulation	1526	XP_007445621.1;XP_007445632.1;XP_007445642.1;XP_007445648.1;XP_007445650.1;XP_007445651.1;XP_007445653.1;XP_007445662.1;XP_007445666.1;XP_007445668.1;XP_007445673.1;XP_007445686.1;XP_007445735.1;XP_007445761.1;XP_007445794.1;XP_007445849.1;XP_007445863.1;XP_007445901.1;XP_007445902.1;XP_007445933.1;XP_007445957.1;XP_007446012.1;XP_007446013.1;XP_007446020.1;XP_007446022.1;XP_007446023.1;XP_007446…
biological_process	cell aggregation	3	XP_007449216.1;XP_007467325.1;XP_007467326.1
biological_process	cell killing	14	XP_007445642.1;XP_007454291.1;XP_007454292.1;XP_007457783.1;XP_007458396.1;XP_007458397.1;XP_007460084.1;XP_007461092.1;XP_007461398.1;XP_007461923.1;XP_007461925.1;XP_007463040.1;XP_007467524.1;XP_007470274.1
biological_process	cell proliferation	266	XP_007445632.1;XP_007445642.1;XP_007445648.1;XP_007445666.1;XP_007446332.1;XP_007446458.1;XP_007446487.1;XP_007446488.1;XP_007446506.1;XP_007446507.1;XP_007446591.1;XP_007446670.1;XP_007446882.1;XP_007446949.1;XP_007446950.1;XP_007447082.1;XP_007447237.1;XP_007447274.1;XP_007447317.1;XP_007447568.1;XP_007447697.1;XP_007447779.1;XP_007448320.1;XP_007448336.1;XP_007448370.1;XP_007448694.1;XP_007448…
biological_process	cellular component organization or biogenesis	900	XP_007445632.1;XP_007445641.1;XP_007445648.1;XP_007445652.1;XP_007445653.1;XP_007445660.1;XP_007445883.1;XP_007445884.1;XP_007446013.1;XP_007446020.1;XP_007446022.1;XP_007446023.1;XP_007446128.1;XP_007446129.1;XP_007446141.1;XP_007446173.1;XP_007446180.1;XP_007446238.1;XP_007446258.1;XP_007446259.1;XP_007446260.1;XP_007446261.1;XP_007446290.1;XP_007446406.1;XP_007446434.1;XP_007446487.1;XP_007446…
biological_process	cellular process	2165	XP_007445621.1;XP_007445632.1;XP_007445641.1;XP_007445642.1;XP_007445648.1;XP_007445650.1;XP_007445651.1;XP_007445652.1;XP_007445653.1;XP_007445660.1;XP_007445662.1;XP_007445666.1;XP_007445668.1;XP_007445673.1;XP_007445686.1;XP_007445734.1;XP_007445735.1;XP_007445761.1;XP_007445794.1;XP_007445798.1;XP_007445849.1;XP_007445863.1;XP_007445882.1;XP_007445883.1;XP_007445884.1;XP_007445901.1;XP_007445…
biological_process	developmental process	857	XP_007445632.1;XP_007445642.1;XP_007445648.1;XP_007445650.1;XP_007445651.1;XP_007445652.1;XP_007445653.1;XP_007445662.1;XP_007445666.1;XP_007445668.1;XP_007445735.1;XP_007445901.1;XP_007445902.1;XP_007445933.1;XP_007446013.1;XP_007446020.1;XP_007446022.1;XP_007446023.1;XP_007446068.1;XP_007446101.1;XP_007446141.1;XP_007446180.1;XP_007446230.1;XP_007446235.1;XP_007446258.1;XP_007446259.1;XP_007446…
biological_process	growth	156	XP_007445632.1;XP_007445642.1;XP_007446042.1;XP_007446591.1;XP_007446670.1;XP_007446771.1;XP_007446924.1;XP_007446949.1;XP_007446950.1;XP_007447116.1;XP_007447186.1;XP_007447188.1;XP_007448196.1;XP_007448320.1;XP_007448336.1;XP_007449146.1;XP_007449177.1;XP_007449178.1;XP_007449216.1;XP_007449412.1;XP_007449952.1;XP_007450309.1;XP_007450648.1;XP_007451301.1;XP_007451348.1;XP_007451353.1;XP_007452…
biological_process	immune system process	261	XP_007445642.1;XP_007445735.1;XP_007445933.1;XP_007446020.1;XP_007446081.1;XP_007446082.1;XP_007446101.1;XP_007446235.1;XP_007446258.1;XP_007446259.1;XP_007446260.1;XP_007446261.1;XP_007446290.1;XP_007446561.1;XP_007446591.1;XP_007446964.1;XP_007447065.1;XP_007447186.1;XP_007447568.1;XP_007447773.1;XP_007447863.1;XP_007447935.1;XP_007447989.1;XP_007447991.1;XP_007448111.1;XP_007448320.1;XP_007448…
biological_process	localization	812	XP_007445632.1;XP_007445641.1;XP_007445642.1;XP_007445648.1;XP_007445716.1;XP_007445735.1;XP_007445882.1;XP_007445883.1;XP_007445884.1;XP_007445887.1;XP_007446013.1;XP_007446020.1;XP_007446022.1;XP_007446023.1;XP_007446141.1;XP_007446173.1;XP_007446258.1;XP_007446259.1;XP_007446260.1;XP_007446261.1;XP_007446288.1;XP_007446289.1;XP_007446290.1;XP_007446291.1;XP_007446406.1;XP_007446458.1;XP_007446…
biological_process	locomotion	201	XP_007445642.1;XP_007445648.1;XP_007445652.1;XP_007445653.1;XP_007446141.1;XP_007446173.1;XP_007446258.1;XP_007446259.1;XP_007446260.1;XP_007446261.1;XP_007446290.1;XP_007446487.1;XP_007446488.1;XP_007446506.1;XP_007446507.1;XP_007446510.1;XP_007446591.1;XP_007446863.1;XP_007446864.1;XP_007446865.1;XP_007447237.1;XP_007447317.1;XP_007447568.1;XP_007448370.1;XP_007448487.1;XP_007448578.1;XP_007448…
biological_process	metabolic process	1643	XP_007445632.1;XP_007445641.1;XP_007445642.1;XP_007445648.1;XP_007445653.1;XP_007445662.1;XP_007445666.1;XP_007445668.1;XP_007445673.1;XP_007445734.1;XP_007445735.1;XP_007445761.1;XP_007445798.1;XP_007445882.1;XP_007445883.1;XP_007445884.1;XP_007445901.1;XP_007445926.1;XP_007445933.1;XP_007445957.1;XP_007445959.1;XP_007445971.1;XP_007445972.1;XP_007445991.1;XP_007445992.1;XP_007446006.1;XP_007446…
biological_process	multi-organism process	270	XP_007445632.1;XP_007445642.1;XP_007446155.1;XP_007446180.1;XP_007446230.1;XP_007446258.1;XP_007446259.1;XP_007446260.1;XP_007446261.1;XP_007446288.1;XP_007446289.1;XP_007446290.1;XP_007446291.1;XP_007446448.1;XP_007446506.1;XP_007446507.1;XP_007446510.1;XP_007446882.1;XP_007446964.1;XP_007447274.1;XP_007447317.1;XP_007447709.1;XP_007447773.1;XP_007448111.1;XP_007448408.1;XP_007448426.1;XP_007448…
biological_process	multicellular organismal process	883	XP_007445632.1;XP_007445642.1;XP_007445648.1;XP_007445652.1;XP_007445653.1;XP_007445662.1;XP_007445668.1;XP_007445673.1;XP_007445735.1;XP_007445901.1;XP_007445902.1;XP_007445933.1;XP_007446020.1;XP_007446068.1;XP_007446081.1;XP_007446101.1;XP_007446141.1;XP_007446155.1;XP_007446180.1;XP_007446230.1;XP_007446235.1;XP_007446258.1;XP_007446259.1;XP_007446260.1;XP_007446261.1;XP_007446288.1;XP_007446…
biological_process	negative regulation of biological process	722	XP_007445632.1;XP_007445642.1;XP_007445662.1;XP_007445666.1;XP_007445673.1;XP_007445735.1;XP_007445933.1;XP_007446012.1;XP_007446020.1;XP_007446033.1;XP_007446042.1;XP_007446068.1;XP_007446101.1;XP_007446107.1;XP_007446230.1;XP_007446258.1;XP_007446259.1;XP_007446260.1;XP_007446261.1;XP_007446288.1;XP_007446289.1;XP_007446290.1;XP_007446291.1;XP_007446487.1;XP_007446488.1;XP_007446506.1;XP_007446…
biological_process	pigmentation	8	XP_007454096.1;XP_007454097.1;XP_007456424.1;XP_007461014.1;XP_007461048.1;XP_007463040.1;XP_007467452.1;XP_007470274.1
biological_process	positive regulation of biological process	781	XP_007445632.1;XP_007445642.1;XP_007445648.1;XP_007445666.1;XP_007445735.1;XP_007445863.1;XP_007445901.1;XP_007445933.1;XP_007446020.1;XP_007446042.1;XP_007446081.1;XP_007446128.1;XP_007446129.1;XP_007446180.1;XP_007446230.1;XP_007446258.1;XP_007446259.1;XP_007446260.1;XP_007446261.1;XP_007446288.1;XP_007446289.1;XP_007446290.1;XP_007446291.1;XP_007446332.1;XP_007446448.1;XP_007446487.1;XP_007446…
biological_process	presynaptic process involved in chemical synaptic transmission	15	XP_007448116.1;XP_007449216.1;XP_007449357.1;XP_007451483.1;XP_007452345.1;XP_007453809.1;XP_007455862.1;XP_007457250.1;XP_007457723.1;XP_007457984.1;XP_007462662.1;XP_007463406.1;XP_007466720.1;XP_007471792.1;XP_007471793.1
biological_process	regulation of biological process	1460	XP_007445621.1;XP_007445632.1;XP_007445642.1;XP_007445648.1;XP_007445650.1;XP_007445651.1;XP_007445653.1;XP_007445662.1;XP_007445666.1;XP_007445668.1;XP_007445673.1;XP_007445686.1;XP_007445735.1;XP_007445761.1;XP_007445794.1;XP_007445849.1;XP_007445863.1;XP_007445901.1;XP_007445902.1;XP_007445933.1;XP_007446012.1;XP_007446013.1;XP_007446020.1;XP_007446022.1;XP_007446023.1;XP_007446033.1;XP_007446…
biological_process	reproduction	167	XP_007445632.1;XP_007445642.1;XP_007445662.1;XP_007446155.1;XP_007446180.1;XP_007446230.1;XP_007446448.1;XP_007446506.1;XP_007446507.1;XP_007446510.1;XP_007446882.1;XP_007446964.1;XP_007448320.1;XP_007448426.1;XP_007448448.1;XP_007448578.1;XP_007448694.1;XP_007448903.1;XP_007449124.1;XP_007449136.1;XP_007449145.1;XP_007449146.1;XP_007449216.1;XP_007449337.1;XP_007449455.1;XP_007449508.1;XP_007451…
biological_process	reproductive process	166	XP_007445632.1;XP_007445642.1;XP_007445662.1;XP_007446155.1;XP_007446180.1;XP_007446230.1;XP_007446448.1;XP_007446506.1;XP_007446507.1;XP_007446510.1;XP_007446882.1;XP_007446964.1;XP_007448320.1;XP_007448426.1;XP_007448448.1;XP_007448578.1;XP_007448694.1;XP_007448903.1;XP_007449124.1;XP_007449136.1;XP_007449145.1;XP_007449146.1;XP_007449216.1;XP_007449337.1;XP_007449455.1;XP_007449508.1;XP_007451…
biological_process	response to stimulus	1081	XP_007445621.1;XP_007445632.1;XP_007445642.1;XP_007445648.1;XP_007445650.1;XP_007445651.1;XP_007445652.1;XP_007445653.1;XP_007445662.1;XP_007445668.1;XP_007445686.1;XP_007445735.1;XP_007445794.1;XP_007445798.1;XP_007445849.1;XP_007445863.1;XP_007445901.1;XP_007445902.1;XP_007445933.1;XP_007445957.1;XP_007445959.1;XP_007445971.1;XP_007445972.1;XP_007446020.1;XP_007446022.1;XP_007446023.1;XP_007446…
biological_process	rhythmic process	62	XP_007445642.1;XP_007446290.1;XP_007446863.1;XP_007446864.1;XP_007446865.1;XP_007446937.1;XP_007446949.1;XP_007446950.1;XP_007447087.1;XP_007447612.1;XP_007447613.1;XP_007448701.1;XP_007448798.1;XP_007448903.1;XP_007449349.1;XP_007449592.1;XP_007450497.1;XP_007450940.1;XP_007451353.1;XP_007453397.1;XP_007454078.1;XP_007454085.1;XP_007454086.1;XP_007456008.1;XP_007457596.1;XP_007458493.1;XP_007459…
biological_process	signaling	781	XP_007445621.1;XP_007445632.1;XP_007445642.1;XP_007445650.1;XP_007445651.1;XP_007445662.1;XP_007445668.1;XP_007445686.1;XP_007445735.1;XP_007445794.1;XP_007445849.1;XP_007445863.1;XP_007445901.1;XP_007445902.1;XP_007445933.1;XP_007446020.1;XP_007446022.1;XP_007446023.1;XP_007446042.1;XP_007446097.1;XP_007446141.1;XP_007446173.1;XP_007446258.1;XP_007446259.1;XP_007446260.1;XP_007446261.1;XP_007446…
cellular_component	cell	2321	XP_007445621.1;XP_007445632.1;XP_007445641.1;XP_007445642.1;XP_007445648.1;XP_007445650.1;XP_007445651.1;XP_007445652.1;XP_007445653.1;XP_007445662.1;XP_007445666.1;XP_007445668.1;XP_007445673.1;XP_007445686.1;XP_007445734.1;XP_007445735.1;XP_007445742.1;XP_007445761.1;XP_007445794.1;XP_007445798.1;XP_007445804.1;XP_007445849.1;XP_007445863.1;XP_007445882.1;XP_007445883.1;XP_007445884.1;XP_007445…
			XP_007470640.1;XP_007470650.1;XP_007470739.1;XP_007470742.1;XP_007470746.1;XP_007470760.1;XP_007470779.1;XP_007470802.1;XP_007470818.1;XP_007470836.1;XP_007470854.1;XP_007470859.1;XP_007470867.1;XP_007470873.1;XP_007470874.1;XP_007470904.1;XP_007470930.1;XP_007470944.1;XP_007470952.1;XP_007470974.1;XP_007470982.1;XP_007470986.1;XP_007470987.1;XP_007471015.1;XP_007471033.1;XP_007471061.1;XP_007471…
cellular_component	cell junction	184	XP_007446013.1;XP_007446022.1;XP_007446023.1;XP_007446141.1;XP_007446258.1;XP_007446259.1;XP_007446260.1;XP_007446261.1;XP_007446527.1;XP_007446561.1;XP_007447186.1;XP_007448111.1;XP_007448116.1;XP_007448258.1;XP_007448336.1;XP_007448409.1;XP_007448410.1;XP_007448451.1;XP_007448494.1;XP_007448502.1;XP_007448649.1;XP_007448785.1;XP_007448786.1;XP_007448798.1;XP_007448903.1;XP_007448943.1;XP_007449…
cellular_component	cell part	2316	XP_007445621.1;XP_007445632.1;XP_007445641.1;XP_007445642.1;XP_007445648.1;XP_007445650.1;XP_007445651.1;XP_007445652.1;XP_007445653.1;XP_007445662.1;XP_007445666.1;XP_007445668.1;XP_007445673.1;XP_007445686.1;XP_007445734.1;XP_007445735.1;XP_007445742.1;XP_007445761.1;XP_007445794.1;XP_007445798.1;XP_007445804.1;XP_007445849.1;XP_007445863.1;XP_007445882.1;XP_007445883.1;XP_007445884.1;XP_007445…
			XP_007470746.1;XP_007470760.1;XP_007470779.1;XP_007470802.1;XP_007470818.1;XP_007470836.1;XP_007470854.1;XP_007470859.1;XP_007470867.1;XP_007470873.1;XP_007470874.1;XP_007470904.1;XP_007470930.1;XP_007470944.1;XP_007470952.1;XP_007470974.1;XP_007470982.1;XP_007470986.1;XP_007470987.1;XP_007471015.1;XP_007471033.1;XP_007471061.1;XP_007471064.1;XP_007471066.1;XP_007471085.1;XP_007471089.1;XP_007471…
cellular_component	extracellular region	525	XP_007445734.1;XP_007445735.1;XP_007445901.1;XP_007445902.1;XP_007446020.1;XP_007446068.1;XP_007446081.1;XP_007446082.1;XP_007446180.1;XP_007446258.1;XP_007446259.1;XP_007446260.1;XP_007446261.1;XP_007446458.1;XP_007446487.1;XP_007446488.1;XP_007446501.1;XP_007446561.1;XP_007446583.1;XP_007446598.1;XP_007446771.1;XP_007446807.1;XP_007446916.1;XP_007446964.1;XP_007447043.1;XP_007447116.1;XP_007447…
cellular_component	extracellular region part	481	XP_007445734.1;XP_007445735.1;XP_007445901.1;XP_007445902.1;XP_007446020.1;XP_007446068.1;XP_007446081.1;XP_007446082.1;XP_007446180.1;XP_007446258.1;XP_007446259.1;XP_007446260.1;XP_007446261.1;XP_007446458.1;XP_007446487.1;XP_007446488.1;XP_007446501.1;XP_007446561.1;XP_007446583.1;XP_007446771.1;XP_007446807.1;XP_007446916.1;XP_007446964.1;XP_007447043.1;XP_007447186.1;XP_007447188.1;XP_007447…
cellular_component	macromolecular complex	926	XP_007445621.1;XP_007445632.1;XP_007445641.1;XP_007445734.1;XP_007445735.1;XP_007445931.1;XP_007445933.1;XP_007445935.1;XP_007445991.1;XP_007445992.1;XP_007446020.1;XP_007446022.1;XP_007446023.1;XP_007446068.1;XP_007446128.1;XP_007446129.1;XP_007446155.1;XP_007446173.1;XP_007446180.1;XP_007446181.1;XP_007446182.1;XP_007446230.1;XP_007446290.1;XP_007446360.1;XP_007446396.1;XP_007446434.1;XP_007446…
cellular_component	membrane	1221	XP_007445621.1;XP_007445632.1;XP_007445641.1;XP_007445648.1;XP_007445650.1;XP_007445651.1;XP_007445660.1;XP_007445686.1;XP_007445716.1;XP_007445742.1;XP_007445798.1;XP_007445804.1;XP_007445856.1;XP_007445863.1;XP_007445882.1;XP_007445883.1;XP_007445884.1;XP_007445933.1;XP_007445971.1;XP_007445972.1;XP_007446018.1;XP_007446020.1;XP_007446022.1;XP_007446023.1;XP_007446068.1;XP_007446097.1;XP_007446…
cellular_component	membrane part	859	XP_007445621.1;XP_007445648.1;XP_007445716.1;XP_007445742.1;XP_007445798.1;XP_007445804.1;XP_007445856.1;XP_007445863.1;XP_007445882.1;XP_007445883.1;XP_007445884.1;XP_007445933.1;XP_007445971.1;XP_007445972.1;XP_007446018.1;XP_007446022.1;XP_007446023.1;XP_007446097.1;XP_007446141.1;XP_007446235.1;XP_007446258.1;XP_007446259.1;XP_007446260.1;XP_007446261.1;XP_007446368.1;XP_007446428.1;XP_007446…
cellular_component	membrane-enclosed lumen	729	XP_007445632.1;XP_007445650.1;XP_007445651.1;XP_007445662.1;XP_007445666.1;XP_007445735.1;XP_007445991.1;XP_007445992.1;XP_007446012.1;XP_007446020.1;XP_007446022.1;XP_007446023.1;XP_007446263.1;XP_007446290.1;XP_007446458.1;XP_007446501.1;XP_007446575.1;XP_007446591.1;XP_007446617.1;XP_007446741.1;XP_007446742.1;XP_007446743.1;XP_007446780.1;XP_007446783.1;XP_007446784.1;XP_007446807.1;XP_007446…
cellular_component	nucleoid	7	XP_007457384.1;XP_007461417.1;XP_007461418.1;XP_007465511.1;XP_007467545.1;XP_007467546.1;XP_007470859.1
cellular_component	organelle	1878	XP_007445632.1;XP_007445641.1;XP_007445642.1;XP_007445650.1;XP_007445651.1;XP_007445652.1;XP_007445653.1;XP_007445662.1;XP_007445666.1;XP_007445668.1;XP_007445673.1;XP_007445734.1;XP_007445735.1;XP_007445742.1;XP_007445798.1;XP_007445804.1;XP_007445863.1;XP_007445882.1;XP_007445883.1;XP_007445884.1;XP_007445927.1;XP_007445931.1;XP_007445933.1;XP_007445971.1;XP_007445972.1;XP_007445991.1;XP_007445…
cellular_component	organelle part	1216	XP_007445632.1;XP_007445641.1;XP_007445650.1;XP_007445651.1;XP_007445662.1;XP_007445666.1;XP_007445668.1;XP_007445735.1;XP_007445742.1;XP_007445804.1;XP_007445882.1;XP_007445883.1;XP_007445884.1;XP_007445927.1;XP_007445931.1;XP_007445971.1;XP_007445972.1;XP_007445991.1;XP_007445992.1;XP_007446012.1;XP_007446020.1;XP_007446022.1;XP_007446023.1;XP_007446180.1;XP_007446181.1;XP_007446182.1;XP_007446…
cellular_component	other organism	1	XP_007456280.1
cellular_component	other organism part	1	XP_007456280.1
cellular_component	supramolecular complex	97	XP_007446022.1;XP_007446023.1;XP_007446267.1;XP_007446634.1;XP_007446771.1;XP_007446807.1;XP_007446916.1;XP_007446959.1;XP_007447148.1;XP_007447334.1;XP_007447558.1;XP_007447559.1;XP_007447561.1;XP_007447562.1;XP_007447859.1;XP_007448694.1;XP_007448785.1;XP_007448786.1;XP_007448943.1;XP_007449155.1;XP_007449432.1;XP_007450217.1;XP_007450485.1;XP_007450648.1;XP_007451229.1;XP_007452405.1;XP_007452…
cellular_component	synapse	141	XP_007445742.1;XP_007446258.1;XP_007446259.1;XP_007446260.1;XP_007446261.1;XP_007446807.1;XP_007447103.1;XP_007447186.1;XP_007447188.1;XP_007447334.1;XP_007447732.1;XP_007447769.1;XP_007448116.1;XP_007448127.1;XP_007448258.1;XP_007448259.1;XP_007448409.1;XP_007448410.1;XP_007448502.1;XP_007448670.1;XP_007448943.1;XP_007449084.1;XP_007449145.1;XP_007449146.1;XP_007449216.1;XP_007449349.1;XP_007449…
cellular_component	synapse part	109	XP_007445742.1;XP_007446258.1;XP_007446259.1;XP_007446260.1;XP_007446261.1;XP_007446807.1;XP_007447103.1;XP_007447334.1;XP_007447769.1;XP_007448116.1;XP_007448127.1;XP_007448258.1;XP_007448259.1;XP_007448409.1;XP_007448410.1;XP_007448502.1;XP_007448670.1;XP_007448943.1;XP_007449084.1;XP_007449216.1;XP_007449349.1;XP_007449357.1;XP_007449383.1;XP_007449952.1;XP_007450390.1;XP_007450404.1;XP_007450…
cellular_component	virion	38	XP_007447613.1;XP_007448204.1;XP_007448672.1;XP_007451157.1;XP_007451222.1;XP_007452023.1;XP_007452521.1;XP_007455420.1;XP_007456523.1;XP_007459247.1;XP_007459248.1;XP_007459249.1;XP_007459250.1;XP_007459251.1;XP_007459252.1;XP_007459253.1;XP_007460689.1;XP_007463526.1;XP_007463565.1;XP_007463566.1;XP_007463924.1;XP_007464738.1;XP_007464739.1;XP_007465561.1;XP_007466131.1;XP_007466132.1;XP_007467…
cellular_component	virion part	38	XP_007447613.1;XP_007448204.1;XP_007448672.1;XP_007451157.1;XP_007451222.1;XP_007452023.1;XP_007452521.1;XP_007455420.1;XP_007456523.1;XP_007459247.1;XP_007459248.1;XP_007459249.1;XP_007459250.1;XP_007459251.1;XP_007459252.1;XP_007459253.1;XP_007460689.1;XP_007463526.1;XP_007463565.1;XP_007463566.1;XP_007463924.1;XP_007464738.1;XP_007464739.1;XP_007465561.1;XP_007466131.1;XP_007466132.1;XP_007467…
molecular_function	antioxidant activity	17	XP_007446877.1;XP_007448360.1;XP_007449117.1;XP_007449186.1;XP_007450300.1;XP_007450870.1;XP_007451529.1;XP_007454303.1;XP_007454657.1;XP_007455937.1;XP_007461827.1;XP_007463195.1;XP_007464021.1;XP_007467093.1;XP_007469315.1;XP_007470220.1;XP_007472147.1
molecular_function	binding	2057	XP_007445632.1;XP_007445641.1;XP_007445642.1;XP_007445650.1;XP_007445651.1;XP_007445652.1;XP_007445653.1;XP_007445660.1;XP_007445662.1;XP_007445666.1;XP_007445668.1;XP_007445673.1;XP_007445686.1;XP_007445761.1;XP_007445777.1;XP_007445794.1;XP_007445849.1;XP_007445887.1;XP_007445901.1;XP_007445902.1;XP_007445926.1;XP_007445927.1;XP_007445931.1;XP_007445933.1;XP_007445935.1;XP_007445957.1;XP_007445…
molecular_function	catalytic activity	1117	XP_007445648.1;XP_007445650.1;XP_007445651.1;XP_007445662.1;XP_007445666.1;XP_007445668.1;XP_007445669.1;XP_007445686.1;XP_007445735.1;XP_007445794.1;XP_007445798.1;XP_007445804.1;XP_007445849.1;XP_007445926.1;XP_007445931.1;XP_007445935.1;XP_007445957.1;XP_007445958.1;XP_007445959.1;XP_007446006.1;XP_007446020.1;XP_007446033.1;XP_007446068.1;XP_007446072.1;XP_007446097.1;XP_007446179.1;XP_007446…
molecular_function	hijacked molecular function	1	XP_007448575.1
molecular_function	molecular carrier activity	9	XP_007446458.1;XP_007448415.1;XP_007449205.1;XP_007454371.1;XP_007456317.1;XP_007456584.1;XP_007459858.1;XP_007462481.1;XP_007464198.1
molecular_function	molecular function regulator	229	XP_007445734.1;XP_007445735.1;XP_007445901.1;XP_007446042.1;XP_007446081.1;XP_007446082.1;XP_007446173.1;XP_007446230.1;XP_007446288.1;XP_007446289.1;XP_007446290.1;XP_007446291.1;XP_007446501.1;XP_007446534.1;XP_007446537.1;XP_007446807.1;XP_007446949.1;XP_007446950.1;XP_007447043.1;XP_007447065.1;XP_007447116.1;XP_007447557.1;XP_007447731.1;XP_007447935.1;XP_007448059.1;XP_007448153.1;XP_007448…
molecular_function	molecular transducer activity	158	XP_007445621.1;XP_007445632.1;XP_007445641.1;XP_007445673.1;XP_007445933.1;XP_007445935.1;XP_007446097.1;XP_007446141.1;XP_007446506.1;XP_007446507.1;XP_007446510.1;XP_007447274.1;XP_007447317.1;XP_007447347.1;XP_007447568.1;XP_007448320.1;XP_007448409.1;XP_007448410.1;XP_007448575.1;XP_007448694.1;XP_007448700.1;XP_007448711.1;XP_007448903.1;XP_007449162.1;XP_007449433.1;XP_007449618.1;XP_007449…
molecular_function	protein tag	2	XP_007467792.1;XP_007467793.1
molecular_function	signal transducer activity	194	XP_007445621.1;XP_007445632.1;XP_007445642.1;XP_007445673.1;XP_007445933.1;XP_007446097.1;XP_007446141.1;XP_007446288.1;XP_007446289.1;XP_007446290.1;XP_007446291.1;XP_007446292.1;XP_007446506.1;XP_007446507.1;XP_007446510.1;XP_007447237.1;XP_007447317.1;XP_007447568.1;XP_007448231.1;XP_007448320.1;XP_007448409.1;XP_007448410.1;XP_007448422.1;XP_007448474.1;XP_007448711.1;XP_007448903.1;XP_007448…
molecular_function	structural molecule activity	104	XP_007445641.1;XP_007446013.1;XP_007446155.1;XP_007446180.1;XP_007446460.1;XP_007446670.1;XP_007446771.1;XP_007447347.1;XP_007447709.1;XP_007448111.1;XP_007448649.1;XP_007448785.1;XP_007448786.1;XP_007449084.1;XP_007449155.1;XP_007449452.1;XP_007449856.1;XP_007449941.1;XP_007450666.1;XP_007451194.1;XP_007451590.1;XP_007451736.1;XP_007451772.1;XP_007451843.1;XP_007451844.1;XP_007452348.1;XP_007452…
molecular_function	transcription regulator activity	290	XP_007445632.1;XP_007445642.1;XP_007445652.1;XP_007445653.1;XP_007445673.1;XP_007445751.1;XP_007445991.1;XP_007445992.1;XP_007446012.1;XP_007446101.1;XP_007446107.1;XP_007446111.1;XP_007446332.1;XP_007446780.1;XP_007446783.1;XP_007446784.1;XP_007446863.1;XP_007446864.1;XP_007446865.1;XP_007446894.1;XP_007446919.1;XP_007446937.1;XP_007447082.1;XP_007447156.1;XP_007447237.1;XP_007447317.1;XP_007447…
molecular_function	translation regulator activity	14	XP_007448111.1;XP_007448455.1;XP_007448456.1;XP_007451772.1;XP_007453414.1;XP_007455289.1;XP_007459118.1;XP_007464653.1;XP_007465152.1;XP_007465796.1;XP_007465798.1;XP_007470111.1;XP_007470682.1;XP_007470683.1
molecular_function	transporter activity	236	XP_007445621.1;XP_007445742.1;XP_007445804.1;XP_007445971.1;XP_007445972.1;XP_007446428.1;XP_007446434.1;XP_007446551.1;XP_007447103.1;XP_007447274.1;XP_007447372.1;XP_007447653.1;XP_007447769.1;XP_007448104.1;XP_007448276.1;XP_007448380.1;XP_007448409.1;XP_007448410.1;XP_007448421.1;XP_007448575.1;XP_007448720.1;XP_007448783.1;XP_007448827.1;XP_007449349.1;XP_007449357.1;XP_007449383.1;XP_007449…

## Sheet: Cow
Ontoloty	GO term	Number of Genes	Gene members
biological_process	behavior	290	ENSBTAP00000000307.5;ENSBTAP00000000688.6;ENSBTAP00000000704.5;ENSBTAP00000000875.4;ENSBTAP00000001066.5;ENSBTAP00000001209.3;ENSBTAP00000001283.5;ENSBTAP00000001367.2;ENSBTAP00000001623.4;ENSBTAP00000001725.5;ENSBTAP00000001736.5;ENSBTAP00000002357.3;ENSBTAP00000002429.6;ENSBTAP00000002600.2;ENSBTAP00000002618.4;ENSBTAP00000002646.4;ENSBTAP00000002768.5;ENSBTAP00000002971.5;ENSBTAP00000003132.4;…
biological_process	biological adhesion	736	ENSBTAP00000000029.3;ENSBTAP00000000034.4;ENSBTAP00000000063.4;ENSBTAP00000000069.5;ENSBTAP00000000097.4;ENSBTAP00000000176.3;ENSBTAP00000000202.5;ENSBTAP00000000353.5;ENSBTAP00000000397.5;ENSBTAP00000000434.5;ENSBTAP00000000611.5;ENSBTAP00000000753.5;ENSBTAP00000000824.3;ENSBTAP00000000927.4;ENSBTAP00000000935.6;ENSBTAP00000001034.5;ENSBTAP00000001038.5;ENSBTAP00000001061.4;ENSBTAP00000001080.4;…
biological_process	biological phase	9	ENSBTAP00000012362.4;ENSBTAP00000018417.3;ENSBTAP00000027024.3;ENSBTAP00000027271.4;ENSBTAP00000059533.1;ENSBTAP00000060501.1;ENSBTAP00000064427.1;ENSBTAP00000066609.1;ENSBTAP00000069416.1
biological_process	biological regulation	6457	ENSBTAP00000000005.6;ENSBTAP00000000014.4;ENSBTAP00000000016.4;ENSBTAP00000000017.5;ENSBTAP00000000018.3;ENSBTAP00000000029.3;ENSBTAP00000000034.4;ENSBTAP00000000043.4;ENSBTAP00000000046.2;ENSBTAP00000000061.3;ENSBTAP00000000066.1;ENSBTAP00000000080.4;ENSBTAP00000000084.4;ENSBTAP00000000111.3;ENSBTAP00000000114.3;ENSBTAP00000000123.5;ENSBTAP00000000135.6;ENSBTAP00000000167.6;ENSBTAP00000000184.4;…
			ENSBTAP00000016588.4;ENSBTAP00000016592.3;ENSBTAP00000016601.5;ENSBTAP00000016610.2;ENSBTAP00000016649.6;ENSBTAP00000016661.6;ENSBTAP00000016665.6;ENSBTAP00000016666.5;ENSBTAP00000016677.5;ENSBTAP00000016680.4;ENSBTAP00000016685.6;ENSBTAP00000016712.3;ENSBTAP00000016728.6;ENSBTAP00000016736.3;ENSBTAP00000016742.3;ENSBTAP00000016813.5;ENSBTAP00000016824.5;ENSBTAP00000016830.6;ENSBTAP00000016832.5;…
			ENSBTAP00000041248.3;ENSBTAP00000041254.1;ENSBTAP00000041263.2;ENSBTAP00000041264.2;ENSBTAP00000041269.4;ENSBTAP00000041298.2;ENSBTAP00000041323.4;ENSBTAP00000041338.2;ENSBTAP00000041340.3;ENSBTAP00000041364.1;ENSBTAP00000041368.3;ENSBTAP00000041399.4;ENSBTAP00000041442.2;ENSBTAP00000041451.4;ENSBTAP00000041507.3;ENSBTAP00000041521.4;ENSBTAP00000041545.2;ENSBTAP00000041555.2;ENSBTAP00000041559.2;…
			ENSBTAP00000062285.1;ENSBTAP00000062295.1;ENSBTAP00000062305.1;ENSBTAP00000062306.1;ENSBTAP00000062317.1;ENSBTAP00000062326.1;ENSBTAP00000062332.1;ENSBTAP00000062349.1;ENSBTAP00000062358.1;ENSBTAP00000062362.1;ENSBTAP00000062366.1;ENSBTAP00000062381.1;ENSBTAP00000062385.1;ENSBTAP00000062389.1;ENSBTAP00000062391.1;ENSBTAP00000062406.1;ENSBTAP00000062411.1;ENSBTAP00000062446.1;ENSBTAP00000062449.1;…
			ENSBTAP00000073085.1;ENSBTAP00000073093.1;ENSBTAP00000073095.1;ENSBTAP00000073096.1;ENSBTAP00000073109.1;ENSBTAP00000073110.1;ENSBTAP00000073113.1;ENSBTAP00000073124.1;ENSBTAP00000073130.1;ENSBTAP00000073131.1;ENSBTAP00000073132.1;ENSBTAP00000073148.1;ENSBTAP00000073154.1;ENSBTAP00000073155.1;ENSBTAP00000073156.1;ENSBTAP00000073172.1;ENSBTAP00000073173.1;ENSBTAP00000073183.1;ENSBTAP00000073190.1;…
biological_process	cell aggregation	15	ENSBTAP00000002188.5;ENSBTAP00000002690.5;ENSBTAP00000017505.5;ENSBTAP00000021512.5;ENSBTAP00000021514.4;ENSBTAP00000023988.6;ENSBTAP00000031763.5;ENSBTAP00000038425.1;ENSBTAP00000045141.2;ENSBTAP00000053765.2;ENSBTAP00000058569.1;ENSBTAP00000061355.1;ENSBTAP00000064750.1;ENSBTAP00000064936.1;ENSBTAP00000073830.1
biological_process	cell killing	48	ENSBTAP00000001271.4;ENSBTAP00000001704.4;ENSBTAP00000004751.3;ENSBTAP00000006222.5;ENSBTAP00000006846.6;ENSBTAP00000007443.5;ENSBTAP00000009406.5;ENSBTAP00000011333.6;ENSBTAP00000011382.4;ENSBTAP00000012497.3;ENSBTAP00000012973.4;ENSBTAP00000014593.2;ENSBTAP00000016610.2;ENSBTAP00000018027.6;ENSBTAP00000020364.6;ENSBTAP00000021495.3;ENSBTAP00000021739.5;ENSBTAP00000022355.5;ENSBTAP00000022763.5;…
biological_process	cell proliferation	998	ENSBTAP00000000282.5;ENSBTAP00000000353.5;ENSBTAP00000000397.5;ENSBTAP00000000434.5;ENSBTAP00000000482.6;ENSBTAP00000000511.5;ENSBTAP00000000602.6;ENSBTAP00000000611.5;ENSBTAP00000000648.4;ENSBTAP00000000753.5;ENSBTAP00000000824.3;ENSBTAP00000000919.4;ENSBTAP00000000927.4;ENSBTAP00000000950.6;ENSBTAP00000000993.5;ENSBTAP00000001038.5;ENSBTAP00000001080.4;ENSBTAP00000001081.5;ENSBTAP00000001312.2;…
biological_process	cellular component organization or biogenesis	3455	ENSBTAP00000000029.3;ENSBTAP00000000034.4;ENSBTAP00000000043.4;ENSBTAP00000000066.1;ENSBTAP00000000084.4;ENSBTAP00000000088.4;ENSBTAP00000000097.4;ENSBTAP00000000119.5;ENSBTAP00000000123.5;ENSBTAP00000000163.2;ENSBTAP00000000176.3;ENSBTAP00000000210.5;ENSBTAP00000000307.5;ENSBTAP00000000315.4;ENSBTAP00000000341.5;ENSBTAP00000000359.4;ENSBTAP00000000398.6;ENSBTAP00000000434.5;ENSBTAP00000000447.5;…
			ENSBTAP00000031853.4;ENSBTAP00000031959.3;ENSBTAP00000032002.5;ENSBTAP00000032057.4;ENSBTAP00000032188.4;ENSBTAP00000032235.3;ENSBTAP00000032246.5;ENSBTAP00000032365.4;ENSBTAP00000032431.3;ENSBTAP00000032436.3;ENSBTAP00000032606.4;ENSBTAP00000032681.3;ENSBTAP00000032693.4;ENSBTAP00000032911.3;ENSBTAP00000033077.5;ENSBTAP00000033149.3;ENSBTAP00000033239.4;ENSBTAP00000033280.3;ENSBTAP00000033344.2;…
			ENSBTAP00000070307.1;ENSBTAP00000070309.1;ENSBTAP00000070334.1;ENSBTAP00000070356.1;ENSBTAP00000070360.1;ENSBTAP00000070372.1;ENSBTAP00000070403.1;ENSBTAP00000070406.1;ENSBTAP00000070411.1;ENSBTAP00000070439.1;ENSBTAP00000070456.1;ENSBTAP00000070458.1;ENSBTAP00000070465.1;ENSBTAP00000070498.1;ENSBTAP00000070565.1;ENSBTAP00000070602.1;ENSBTAP00000070653.1;ENSBTAP00000070667.1;ENSBTAP00000070704.1;…
biological_process	cellular process	9262	ENSBTAP00000000005.6;ENSBTAP00000000014.4;ENSBTAP00000000016.4;ENSBTAP00000000017.5;ENSBTAP00000000021.6;ENSBTAP00000000029.3;ENSBTAP00000000034.4;ENSBTAP00000000040.6;ENSBTAP00000000043.4;ENSBTAP00000000044.4;ENSBTAP00000000046.2;ENSBTAP00000000047.4;ENSBTAP00000000061.3;ENSBTAP00000000066.1;ENSBTAP00000000072.5;ENSBTAP00000000074.3;ENSBTAP00000000080.4;ENSBTAP00000000084.4;ENSBTAP00000000085.6;…
			ENSBTAP00000011513.4;ENSBTAP00000011521.4;ENSBTAP00000011523.5;ENSBTAP00000011530.5;ENSBTAP00000011533.5;ENSBTAP00000011539.4;ENSBTAP00000011540.4;ENSBTAP00000011562.5;ENSBTAP00000011563.6;ENSBTAP00000011564.3;ENSBTAP00000011567.5;ENSBTAP00000011574.5;ENSBTAP00000011581.6;ENSBTAP00000011592.4;ENSBTAP00000011594.5;ENSBTAP00000011595.5;ENSBTAP00000011609.5;ENSBTAP00000011612.6;ENSBTAP00000011617.5;…
			ENSBTAP00000023036.5;ENSBTAP00000023044.5;ENSBTAP00000023058.6;ENSBTAP00000023059.4;ENSBTAP00000023060.5;ENSBTAP00000023071.4;ENSBTAP00000023078.4;ENSBTAP00000023086.6;ENSBTAP00000023088.4;ENSBTAP00000023090.5;ENSBTAP00000023104.3;ENSBTAP00000023106.6;ENSBTAP00000023110.5;ENSBTAP00000023130.5;ENSBTAP00000023134.5;ENSBTAP00000023142.5;ENSBTAP00000023157.6;ENSBTAP00000023164.4;ENSBTAP00000023169.4;…
			ENSBTAP00000043748.2;ENSBTAP00000043753.1;ENSBTAP00000043762.3;ENSBTAP00000043763.2;ENSBTAP00000043790.3;ENSBTAP00000043824.2;ENSBTAP00000043854.4;ENSBTAP00000043922.4;ENSBTAP00000043934.3;ENSBTAP00000043941.2;ENSBTAP00000043944.4;ENSBTAP00000043962.4;ENSBTAP00000043999.4;ENSBTAP00000044058.3;ENSBTAP00000044075.1;ENSBTAP00000044089.3;ENSBTAP00000044098.1;ENSBTAP00000044100.3;ENSBTAP00000044133.3;…
			ENSBTAP00000059790.1;ENSBTAP00000059792.1;ENSBTAP00000059794.1;ENSBTAP00000059809.1;ENSBTAP00000059812.1;ENSBTAP00000059813.1;ENSBTAP00000059815.1;ENSBTAP00000059819.1;ENSBTAP00000059826.1;ENSBTAP00000059828.1;ENSBTAP00000059831.1;ENSBTAP00000059839.1;ENSBTAP00000059840.1;ENSBTAP00000059844.1;ENSBTAP00000059852.1;ENSBTAP00000059859.1;ENSBTAP00000059861.1;ENSBTAP00000059865.1;ENSBTAP00000059870.1;…
			ENSBTAP00000067550.1;ENSBTAP00000067554.1;ENSBTAP00000067559.1;ENSBTAP00000067560.1;ENSBTAP00000067572.1;ENSBTAP00000067575.1;ENSBTAP00000067576.1;ENSBTAP00000067578.1;ENSBTAP00000067579.1;ENSBTAP00000067580.1;ENSBTAP00000067588.1;ENSBTAP00000067611.1;ENSBTAP00000067623.1;ENSBTAP00000067625.1;ENSBTAP00000067626.1;ENSBTAP00000067634.1;ENSBTAP00000067641.1;ENSBTAP00000067643.1;ENSBTAP00000067650.1;…
biological_process	detoxification	10	ENSBTAP00000004751.3;ENSBTAP00000009020.5;ENSBTAP00000015996.1;ENSBTAP00000016989.5;ENSBTAP00000023515.5;ENSBTAP00000024122.2;ENSBTAP00000034422.4;ENSBTAP00000061648.1;ENSBTAP00000063257.1;ENSBTAP00000070439.1
biological_process	developmental process	3203	ENSBTAP00000000016.4;ENSBTAP00000000017.5;ENSBTAP00000000018.3;ENSBTAP00000000029.3;ENSBTAP00000000034.4;ENSBTAP00000000037.2;ENSBTAP00000000066.1;ENSBTAP00000000084.4;ENSBTAP00000000097.4;ENSBTAP00000000135.6;ENSBTAP00000000176.3;ENSBTAP00000000184.4;ENSBTAP00000000188.2;ENSBTAP00000000210.5;ENSBTAP00000000265.6;ENSBTAP00000000276.5;ENSBTAP00000000282.5;ENSBTAP00000000307.5;ENSBTAP00000000329.5;…
			ENSBTAP00000038170.5;ENSBTAP00000038262.3;ENSBTAP00000038290.4;ENSBTAP00000038425.1;ENSBTAP00000038493.4;ENSBTAP00000038534.2;ENSBTAP00000038578.3;ENSBTAP00000038580.2;ENSBTAP00000038769.5;ENSBTAP00000038925.5;ENSBTAP00000038956.2;ENSBTAP00000039125.5;ENSBTAP00000039202.5;ENSBTAP00000039219.5;ENSBTAP00000039331.4;ENSBTAP00000039362.5;ENSBTAP00000039366.5;ENSBTAP00000039441.3;ENSBTAP00000039446.5;…
			ENSBTAP00000073378.1;ENSBTAP00000073413.1;ENSBTAP00000073420.1;ENSBTAP00000073433.1;ENSBTAP00000073444.1;ENSBTAP00000073453.1;ENSBTAP00000073463.1;ENSBTAP00000073471.1;ENSBTAP00000073473.1;ENSBTAP00000073483.1;ENSBTAP00000073485.1;ENSBTAP00000073488.1;ENSBTAP00000073518.1;ENSBTAP00000073524.1;ENSBTAP00000073538.1;ENSBTAP00000073542.1;ENSBTAP00000073548.1;ENSBTAP00000073555.1;ENSBTAP00000073571.1;…
biological_process	growth	530	ENSBTAP00000000018.3;ENSBTAP00000000097.4;ENSBTAP00000000123.5;ENSBTAP00000000282.5;ENSBTAP00000000353.5;ENSBTAP00000000511.5;ENSBTAP00000000558.5;ENSBTAP00000000611.5;ENSBTAP00000000612.2;ENSBTAP00000001312.2;ENSBTAP00000001386.5;ENSBTAP00000001519.5;ENSBTAP00000001725.5;ENSBTAP00000001927.4;ENSBTAP00000002017.5;ENSBTAP00000002188.5;ENSBTAP00000002228.6;ENSBTAP00000002357.3;ENSBTAP00000002398.5;…
biological_process	immune system process	1214	ENSBTAP00000000018.3;ENSBTAP00000000029.3;ENSBTAP00000000034.4;ENSBTAP00000000097.4;ENSBTAP00000000276.5;ENSBTAP00000000282.5;ENSBTAP00000000324.6;ENSBTAP00000000353.5;ENSBTAP00000000397.5;ENSBTAP00000000398.6;ENSBTAP00000000533.5;ENSBTAP00000000558.5;ENSBTAP00000000602.6;ENSBTAP00000000604.6;ENSBTAP00000000612.2;ENSBTAP00000000824.3;ENSBTAP00000000831.5;ENSBTAP00000000950.6;ENSBTAP00000000962.6;…
biological_process	localization	3308	ENSBTAP00000000022.5;ENSBTAP00000000029.3;ENSBTAP00000000034.4;ENSBTAP00000000061.3;ENSBTAP00000000066.1;ENSBTAP00000000084.4;ENSBTAP00000000089.2;ENSBTAP00000000123.5;ENSBTAP00000000188.2;ENSBTAP00000000209.5;ENSBTAP00000000263.5;ENSBTAP00000000282.5;ENSBTAP00000000294.4;ENSBTAP00000000307.5;ENSBTAP00000000324.6;ENSBTAP00000000329.5;ENSBTAP00000000341.5;ENSBTAP00000000348.3;ENSBTAP00000000353.5;…
			ENSBTAP00000035986.5;ENSBTAP00000036018.4;ENSBTAP00000036264.3;ENSBTAP00000036318.4;ENSBTAP00000036460.4;ENSBTAP00000036545.4;ENSBTAP00000036781.2;ENSBTAP00000036829.3;ENSBTAP00000036851.2;ENSBTAP00000036950.4;ENSBTAP00000036954.3;ENSBTAP00000036974.4;ENSBTAP00000037385.5;ENSBTAP00000037709.4;ENSBTAP00000037719.4;ENSBTAP00000037887.3;ENSBTAP00000037975.3;ENSBTAP00000038019.5;ENSBTAP00000038136.4;…
			ENSBTAP00000072073.1;ENSBTAP00000072075.1;ENSBTAP00000072088.1;ENSBTAP00000072120.1;ENSBTAP00000072130.1;ENSBTAP00000072134.1;ENSBTAP00000072146.1;ENSBTAP00000072147.1;ENSBTAP00000072156.1;ENSBTAP00000072164.1;ENSBTAP00000072169.1;ENSBTAP00000072195.1;ENSBTAP00000072222.1;ENSBTAP00000072228.1;ENSBTAP00000072245.1;ENSBTAP00000072252.1;ENSBTAP00000072275.1;ENSBTAP00000072283.1;ENSBTAP00000072287.1;…
biological_process	locomotion	843	ENSBTAP00000000034.4;ENSBTAP00000000066.1;ENSBTAP00000000084.4;ENSBTAP00000000097.4;ENSBTAP00000000188.2;ENSBTAP00000000282.5;ENSBTAP00000000353.5;ENSBTAP00000000434.5;ENSBTAP00000000528.4;ENSBTAP00000000583.5;ENSBTAP00000000611.5;ENSBTAP00000000612.2;ENSBTAP00000000704.5;ENSBTAP00000000732.5;ENSBTAP00000000927.4;ENSBTAP00000001013.4;ENSBTAP00000001038.5;ENSBTAP00000001080.4;ENSBTAP00000001271.4;…
biological_process	metabolic process	6574	ENSBTAP00000000014.4;ENSBTAP00000000016.4;ENSBTAP00000000017.5;ENSBTAP00000000021.6;ENSBTAP00000000029.3;ENSBTAP00000000034.4;ENSBTAP00000000043.4;ENSBTAP00000000044.4;ENSBTAP00000000046.2;ENSBTAP00000000047.4;ENSBTAP00000000061.3;ENSBTAP00000000066.1;ENSBTAP00000000072.5;ENSBTAP00000000074.3;ENSBTAP00000000080.4;ENSBTAP00000000084.4;ENSBTAP00000000085.6;ENSBTAP00000000088.4;ENSBTAP00000000091.4;…
			ENSBTAP00000015992.6;ENSBTAP00000015994.3;ENSBTAP00000015995.6;ENSBTAP00000015996.1;ENSBTAP00000015997.5;ENSBTAP00000015999.5;ENSBTAP00000016016.5;ENSBTAP00000016033.2;ENSBTAP00000016048.6;ENSBTAP00000016056.3;ENSBTAP00000016071.6;ENSBTAP00000016073.2;ENSBTAP00000016078.5;ENSBTAP00000016080.5;ENSBTAP00000016085.5;ENSBTAP00000016090.6;ENSBTAP00000016111.6;ENSBTAP00000016122.4;ENSBTAP00000016154.5;…
			ENSBTAP00000039106.4;ENSBTAP00000039119.4;ENSBTAP00000039125.5;ENSBTAP00000039161.2;ENSBTAP00000039183.4;ENSBTAP00000039195.4;ENSBTAP00000039197.4;ENSBTAP00000039202.5;ENSBTAP00000039219.5;ENSBTAP00000039328.3;ENSBTAP00000039331.4;ENSBTAP00000039341.4;ENSBTAP00000039446.5;ENSBTAP00000039525.3;ENSBTAP00000039591.2;ENSBTAP00000039621.2;ENSBTAP00000039624.2;ENSBTAP00000039686.4;ENSBTAP00000039749.4;…
			ENSBTAP00000061620.1;ENSBTAP00000061625.1;ENSBTAP00000061629.1;ENSBTAP00000061646.1;ENSBTAP00000061648.1;ENSBTAP00000061657.1;ENSBTAP00000061674.1;ENSBTAP00000061704.1;ENSBTAP00000061706.1;ENSBTAP00000061709.1;ENSBTAP00000061710.1;ENSBTAP00000061712.1;ENSBTAP00000061718.1;ENSBTAP00000061730.1;ENSBTAP00000061732.1;ENSBTAP00000061744.1;ENSBTAP00000061752.1;ENSBTAP00000061754.1;ENSBTAP00000061757.1;…
			ENSBTAP00000072444.1;ENSBTAP00000072451.1;ENSBTAP00000072454.1;ENSBTAP00000072456.1;ENSBTAP00000072469.1;ENSBTAP00000072472.1;ENSBTAP00000072477.1;ENSBTAP00000072491.1;ENSBTAP00000072495.1;ENSBTAP00000072496.1;ENSBTAP00000072501.1;ENSBTAP00000072531.1;ENSBTAP00000072542.1;ENSBTAP00000072553.1;ENSBTAP00000072566.1;ENSBTAP00000072578.1;ENSBTAP00000072596.1;ENSBTAP00000072606.1;ENSBTAP00000072609.1;…
biological_process	multi-organism process	947	ENSBTAP00000000018.3;ENSBTAP00000000066.1;ENSBTAP00000000084.4;ENSBTAP00000000135.6;ENSBTAP00000000184.4;ENSBTAP00000000307.5;ENSBTAP00000000397.5;ENSBTAP00000000533.5;ENSBTAP00000000558.5;ENSBTAP00000000579.5;ENSBTAP00000000604.6;ENSBTAP00000000611.5;ENSBTAP00000000612.2;ENSBTAP00000000816.4;ENSBTAP00000000831.5;ENSBTAP00000000944.3;ENSBTAP00000000993.5;ENSBTAP00000001034.5;ENSBTAP00000001080.4;…
biological_process	multicellular organismal process	3627	ENSBTAP00000000016.4;ENSBTAP00000000017.5;ENSBTAP00000000018.3;ENSBTAP00000000029.3;ENSBTAP00000000034.4;ENSBTAP00000000037.2;ENSBTAP00000000066.1;ENSBTAP00000000084.4;ENSBTAP00000000097.4;ENSBTAP00000000123.5;ENSBTAP00000000135.6;ENSBTAP00000000176.3;ENSBTAP00000000184.4;ENSBTAP00000000188.2;ENSBTAP00000000210.5;ENSBTAP00000000265.6;ENSBTAP00000000276.5;ENSBTAP00000000282.5;ENSBTAP00000000307.5;…
			ENSBTAP00000028610.5;ENSBTAP00000028639.4;ENSBTAP00000028655.6;ENSBTAP00000028662.4;ENSBTAP00000028664.3;ENSBTAP00000028669.5;ENSBTAP00000028687.5;ENSBTAP00000028717.5;ENSBTAP00000028746.4;ENSBTAP00000028766.2;ENSBTAP00000028801.5;ENSBTAP00000028836.4;ENSBTAP00000028870.4;ENSBTAP00000028902.4;ENSBTAP00000028908.4;ENSBTAP00000028921.5;ENSBTAP00000028949.4;ENSBTAP00000028955.5;ENSBTAP00000028959.5;…
			ENSBTAP00000067900.1;ENSBTAP00000067908.1;ENSBTAP00000067912.1;ENSBTAP00000067919.1;ENSBTAP00000067920.1;ENSBTAP00000067930.1;ENSBTAP00000067931.1;ENSBTAP00000067937.1;ENSBTAP00000067960.1;ENSBTAP00000067963.1;ENSBTAP00000067974.1;ENSBTAP00000067993.1;ENSBTAP00000068009.1;ENSBTAP00000068014.1;ENSBTAP00000068021.1;ENSBTAP00000068031.1;ENSBTAP00000068033.1;ENSBTAP00000068035.1;ENSBTAP00000068055.1;…
biological_process	negative regulation of biological process	2628	ENSBTAP00000000016.4;ENSBTAP00000000017.5;ENSBTAP00000000018.3;ENSBTAP00000000034.4;ENSBTAP00000000043.4;ENSBTAP00000000046.2;ENSBTAP00000000066.1;ENSBTAP00000000084.4;ENSBTAP00000000188.2;ENSBTAP00000000282.5;ENSBTAP00000000315.4;ENSBTAP00000000331.5;ENSBTAP00000000397.5;ENSBTAP00000000410.5;ENSBTAP00000000437.5;ENSBTAP00000000445.2;ENSBTAP00000000482.6;ENSBTAP00000000497.5;ENSBTAP00000000511.5;…
			ENSBTAP00000056964.1;ENSBTAP00000056985.1;ENSBTAP00000056993.1;ENSBTAP00000057052.1;ENSBTAP00000057092.1;ENSBTAP00000057103.1;ENSBTAP00000057165.1;ENSBTAP00000057168.1;ENSBTAP00000057179.1;ENSBTAP00000057229.1;ENSBTAP00000057237.1;ENSBTAP00000057273.1;ENSBTAP00000057281.1;ENSBTAP00000057292.1;ENSBTAP00000057302.1;ENSBTAP00000057313.1;ENSBTAP00000057321.1;ENSBTAP00000057419.1;ENSBTAP00000057428.1;…
biological_process	nitrogen utilization	3	ENSBTAP00000020365.5;ENSBTAP00000056916.1;ENSBTAP00000074023.1
biological_process	pigmentation	53	ENSBTAP00000000029.3;ENSBTAP00000003613.3;ENSBTAP00000004899.3;ENSBTAP00000005250.4;ENSBTAP00000006605.4;ENSBTAP00000006979.3;ENSBTAP00000007665.3;ENSBTAP00000008485.5;ENSBTAP00000008799.4;ENSBTAP00000009293.1;ENSBTAP00000011906.4;ENSBTAP00000014053.4;ENSBTAP00000016649.6;ENSBTAP00000017724.4;ENSBTAP00000019034.6;ENSBTAP00000022355.5;ENSBTAP00000023349.6;ENSBTAP00000026148.4;ENSBTAP00000026183.3;…
biological_process	positive regulation of biological process	2997	ENSBTAP00000000016.4;ENSBTAP00000000017.5;ENSBTAP00000000018.3;ENSBTAP00000000034.4;ENSBTAP00000000043.4;ENSBTAP00000000061.3;ENSBTAP00000000066.1;ENSBTAP00000000080.4;ENSBTAP00000000210.5;ENSBTAP00000000282.5;ENSBTAP00000000324.6;ENSBTAP00000000329.5;ENSBTAP00000000353.5;ENSBTAP00000000359.4;ENSBTAP00000000397.5;ENSBTAP00000000482.6;ENSBTAP00000000511.5;ENSBTAP00000000527.4;ENSBTAP00000000533.5;…
			ENSBTAP00000046530.2;ENSBTAP00000046597.2;ENSBTAP00000046644.3;ENSBTAP00000046840.2;ENSBTAP00000046955.4;ENSBTAP00000047025.3;ENSBTAP00000047028.4;ENSBTAP00000047399.1;ENSBTAP00000047468.2;ENSBTAP00000047664.2;ENSBTAP00000047680.1;ENSBTAP00000047692.3;ENSBTAP00000047743.2;ENSBTAP00000047746.2;ENSBTAP00000047769.2;ENSBTAP00000047847.2;ENSBTAP00000047899.2;ENSBTAP00000047973.3;ENSBTAP00000048141.2;…
biological_process	presynaptic process involved in chemical synaptic transmission	66	ENSBTAP00000000307.5;ENSBTAP00000000798.5;ENSBTAP00000001283.5;ENSBTAP00000001838.5;ENSBTAP00000001914.6;ENSBTAP00000002162.6;ENSBTAP00000002188.5;ENSBTAP00000002230.4;ENSBTAP00000002357.3;ENSBTAP00000003272.4;ENSBTAP00000004370.3;ENSBTAP00000004589.4;ENSBTAP00000005001.4;ENSBTAP00000005564.4;ENSBTAP00000006628.4;ENSBTAP00000007438.5;ENSBTAP00000007524.5;ENSBTAP00000014885.4;ENSBTAP00000015103.4;…
biological_process	regulation of biological process	6005	ENSBTAP00000000005.6;ENSBTAP00000000014.4;ENSBTAP00000000016.4;ENSBTAP00000000017.5;ENSBTAP00000000018.3;ENSBTAP00000000029.3;ENSBTAP00000000034.4;ENSBTAP00000000043.4;ENSBTAP00000000046.2;ENSBTAP00000000061.3;ENSBTAP00000000066.1;ENSBTAP00000000080.4;ENSBTAP00000000084.4;ENSBTAP00000000111.3;ENSBTAP00000000114.3;ENSBTAP00000000135.6;ENSBTAP00000000167.6;ENSBTAP00000000184.4;ENSBTAP00000000188.2;…
			ENSBTAP00000018000.5;ENSBTAP00000018001.6;ENSBTAP00000018020.5;ENSBTAP00000018026.4;ENSBTAP00000018027.6;ENSBTAP00000018032.5;ENSBTAP00000018042.5;ENSBTAP00000018069.5;ENSBTAP00000018076.5;ENSBTAP00000018092.5;ENSBTAP00000018100.5;ENSBTAP00000018103.5;ENSBTAP00000018104.4;ENSBTAP00000018146.5;ENSBTAP00000018147.5;ENSBTAP00000018159.5;ENSBTAP00000018168.4;ENSBTAP00000018173.5;ENSBTAP00000018184.5;…
			ENSBTAP00000047484.4;ENSBTAP00000047577.2;ENSBTAP00000047648.2;ENSBTAP00000047664.2;ENSBTAP00000047680.1;ENSBTAP00000047683.3;ENSBTAP00000047692.3;ENSBTAP00000047723.2;ENSBTAP00000047741.3;ENSBTAP00000047743.2;ENSBTAP00000047746.2;ENSBTAP00000047769.2;ENSBTAP00000047847.2;ENSBTAP00000047851.2;ENSBTAP00000047899.2;ENSBTAP00000047935.1;ENSBTAP00000047973.3;ENSBTAP00000047975.2;ENSBTAP00000047992.3;…
			ENSBTAP00000064678.1;ENSBTAP00000064679.1;ENSBTAP00000064685.1;ENSBTAP00000064700.1;ENSBTAP00000064705.1;ENSBTAP00000064708.1;ENSBTAP00000064713.1;ENSBTAP00000064719.1;ENSBTAP00000064725.1;ENSBTAP00000064729.1;ENSBTAP00000064745.1;ENSBTAP00000064750.1;ENSBTAP00000064780.1;ENSBTAP00000064792.1;ENSBTAP00000064796.1;ENSBTAP00000064801.1;ENSBTAP00000064804.1;ENSBTAP00000064821.1;ENSBTAP00000064825.1;…
biological_process	reproduction	612	ENSBTAP00000000066.1;ENSBTAP00000000084.4;ENSBTAP00000000135.6;ENSBTAP00000000184.4;ENSBTAP00000000188.2;ENSBTAP00000000282.5;ENSBTAP00000000353.5;ENSBTAP00000000558.5;ENSBTAP00000000704.5;ENSBTAP00000000816.4;ENSBTAP00000000944.3;ENSBTAP00000001034.5;ENSBTAP00000001081.5;ENSBTAP00000001269.1;ENSBTAP00000001376.5;ENSBTAP00000001736.5;ENSBTAP00000001748.4;ENSBTAP00000001927.4;ENSBTAP00000002188.5;…
biological_process	reproductive process	612	ENSBTAP00000000066.1;ENSBTAP00000000084.4;ENSBTAP00000000135.6;ENSBTAP00000000184.4;ENSBTAP00000000188.2;ENSBTAP00000000282.5;ENSBTAP00000000353.5;ENSBTAP00000000558.5;ENSBTAP00000000704.5;ENSBTAP00000000816.4;ENSBTAP00000000944.3;ENSBTAP00000001034.5;ENSBTAP00000001081.5;ENSBTAP00000001269.1;ENSBTAP00000001376.5;ENSBTAP00000001736.5;ENSBTAP00000001748.4;ENSBTAP00000001927.4;ENSBTAP00000002188.5;…
biological_process	response to stimulus	4661	ENSBTAP00000000005.6;ENSBTAP00000000016.4;ENSBTAP00000000017.5;ENSBTAP00000000018.3;ENSBTAP00000000029.3;ENSBTAP00000000034.4;ENSBTAP00000000046.2;ENSBTAP00000000047.4;ENSBTAP00000000061.3;ENSBTAP00000000066.1;ENSBTAP00000000074.3;ENSBTAP00000000097.4;ENSBTAP00000000114.3;ENSBTAP00000000135.6;ENSBTAP00000000167.6;ENSBTAP00000000184.4;ENSBTAP00000000188.2;ENSBTAP00000000209.5;ENSBTAP00000000210.5;…
			ENSBTAP00000023313.4;ENSBTAP00000023325.6;ENSBTAP00000023329.5;ENSBTAP00000023349.6;ENSBTAP00000023383.5;ENSBTAP00000023465.5;ENSBTAP00000023468.4;ENSBTAP00000023489.3;ENSBTAP00000023490.5;ENSBTAP00000023492.5;ENSBTAP00000023514.4;ENSBTAP00000023515.5;ENSBTAP00000023522.5;ENSBTAP00000023537.5;ENSBTAP00000023552.3;ENSBTAP00000023564.4;ENSBTAP00000023566.5;ENSBTAP00000023581.4;ENSBTAP00000023594.5;…
			ENSBTAP00000059720.1;ENSBTAP00000059738.1;ENSBTAP00000059739.1;ENSBTAP00000059745.1;ENSBTAP00000059760.1;ENSBTAP00000059763.1;ENSBTAP00000059765.1;ENSBTAP00000059778.1;ENSBTAP00000059780.1;ENSBTAP00000059789.1;ENSBTAP00000059792.1;ENSBTAP00000059809.1;ENSBTAP00000059813.1;ENSBTAP00000059815.1;ENSBTAP00000059826.1;ENSBTAP00000059828.1;ENSBTAP00000059852.1;ENSBTAP00000059861.1;ENSBTAP00000059865.1;…
biological_process	rhythmic process	178	ENSBTAP00000000016.4;ENSBTAP00000000017.5;ENSBTAP00000000188.2;ENSBTAP00000000688.6;ENSBTAP00000000704.5;ENSBTAP00000000944.3;ENSBTAP00000001736.5;ENSBTAP00000001760.3;ENSBTAP00000002222.6;ENSBTAP00000002690.5;ENSBTAP00000002768.5;ENSBTAP00000003584.5;ENSBTAP00000004485.5;ENSBTAP00000005134.5;ENSBTAP00000006081.3;ENSBTAP00000006178.4;ENSBTAP00000006183.4;ENSBTAP00000006264.5;ENSBTAP00000007194.4;…
biological_process	signaling	3286	ENSBTAP00000000005.6;ENSBTAP00000000016.4;ENSBTAP00000000017.5;ENSBTAP00000000034.4;ENSBTAP00000000061.3;ENSBTAP00000000066.1;ENSBTAP00000000114.3;ENSBTAP00000000135.6;ENSBTAP00000000167.6;ENSBTAP00000000184.4;ENSBTAP00000000210.5;ENSBTAP00000000253.5;ENSBTAP00000000265.6;ENSBTAP00000000276.5;ENSBTAP00000000282.5;ENSBTAP00000000284.4;ENSBTAP00000000293.6;ENSBTAP00000000294.4;ENSBTAP00000000307.5;…
			ENSBTAP00000041264.2;ENSBTAP00000041298.2;ENSBTAP00000041323.4;ENSBTAP00000041340.3;ENSBTAP00000041399.4;ENSBTAP00000041442.2;ENSBTAP00000041451.4;ENSBTAP00000041521.4;ENSBTAP00000041545.2;ENSBTAP00000041555.2;ENSBTAP00000041559.2;ENSBTAP00000041598.2;ENSBTAP00000041663.2;ENSBTAP00000041732.3;ENSBTAP00000041785.3;ENSBTAP00000041788.2;ENSBTAP00000041789.3;ENSBTAP00000041811.2;ENSBTAP00000041851.4;…
			ENSBTAP00000072101.1;ENSBTAP00000072111.1;ENSBTAP00000072114.1;ENSBTAP00000072120.1;ENSBTAP00000072130.1;ENSBTAP00000072134.1;ENSBTAP00000072146.1;ENSBTAP00000072169.1;ENSBTAP00000072195.1;ENSBTAP00000072205.1;ENSBTAP00000072216.1;ENSBTAP00000072228.1;ENSBTAP00000072253.1;ENSBTAP00000072255.1;ENSBTAP00000072256.1;ENSBTAP00000072306.1;ENSBTAP00000072313.1;ENSBTAP00000072319.1;ENSBTAP00000072321.1;…
cellular_component	cell	10150	ENSBTAP00000000014.4;ENSBTAP00000000016.4;ENSBTAP00000000017.5;ENSBTAP00000000021.6;ENSBTAP00000000022.5;ENSBTAP00000000029.3;ENSBTAP00000000034.4;ENSBTAP00000000040.6;ENSBTAP00000000043.4;ENSBTAP00000000044.4;ENSBTAP00000000046.2;ENSBTAP00000000047.4;ENSBTAP00000000061.3;ENSBTAP00000000066.1;ENSBTAP00000000069.5;ENSBTAP00000000072.5;ENSBTAP00000000074.3;ENSBTAP00000000080.4;ENSBTAP00000000081.5;…
			ENSBTAP00000010391.3;ENSBTAP00000010393.4;ENSBTAP00000010396.4;ENSBTAP00000010400.5;ENSBTAP00000010415.4;ENSBTAP00000010416.4;ENSBTAP00000010425.2;ENSBTAP00000010428.4;ENSBTAP00000010442.5;ENSBTAP00000010444.4;ENSBTAP00000010451.3;ENSBTAP00000010457.5;ENSBTAP00000010458.3;ENSBTAP00000010460.3;ENSBTAP00000010466.4;ENSBTAP00000010467.4;ENSBTAP00000010478.5;ENSBTAP00000010479.4;ENSBTAP00000010481.6;…
			ENSBTAP00000020932.5;ENSBTAP00000020937.5;ENSBTAP00000020942.5;ENSBTAP00000020944.4;ENSBTAP00000020950.3;ENSBTAP00000020951.5;ENSBTAP00000020952.6;ENSBTAP00000020961.5;ENSBTAP00000020971.5;ENSBTAP00000020995.5;ENSBTAP00000020997.3;ENSBTAP00000021001.2;ENSBTAP00000021012.5;ENSBTAP00000021025.4;ENSBTAP00000021041.5;ENSBTAP00000021043.3;ENSBTAP00000021067.5;ENSBTAP00000021075.4;ENSBTAP00000021077.4;…
			ENSBTAP00000036320.3;ENSBTAP00000036326.3;ENSBTAP00000036333.5;ENSBTAP00000036335.1;ENSBTAP00000036382.5;ENSBTAP00000036386.4;ENSBTAP00000036401.4;ENSBTAP00000036402.1;ENSBTAP00000036451.4;ENSBTAP00000036460.4;ENSBTAP00000036478.2;ENSBTAP00000036518.5;ENSBTAP00000036545.4;ENSBTAP00000036556.4;ENSBTAP00000036630.2;ENSBTAP00000036727.4;ENSBTAP00000036781.2;ENSBTAP00000036829.3;ENSBTAP00000036851.2;…
			ENSBTAP00000057092.1;ENSBTAP00000057101.1;ENSBTAP00000057103.1;ENSBTAP00000057104.1;ENSBTAP00000057105.1;ENSBTAP00000057113.1;ENSBTAP00000057115.1;ENSBTAP00000057116.1;ENSBTAP00000057125.1;ENSBTAP00000057128.1;ENSBTAP00000057129.1;ENSBTAP00000057134.1;ENSBTAP00000057139.1;ENSBTAP00000057141.1;ENSBTAP00000057146.1;ENSBTAP00000057149.1;ENSBTAP00000057165.1;ENSBTAP00000057166.1;ENSBTAP00000057168.1;…
			ENSBTAP00000064030.1;ENSBTAP00000064034.1;ENSBTAP00000064038.1;ENSBTAP00000064048.1;ENSBTAP00000064052.1;ENSBTAP00000064053.1;ENSBTAP00000064055.1;ENSBTAP00000064057.1;ENSBTAP00000064059.1;ENSBTAP00000064060.1;ENSBTAP00000064069.1;ENSBTAP00000064072.1;ENSBTAP00000064075.1;ENSBTAP00000064079.1;ENSBTAP00000064080.1;ENSBTAP00000064087.1;ENSBTAP00000064092.1;ENSBTAP00000064093.1;ENSBTAP00000064098.1;…
			ENSBTAP00000071111.1;ENSBTAP00000071117.1;ENSBTAP00000071118.1;ENSBTAP00000071119.1;ENSBTAP00000071123.1;ENSBTAP00000071133.1;ENSBTAP00000071141.1;ENSBTAP00000071150.1;ENSBTAP00000071160.1;ENSBTAP00000071166.1;ENSBTAP00000071173.1;ENSBTAP00000071174.1;ENSBTAP00000071176.1;ENSBTAP00000071185.1;ENSBTAP00000071187.1;ENSBTAP00000071188.1;ENSBTAP00000071190.1;ENSBTAP00000071191.1;ENSBTAP00000071197.1;…
cellular_component	cell junction	696	ENSBTAP00000000034.4;ENSBTAP00000000080.4;ENSBTAP00000000097.4;ENSBTAP00000000176.3;ENSBTAP00000000263.5;ENSBTAP00000000450.5;ENSBTAP00000000533.5;ENSBTAP00000000927.4;ENSBTAP00000001066.5;ENSBTAP00000001080.4;ENSBTAP00000001368.5;ENSBTAP00000001426.2;ENSBTAP00000001503.3;ENSBTAP00000001512.3;ENSBTAP00000001519.5;ENSBTAP00000001595.5;ENSBTAP00000001914.6;ENSBTAP00000001995.5;ENSBTAP00000002174.6;…
cellular_component	cell part	10125	ENSBTAP00000000014.4;ENSBTAP00000000016.4;ENSBTAP00000000017.5;ENSBTAP00000000021.6;ENSBTAP00000000022.5;ENSBTAP00000000029.3;ENSBTAP00000000034.4;ENSBTAP00000000040.6;ENSBTAP00000000043.4;ENSBTAP00000000044.4;ENSBTAP00000000046.2;ENSBTAP00000000047.4;ENSBTAP00000000061.3;ENSBTAP00000000066.1;ENSBTAP00000000069.5;ENSBTAP00000000072.5;ENSBTAP00000000074.3;ENSBTAP00000000080.4;ENSBTAP00000000081.5;…
			ENSBTAP00000010396.4;ENSBTAP00000010400.5;ENSBTAP00000010415.4;ENSBTAP00000010416.4;ENSBTAP00000010425.2;ENSBTAP00000010428.4;ENSBTAP00000010442.5;ENSBTAP00000010444.4;ENSBTAP00000010451.3;ENSBTAP00000010457.5;ENSBTAP00000010458.3;ENSBTAP00000010460.3;ENSBTAP00000010466.4;ENSBTAP00000010467.4;ENSBTAP00000010478.5;ENSBTAP00000010479.4;ENSBTAP00000010481.6;ENSBTAP00000010484.5;ENSBTAP00000010491.6;…
			ENSBTAP00000020952.6;ENSBTAP00000020961.5;ENSBTAP00000020971.5;ENSBTAP00000020995.5;ENSBTAP00000020997.3;ENSBTAP00000021001.2;ENSBTAP00000021012.5;ENSBTAP00000021025.4;ENSBTAP00000021041.5;ENSBTAP00000021043.3;ENSBTAP00000021067.5;ENSBTAP00000021075.4;ENSBTAP00000021077.4;ENSBTAP00000021078.6;ENSBTAP00000021081.4;ENSBTAP00000021084.5;ENSBTAP00000021091.5;ENSBTAP00000021092.4;ENSBTAP00000021097.3;…
			ENSBTAP00000036451.4;ENSBTAP00000036460.4;ENSBTAP00000036478.2;ENSBTAP00000036518.5;ENSBTAP00000036545.4;ENSBTAP00000036556.4;ENSBTAP00000036630.2;ENSBTAP00000036727.4;ENSBTAP00000036781.2;ENSBTAP00000036829.3;ENSBTAP00000036851.2;ENSBTAP00000036858.3;ENSBTAP00000036864.2;ENSBTAP00000036889.4;ENSBTAP00000036917.5;ENSBTAP00000036928.4;ENSBTAP00000036950.4;ENSBTAP00000036954.3;ENSBTAP00000036979.2;…
			ENSBTAP00000057165.1;ENSBTAP00000057166.1;ENSBTAP00000057168.1;ENSBTAP00000057172.1;ENSBTAP00000057178.1;ENSBTAP00000057179.1;ENSBTAP00000057180.1;ENSBTAP00000057182.1;ENSBTAP00000057186.1;ENSBTAP00000057188.1;ENSBTAP00000057195.1;ENSBTAP00000057203.1;ENSBTAP00000057209.1;ENSBTAP00000057220.1;ENSBTAP00000057225.1;ENSBTAP00000057227.1;ENSBTAP00000057229.1;ENSBTAP00000057231.1;ENSBTAP00000057237.1;…
			ENSBTAP00000064103.1;ENSBTAP00000064108.1;ENSBTAP00000064109.1;ENSBTAP00000064114.1;ENSBTAP00000064115.1;ENSBTAP00000064120.1;ENSBTAP00000064125.1;ENSBTAP00000064133.1;ENSBTAP00000064135.1;ENSBTAP00000064138.1;ENSBTAP00000064150.1;ENSBTAP00000064154.1;ENSBTAP00000064159.1;ENSBTAP00000064161.1;ENSBTAP00000064163.1;ENSBTAP00000064168.1;ENSBTAP00000064171.1;ENSBTAP00000064176.1;ENSBTAP00000064185.1;…
			ENSBTAP00000071214.1;ENSBTAP00000071215.1;ENSBTAP00000071217.1;ENSBTAP00000071219.1;ENSBTAP00000071225.1;ENSBTAP00000071227.1;ENSBTAP00000071228.1;ENSBTAP00000071229.1;ENSBTAP00000071230.1;ENSBTAP00000071231.1;ENSBTAP00000071234.1;ENSBTAP00000071248.1;ENSBTAP00000071252.1;ENSBTAP00000071263.1;ENSBTAP00000071280.1;ENSBTAP00000071281.1;ENSBTAP00000071291.1;ENSBTAP00000071292.1;ENSBTAP00000071296.1;…
cellular_component	extracellular region	2320	ENSBTAP00000000018.3;ENSBTAP00000000021.6;ENSBTAP00000000037.2;ENSBTAP00000000063.4;ENSBTAP00000000097.4;ENSBTAP00000000134.3;ENSBTAP00000000135.6;ENSBTAP00000000176.3;ENSBTAP00000000188.2;ENSBTAP00000000209.5;ENSBTAP00000000230.3;ENSBTAP00000000246.3;ENSBTAP00000000315.4;ENSBTAP00000000324.6;ENSBTAP00000000341.5;ENSBTAP00000000353.5;ENSBTAP00000000359.4;ENSBTAP00000000397.5;ENSBTAP00000000398.6;…
			ENSBTAP00000059925.1;ENSBTAP00000059961.1;ENSBTAP00000059967.1;ENSBTAP00000059970.1;ENSBTAP00000059989.1;ENSBTAP00000059994.1;ENSBTAP00000060008.1;ENSBTAP00000060028.1;ENSBTAP00000060038.1;ENSBTAP00000060044.1;ENSBTAP00000060071.1;ENSBTAP00000060079.1;ENSBTAP00000060092.1;ENSBTAP00000060106.1;ENSBTAP00000060119.1;ENSBTAP00000060130.1;ENSBTAP00000060131.1;ENSBTAP00000060135.1;ENSBTAP00000060140.1;…
cellular_component	extracellular region part	2066	ENSBTAP00000000018.3;ENSBTAP00000000021.6;ENSBTAP00000000037.2;ENSBTAP00000000097.4;ENSBTAP00000000134.3;ENSBTAP00000000135.6;ENSBTAP00000000176.3;ENSBTAP00000000209.5;ENSBTAP00000000230.3;ENSBTAP00000000246.3;ENSBTAP00000000315.4;ENSBTAP00000000324.6;ENSBTAP00000000341.5;ENSBTAP00000000353.5;ENSBTAP00000000359.4;ENSBTAP00000000397.5;ENSBTAP00000000398.6;ENSBTAP00000000445.2;ENSBTAP00000000447.5;…
			ENSBTAP00000064059.1;ENSBTAP00000064075.1;ENSBTAP00000064087.1;ENSBTAP00000064092.1;ENSBTAP00000064101.1;ENSBTAP00000064115.1;ENSBTAP00000064125.1;ENSBTAP00000064157.1;ENSBTAP00000064164.1;ENSBTAP00000064199.1;ENSBTAP00000064236.1;ENSBTAP00000064246.1;ENSBTAP00000064251.1;ENSBTAP00000064258.1;ENSBTAP00000064259.1;ENSBTAP00000064283.1;ENSBTAP00000064321.1;ENSBTAP00000064331.1;ENSBTAP00000064334.1;…
cellular_component	macromolecular complex	3222	ENSBTAP00000000022.5;ENSBTAP00000000029.3;ENSBTAP00000000040.6;ENSBTAP00000000043.4;ENSBTAP00000000074.3;ENSBTAP00000000088.4;ENSBTAP00000000091.4;ENSBTAP00000000097.4;ENSBTAP00000000099.5;ENSBTAP00000000119.5;ENSBTAP00000000123.5;ENSBTAP00000000263.5;ENSBTAP00000000276.5;ENSBTAP00000000294.4;ENSBTAP00000000307.5;ENSBTAP00000000341.5;ENSBTAP00000000353.5;ENSBTAP00000000359.4;ENSBTAP00000000367.6;…
			ENSBTAP00000040914.3;ENSBTAP00000040954.1;ENSBTAP00000040960.4;ENSBTAP00000040986.3;ENSBTAP00000040990.2;ENSBTAP00000041053.2;ENSBTAP00000041069.1;ENSBTAP00000041074.1;ENSBTAP00000041096.3;ENSBTAP00000041103.2;ENSBTAP00000041157.3;ENSBTAP00000041165.3;ENSBTAP00000041190.2;ENSBTAP00000041206.2;ENSBTAP00000041231.4;ENSBTAP00000041235.1;ENSBTAP00000041265.4;ENSBTAP00000041269.4;ENSBTAP00000041336.1;…
			ENSBTAP00000073079.1;ENSBTAP00000073081.1;ENSBTAP00000073084.1;ENSBTAP00000073096.1;ENSBTAP00000073109.1;ENSBTAP00000073124.1;ENSBTAP00000073127.1;ENSBTAP00000073139.1;ENSBTAP00000073140.1;ENSBTAP00000073156.1;ENSBTAP00000073157.1;ENSBTAP00000073161.1;ENSBTAP00000073178.1;ENSBTAP00000073183.1;ENSBTAP00000073213.1;ENSBTAP00000073233.1;ENSBTAP00000073253.1;ENSBTAP00000073295.1;ENSBTAP00000073313.1;…
cellular_component	membrane	6179	ENSBTAP00000000018.3;ENSBTAP00000000021.6;ENSBTAP00000000029.3;ENSBTAP00000000034.4;ENSBTAP00000000049.5;ENSBTAP00000000069.5;ENSBTAP00000000072.5;ENSBTAP00000000074.3;ENSBTAP00000000084.4;ENSBTAP00000000089.2;ENSBTAP00000000091.4;ENSBTAP00000000097.4;ENSBTAP00000000099.5;ENSBTAP00000000103.6;ENSBTAP00000000106.3;ENSBTAP00000000109.5;ENSBTAP00000000111.3;ENSBTAP00000000114.3;ENSBTAP00000000135.6;…
			ENSBTAP00000018269.5;ENSBTAP00000018278.6;ENSBTAP00000018290.5;ENSBTAP00000018295.3;ENSBTAP00000018317.5;ENSBTAP00000018329.6;ENSBTAP00000018336.3;ENSBTAP00000018343.5;ENSBTAP00000018382.5;ENSBTAP00000018383.5;ENSBTAP00000018402.3;ENSBTAP00000018418.4;ENSBTAP00000018428.6;ENSBTAP00000018452.4;ENSBTAP00000018474.4;ENSBTAP00000018491.1;ENSBTAP00000018500.2;ENSBTAP00000018505.5;ENSBTAP00000018508.6;…
			ENSBTAP00000046932.3;ENSBTAP00000046941.1;ENSBTAP00000046955.4;ENSBTAP00000047017.3;ENSBTAP00000047053.3;ENSBTAP00000047083.4;ENSBTAP00000047095.3;ENSBTAP00000047156.3;ENSBTAP00000047189.3;ENSBTAP00000047282.3;ENSBTAP00000047307.3;ENSBTAP00000047444.4;ENSBTAP00000047452.3;ENSBTAP00000047483.4;ENSBTAP00000047484.4;ENSBTAP00000047520.3;ENSBTAP00000047563.3;ENSBTAP00000047577.2;ENSBTAP00000047648.2;…
			ENSBTAP00000063514.1;ENSBTAP00000063518.1;ENSBTAP00000063521.1;ENSBTAP00000063523.1;ENSBTAP00000063526.1;ENSBTAP00000063527.1;ENSBTAP00000063538.1;ENSBTAP00000063549.1;ENSBTAP00000063561.1;ENSBTAP00000063565.1;ENSBTAP00000063575.1;ENSBTAP00000063579.1;ENSBTAP00000063580.1;ENSBTAP00000063599.1;ENSBTAP00000063600.1;ENSBTAP00000063605.1;ENSBTAP00000063611.1;ENSBTAP00000063612.1;ENSBTAP00000063613.1;…
cellular_component	membrane part	4681	ENSBTAP00000000021.6;ENSBTAP00000000029.3;ENSBTAP00000000034.4;ENSBTAP00000000049.5;ENSBTAP00000000069.5;ENSBTAP00000000072.5;ENSBTAP00000000074.3;ENSBTAP00000000089.2;ENSBTAP00000000097.4;ENSBTAP00000000099.5;ENSBTAP00000000103.6;ENSBTAP00000000106.3;ENSBTAP00000000109.5;ENSBTAP00000000111.3;ENSBTAP00000000159.5;ENSBTAP00000000176.3;ENSBTAP00000000209.5;ENSBTAP00000000242.5;ENSBTAP00000000244.6;…
			ENSBTAP00000024328.5;ENSBTAP00000024348.3;ENSBTAP00000024371.3;ENSBTAP00000024427.2;ENSBTAP00000024433.5;ENSBTAP00000024450.4;ENSBTAP00000024455.6;ENSBTAP00000024480.5;ENSBTAP00000024496.4;ENSBTAP00000024512.5;ENSBTAP00000024524.1;ENSBTAP00000024531.5;ENSBTAP00000024549.6;ENSBTAP00000024571.5;ENSBTAP00000024583.3;ENSBTAP00000024617.3;ENSBTAP00000024632.6;ENSBTAP00000024636.6;ENSBTAP00000024655.6;…
			ENSBTAP00000059050.1;ENSBTAP00000059061.1;ENSBTAP00000059078.1;ENSBTAP00000059087.1;ENSBTAP00000059113.1;ENSBTAP00000059126.1;ENSBTAP00000059136.1;ENSBTAP00000059139.1;ENSBTAP00000059147.1;ENSBTAP00000059148.1;ENSBTAP00000059165.1;ENSBTAP00000059181.1;ENSBTAP00000059190.1;ENSBTAP00000059192.1;ENSBTAP00000059213.1;ENSBTAP00000059225.1;ENSBTAP00000059237.1;ENSBTAP00000059245.1;ENSBTAP00000059248.1;…
			ENSBTAP00000074580.1
cellular_component	membrane-enclosed lumen	2494	ENSBTAP00000000014.4;ENSBTAP00000000016.4;ENSBTAP00000000017.5;ENSBTAP00000000043.4;ENSBTAP00000000061.3;ENSBTAP00000000066.1;ENSBTAP00000000074.3;ENSBTAP00000000080.4;ENSBTAP00000000088.4;ENSBTAP00000000123.5;ENSBTAP00000000143.5;ENSBTAP00000000163.2;ENSBTAP00000000230.3;ENSBTAP00000000233.3;ENSBTAP00000000329.5;ENSBTAP00000000397.5;ENSBTAP00000000437.5;ENSBTAP00000000448.3;ENSBTAP00000000472.5;…
			ENSBTAP00000057457.1;ENSBTAP00000057463.1;ENSBTAP00000057466.1;ENSBTAP00000057499.1;ENSBTAP00000057500.1;ENSBTAP00000057525.1;ENSBTAP00000057544.1;ENSBTAP00000057564.1;ENSBTAP00000057570.1;ENSBTAP00000057577.1;ENSBTAP00000057583.1;ENSBTAP00000057598.1;ENSBTAP00000057637.1;ENSBTAP00000057666.1;ENSBTAP00000057672.1;ENSBTAP00000057684.1;ENSBTAP00000057685.1;ENSBTAP00000057717.1;ENSBTAP00000057766.1;…
cellular_component	nucleoid	43	ENSBTAP00000000080.4;ENSBTAP00000001386.5;ENSBTAP00000004267.5;ENSBTAP00000005622.3;ENSBTAP00000008292.5;ENSBTAP00000011993.5;ENSBTAP00000012676.5;ENSBTAP00000012771.5;ENSBTAP00000013207.5;ENSBTAP00000013310.2;ENSBTAP00000017251.1;ENSBTAP00000017430.4;ENSBTAP00000020020.3;ENSBTAP00000020034.6;ENSBTAP00000024509.3;ENSBTAP00000025586.1;ENSBTAP00000029249.5;ENSBTAP00000030598.3;ENSBTAP00000033017.3;…
cellular_component	organelle	7991	ENSBTAP00000000014.4;ENSBTAP00000000016.4;ENSBTAP00000000017.5;ENSBTAP00000000021.6;ENSBTAP00000000022.5;ENSBTAP00000000029.3;ENSBTAP00000000034.4;ENSBTAP00000000037.2;ENSBTAP00000000040.6;ENSBTAP00000000043.4;ENSBTAP00000000044.4;ENSBTAP00000000046.2;ENSBTAP00000000047.4;ENSBTAP00000000061.3;ENSBTAP00000000066.1;ENSBTAP00000000072.5;ENSBTAP00000000074.3;ENSBTAP00000000080.4;ENSBTAP00000000081.5;…
			ENSBTAP00000012945.5;ENSBTAP00000012963.2;ENSBTAP00000012972.2;ENSBTAP00000012973.4;ENSBTAP00000012993.3;ENSBTAP00000013008.3;ENSBTAP00000013018.5;ENSBTAP00000013028.4;ENSBTAP00000013039.5;ENSBTAP00000013069.6;ENSBTAP00000013075.6;ENSBTAP00000013078.2;ENSBTAP00000013095.5;ENSBTAP00000013108.5;ENSBTAP00000013112.5;ENSBTAP00000013121.5;ENSBTAP00000013131.5;ENSBTAP00000013133.2;ENSBTAP00000013142.5;…
			ENSBTAP00000026309.5;ENSBTAP00000026311.5;ENSBTAP00000026319.4;ENSBTAP00000026332.4;ENSBTAP00000026334.6;ENSBTAP00000026354.2;ENSBTAP00000026367.5;ENSBTAP00000026388.4;ENSBTAP00000026393.4;ENSBTAP00000026409.5;ENSBTAP00000026420.4;ENSBTAP00000026421.3;ENSBTAP00000026436.4;ENSBTAP00000026440.5;ENSBTAP00000026444.3;ENSBTAP00000026449.4;ENSBTAP00000026475.3;ENSBTAP00000026482.4;ENSBTAP00000026495.5;…
			ENSBTAP00000055147.2;ENSBTAP00000055151.2;ENSBTAP00000055152.1;ENSBTAP00000055156.2;ENSBTAP00000055200.2;ENSBTAP00000055226.1;ENSBTAP00000055235.2;ENSBTAP00000055238.2;ENSBTAP00000055246.1;ENSBTAP00000055261.1;ENSBTAP00000055270.1;ENSBTAP00000055281.2;ENSBTAP00000055296.2;ENSBTAP00000055324.2;ENSBTAP00000055354.2;ENSBTAP00000055359.1;ENSBTAP00000055364.2;ENSBTAP00000055366.1;ENSBTAP00000055370.1;…
			ENSBTAP00000064872.1;ENSBTAP00000064874.1;ENSBTAP00000064875.1;ENSBTAP00000064895.1;ENSBTAP00000064898.1;ENSBTAP00000064914.1;ENSBTAP00000064915.1;ENSBTAP00000064926.1;ENSBTAP00000064936.1;ENSBTAP00000064946.1;ENSBTAP00000064947.1;ENSBTAP00000064949.1;ENSBTAP00000064952.1;ENSBTAP00000064956.1;ENSBTAP00000064958.1;ENSBTAP00000064963.1;ENSBTAP00000064965.1;ENSBTAP00000064973.1;ENSBTAP00000064981.1;…
			ENSBTAP00000073536.1;ENSBTAP00000073538.1;ENSBTAP00000073546.1;ENSBTAP00000073548.1;ENSBTAP00000073551.1;ENSBTAP00000073553.1;ENSBTAP00000073565.1;ENSBTAP00000073568.1;ENSBTAP00000073571.1;ENSBTAP00000073577.1;ENSBTAP00000073581.1;ENSBTAP00000073586.1;ENSBTAP00000073591.1;ENSBTAP00000073613.1;ENSBTAP00000073618.1;ENSBTAP00000073619.1;ENSBTAP00000073624.1;ENSBTAP00000073659.1;ENSBTAP00000073660.1;…
cellular_component	organelle part	4917	ENSBTAP00000000014.4;ENSBTAP00000000016.4;ENSBTAP00000000017.5;ENSBTAP00000000021.6;ENSBTAP00000000029.3;ENSBTAP00000000040.6;ENSBTAP00000000043.4;ENSBTAP00000000061.3;ENSBTAP00000000066.1;ENSBTAP00000000074.3;ENSBTAP00000000080.4;ENSBTAP00000000088.4;ENSBTAP00000000091.4;ENSBTAP00000000099.5;ENSBTAP00000000109.5;ENSBTAP00000000119.5;ENSBTAP00000000123.5;ENSBTAP00000000143.5;ENSBTAP00000000159.5;…
			ENSBTAP00000020876.4;ENSBTAP00000020882.5;ENSBTAP00000020886.5;ENSBTAP00000020889.5;ENSBTAP00000020910.5;ENSBTAP00000020929.4;ENSBTAP00000020944.4;ENSBTAP00000020950.3;ENSBTAP00000020951.5;ENSBTAP00000020961.5;ENSBTAP00000020971.5;ENSBTAP00000020995.5;ENSBTAP00000021043.3;ENSBTAP00000021075.4;ENSBTAP00000021077.4;ENSBTAP00000021078.6;ENSBTAP00000021081.4;ENSBTAP00000021092.4;ENSBTAP00000021109.4;…
			ENSBTAP00000058233.1;ENSBTAP00000058237.1;ENSBTAP00000058244.1;ENSBTAP00000058247.1;ENSBTAP00000058256.1;ENSBTAP00000058265.1;ENSBTAP00000058267.1;ENSBTAP00000058297.1;ENSBTAP00000058322.1;ENSBTAP00000058325.1;ENSBTAP00000058328.1;ENSBTAP00000058330.1;ENSBTAP00000058342.1;ENSBTAP00000058343.1;ENSBTAP00000058347.1;ENSBTAP00000058353.1;ENSBTAP00000058362.1;ENSBTAP00000058376.1;ENSBTAP00000058384.1;…
			ENSBTAP00000072502.1;ENSBTAP00000072514.1;ENSBTAP00000072531.1;ENSBTAP00000072538.1;ENSBTAP00000072542.1;ENSBTAP00000072553.1;ENSBTAP00000072578.1;ENSBTAP00000072583.1;ENSBTAP00000072596.1;ENSBTAP00000072606.1;ENSBTAP00000072609.1;ENSBTAP00000072612.1;ENSBTAP00000072619.1;ENSBTAP00000072625.1;ENSBTAP00000072629.1;ENSBTAP00000072635.1;ENSBTAP00000072657.1;ENSBTAP00000072669.1;ENSBTAP00000072687.1;…
cellular_component	other organism	13	ENSBTAP00000001704.4;ENSBTAP00000002604.4;ENSBTAP00000013024.5;ENSBTAP00000016665.6;ENSBTAP00000021495.3;ENSBTAP00000029032.5;ENSBTAP00000047025.3;ENSBTAP00000058546.1;ENSBTAP00000063709.1;ENSBTAP00000071465.1;ENSBTAP00000073110.1;ENSBTAP00000073340.1;ENSBTAP00000074107.1
cellular_component	other organism part	13	ENSBTAP00000001704.4;ENSBTAP00000002604.4;ENSBTAP00000013024.5;ENSBTAP00000016665.6;ENSBTAP00000021495.3;ENSBTAP00000029032.5;ENSBTAP00000047025.3;ENSBTAP00000058546.1;ENSBTAP00000063709.1;ENSBTAP00000071465.1;ENSBTAP00000073110.1;ENSBTAP00000073340.1;ENSBTAP00000074107.1
cellular_component	supramolecular complex	460	ENSBTAP00000000276.5;ENSBTAP00000000396.5;ENSBTAP00000000398.6;ENSBTAP00000000515.4;ENSBTAP00000000556.6;ENSBTAP00000000815.4;ENSBTAP00000000818.5;ENSBTAP00000000842.7;ENSBTAP00000000927.4;ENSBTAP00000000950.6;ENSBTAP00000001312.2;ENSBTAP00000001700.5;ENSBTAP00000001995.5;ENSBTAP00000002136.4;ENSBTAP00000002201.6;ENSBTAP00000002279.3;ENSBTAP00000002327.6;ENSBTAP00000002548.6;ENSBTAP00000002738.3;…
cellular_component	synapse	457	ENSBTAP00000000176.3;ENSBTAP00000000263.5;ENSBTAP00000000307.5;ENSBTAP00000000348.3;ENSBTAP00000000504.4;ENSBTAP00000000695.2;ENSBTAP00000000798.5;ENSBTAP00000001013.4;ENSBTAP00000001039.5;ENSBTAP00000001057.4;ENSBTAP00000001066.5;ENSBTAP00000001283.5;ENSBTAP00000001368.5;ENSBTAP00000001426.2;ENSBTAP00000001445.5;ENSBTAP00000001512.3;ENSBTAP00000001517.4;ENSBTAP00000001646.6;ENSBTAP00000001838.5;…
cellular_component	synapse part	353	ENSBTAP00000000176.3;ENSBTAP00000000263.5;ENSBTAP00000000307.5;ENSBTAP00000000348.3;ENSBTAP00000000695.2;ENSBTAP00000000798.5;ENSBTAP00000001013.4;ENSBTAP00000001039.5;ENSBTAP00000001057.4;ENSBTAP00000001066.5;ENSBTAP00000001445.5;ENSBTAP00000001646.6;ENSBTAP00000001914.6;ENSBTAP00000002162.6;ENSBTAP00000002188.5;ENSBTAP00000002228.6;ENSBTAP00000002230.4;ENSBTAP00000002357.3;ENSBTAP00000002604.4;…
cellular_component	virion	56	ENSBTAP00000001130.5;ENSBTAP00000002033.5;ENSBTAP00000007527.3;ENSBTAP00000008774.5;ENSBTAP00000009864.4;ENSBTAP00000010198.4;ENSBTAP00000010912.4;ENSBTAP00000011658.4;ENSBTAP00000012357.6;ENSBTAP00000012993.3;ENSBTAP00000013110.4;ENSBTAP00000015465.3;ENSBTAP00000017696.5;ENSBTAP00000018076.5;ENSBTAP00000018533.3;ENSBTAP00000019039.4;ENSBTAP00000019699.4;ENSBTAP00000022054.4;ENSBTAP00000027332.5;…
cellular_component	virion part	56	ENSBTAP00000001130.5;ENSBTAP00000002033.5;ENSBTAP00000007527.3;ENSBTAP00000008774.5;ENSBTAP00000009864.4;ENSBTAP00000010198.4;ENSBTAP00000010912.4;ENSBTAP00000011658.4;ENSBTAP00000012357.6;ENSBTAP00000012993.3;ENSBTAP00000013110.4;ENSBTAP00000015465.3;ENSBTAP00000017696.5;ENSBTAP00000018076.5;ENSBTAP00000018533.3;ENSBTAP00000019039.4;ENSBTAP00000019699.4;ENSBTAP00000022054.4;ENSBTAP00000027332.5;…
molecular_function	antioxidant activity	47	ENSBTAP00000001140.5;ENSBTAP00000002262.3;ENSBTAP00000004751.3;ENSBTAP00000005683.2;ENSBTAP00000008569.6;ENSBTAP00000008833.6;ENSBTAP00000010119.2;ENSBTAP00000011403.3;ENSBTAP00000011505.1;ENSBTAP00000014499.4;ENSBTAP00000015939.6;ENSBTAP00000015996.1;ENSBTAP00000016989.5;ENSBTAP00000018473.7;ENSBTAP00000018580.5;ENSBTAP00000018774.3;ENSBTAP00000021191.5;ENSBTAP00000021618.3;ENSBTAP00000022306.3;…
molecular_function	binding	8314	ENSBTAP00000000005.6;ENSBTAP00000000016.4;ENSBTAP00000000017.5;ENSBTAP00000000018.3;ENSBTAP00000000034.4;ENSBTAP00000000043.4;ENSBTAP00000000044.4;ENSBTAP00000000046.2;ENSBTAP00000000061.3;ENSBTAP00000000063.4;ENSBTAP00000000066.1;ENSBTAP00000000069.5;ENSBTAP00000000080.4;ENSBTAP00000000081.5;ENSBTAP00000000088.4;ENSBTAP00000000091.4;ENSBTAP00000000097.4;ENSBTAP00000000106.3;ENSBTAP00000000109.5;…
			ENSBTAP00000013175.5;ENSBTAP00000013177.6;ENSBTAP00000013178.6;ENSBTAP00000013179.5;ENSBTAP00000013186.5;ENSBTAP00000013198.5;ENSBTAP00000013207.5;ENSBTAP00000013208.3;ENSBTAP00000013214.4;ENSBTAP00000013226.5;ENSBTAP00000013227.4;ENSBTAP00000013231.4;ENSBTAP00000013251.4;ENSBTAP00000013255.5;ENSBTAP00000013268.5;ENSBTAP00000013270.4;ENSBTAP00000013278.4;ENSBTAP00000013306.3;ENSBTAP00000013310.2;…
			ENSBTAP00000026354.2;ENSBTAP00000026367.5;ENSBTAP00000026388.4;ENSBTAP00000026393.4;ENSBTAP00000026409.5;ENSBTAP00000026421.3;ENSBTAP00000026423.5;ENSBTAP00000026432.4;ENSBTAP00000026436.4;ENSBTAP00000026440.5;ENSBTAP00000026444.3;ENSBTAP00000026449.4;ENSBTAP00000026467.6;ENSBTAP00000026475.3;ENSBTAP00000026482.4;ENSBTAP00000026501.5;ENSBTAP00000026513.5;ENSBTAP00000026518.4;ENSBTAP00000026521.5;…
			ENSBTAP00000054011.1;ENSBTAP00000054022.1;ENSBTAP00000054027.1;ENSBTAP00000054057.2;ENSBTAP00000054058.2;ENSBTAP00000054072.1;ENSBTAP00000054085.1;ENSBTAP00000054096.2;ENSBTAP00000054099.2;ENSBTAP00000054105.1;ENSBTAP00000054152.1;ENSBTAP00000054187.2;ENSBTAP00000054196.2;ENSBTAP00000054213.2;ENSBTAP00000054254.2;ENSBTAP00000054260.1;ENSBTAP00000054279.2;ENSBTAP00000054288.1;ENSBTAP00000054296.2;…
			ENSBTAP00000063751.1;ENSBTAP00000063760.1;ENSBTAP00000063761.1;ENSBTAP00000063768.1;ENSBTAP00000063769.1;ENSBTAP00000063771.1;ENSBTAP00000063777.1;ENSBTAP00000063779.1;ENSBTAP00000063780.1;ENSBTAP00000063784.1;ENSBTAP00000063785.1;ENSBTAP00000063786.1;ENSBTAP00000063795.1;ENSBTAP00000063796.1;ENSBTAP00000063807.1;ENSBTAP00000063820.1;ENSBTAP00000063833.1;ENSBTAP00000063834.1;ENSBTAP00000063835.1;…
			ENSBTAP00000071981.1;ENSBTAP00000071993.1;ENSBTAP00000071995.1;ENSBTAP00000071998.1;ENSBTAP00000072005.1;ENSBTAP00000072008.1;ENSBTAP00000072010.1;ENSBTAP00000072025.1;ENSBTAP00000072035.1;ENSBTAP00000072041.1;ENSBTAP00000072042.1;ENSBTAP00000072043.1;ENSBTAP00000072044.1;ENSBTAP00000072047.1;ENSBTAP00000072049.1;ENSBTAP00000072050.1;ENSBTAP00000072051.1;ENSBTAP00000072052.1;ENSBTAP00000072054.1;…
molecular_function	catalytic activity	4885	ENSBTAP00000000005.6;ENSBTAP00000000014.4;ENSBTAP00000000016.4;ENSBTAP00000000017.5;ENSBTAP00000000037.2;ENSBTAP00000000040.6;ENSBTAP00000000043.4;ENSBTAP00000000046.2;ENSBTAP00000000047.4;ENSBTAP00000000061.3;ENSBTAP00000000072.5;ENSBTAP00000000074.3;ENSBTAP00000000080.4;ENSBTAP00000000085.6;ENSBTAP00000000109.5;ENSBTAP00000000114.3;ENSBTAP00000000134.3;ENSBTAP00000000135.6;ENSBTAP00000000143.5;…
			ENSBTAP00000022718.5;ENSBTAP00000022721.4;ENSBTAP00000022726.5;ENSBTAP00000022731.4;ENSBTAP00000022732.5;ENSBTAP00000022739.6;ENSBTAP00000022750.5;ENSBTAP00000022774.2;ENSBTAP00000022782.4;ENSBTAP00000022801.3;ENSBTAP00000022858.4;ENSBTAP00000022906.4;ENSBTAP00000022939.6;ENSBTAP00000022949.3;ENSBTAP00000022950.5;ENSBTAP00000022981.5;ENSBTAP00000023001.5;ENSBTAP00000023026.5;ENSBTAP00000023044.5;…
			ENSBTAP00000058911.1;ENSBTAP00000058933.1;ENSBTAP00000058938.1;ENSBTAP00000058958.1;ENSBTAP00000058961.1;ENSBTAP00000058963.1;ENSBTAP00000058969.1;ENSBTAP00000058975.1;ENSBTAP00000058986.1;ENSBTAP00000058998.1;ENSBTAP00000059006.1;ENSBTAP00000059010.1;ENSBTAP00000059016.1;ENSBTAP00000059019.1;ENSBTAP00000059026.1;ENSBTAP00000059038.1;ENSBTAP00000059055.1;ENSBTAP00000059057.1;ENSBTAP00000059061.1;…
			ENSBTAP00000072712.1;ENSBTAP00000072720.1;ENSBTAP00000072723.1;ENSBTAP00000072735.1;ENSBTAP00000072738.1;ENSBTAP00000072740.1;ENSBTAP00000072762.1;ENSBTAP00000072770.1;ENSBTAP00000072773.1;ENSBTAP00000072778.1;ENSBTAP00000072791.1;ENSBTAP00000072806.1;ENSBTAP00000072815.1;ENSBTAP00000072818.1;ENSBTAP00000072835.1;ENSBTAP00000072859.1;ENSBTAP00000072870.1;ENSBTAP00000072876.1;ENSBTAP00000072879.1;…
molecular_function	hijacked molecular function	11	ENSBTAP00000000612.2;ENSBTAP00000020379.6;ENSBTAP00000022456.4;ENSBTAP00000045721.4;ENSBTAP00000049191.3;ENSBTAP00000051198.2;ENSBTAP00000052015.2;ENSBTAP00000060743.1;ENSBTAP00000061533.1;ENSBTAP00000064115.1;ENSBTAP00000071231.1
molecular_function	molecular carrier activity	12	ENSBTAP00000001725.5;ENSBTAP00000005683.2;ENSBTAP00000007304.5;ENSBTAP00000010982.4;ENSBTAP00000017629.5;ENSBTAP00000021661.2;ENSBTAP00000043063.4;ENSBTAP00000043065.3;ENSBTAP00000045317.4;ENSBTAP00000050256.3;ENSBTAP00000055887.2;ENSBTAP00000063121.1
molecular_function	molecular function regulator	991	ENSBTAP00000000018.3;ENSBTAP00000000061.3;ENSBTAP00000000084.4;ENSBTAP00000000167.6;ENSBTAP00000000188.2;ENSBTAP00000000293.6;ENSBTAP00000000307.5;ENSBTAP00000000353.5;ENSBTAP00000000528.4;ENSBTAP00000000602.6;ENSBTAP00000000612.2;ENSBTAP00000000673.4;ENSBTAP00000000695.2;ENSBTAP00000000909.6;ENSBTAP00000000957.5;ENSBTAP00000000973.5;ENSBTAP00000001007.3;ENSBTAP00000001034.5;ENSBTAP00000001248.6;…
molecular_function	molecular transducer activity	1037	ENSBTAP00000000016.4;ENSBTAP00000000017.5;ENSBTAP00000000034.4;ENSBTAP00000000111.3;ENSBTAP00000000263.5;ENSBTAP00000000282.5;ENSBTAP00000000284.4;ENSBTAP00000000434.5;ENSBTAP00000000492.6;ENSBTAP00000000559.4;ENSBTAP00000000560.5;ENSBTAP00000000604.6;ENSBTAP00000000648.4;ENSBTAP00000000750.5;ENSBTAP00000000788.6;ENSBTAP00000000809.6;ENSBTAP00000000860.5;ENSBTAP00000001038.5;ENSBTAP00000001080.4;…
molecular_function	protein tag	2	ENSBTAP00000038019.5;ENSBTAP00000062268.1
molecular_function	signal transducer activity	1092	ENSBTAP00000000034.4;ENSBTAP00000000111.3;ENSBTAP00000000263.5;ENSBTAP00000000282.5;ENSBTAP00000000284.4;ENSBTAP00000000492.6;ENSBTAP00000000559.4;ENSBTAP00000000560.5;ENSBTAP00000000604.6;ENSBTAP00000000648.4;ENSBTAP00000000750.5;ENSBTAP00000000809.6;ENSBTAP00000000824.3;ENSBTAP00000000860.5;ENSBTAP00000000927.4;ENSBTAP00000001038.5;ENSBTAP00000001080.4;ENSBTAP00000001093.3;ENSBTAP00000001191.5;…
molecular_function	structural molecule activity	359	ENSBTAP00000000091.4;ENSBTAP00000000396.5;ENSBTAP00000000450.5;ENSBTAP00000000515.4;ENSBTAP00000000556.6;ENSBTAP00000000793.5;ENSBTAP00000000815.4;ENSBTAP00000000818.5;ENSBTAP00000001054.4;ENSBTAP00000001071.5;ENSBTAP00000001169.5;ENSBTAP00000001200.6;ENSBTAP00000001284.3;ENSBTAP00000001313.4;ENSBTAP00000001557.5;ENSBTAP00000001589.5;ENSBTAP00000001656.3;ENSBTAP00000001700.5;ENSBTAP00000001861.3;…
molecular_function	transcription regulator activity	947	ENSBTAP00000000044.4;ENSBTAP00000000080.4;ENSBTAP00000000282.5;ENSBTAP00000000329.5;ENSBTAP00000000437.5;ENSBTAP00000000493.3;ENSBTAP00000000579.5;ENSBTAP00000000612.2;ENSBTAP00000000648.4;ENSBTAP00000000704.5;ENSBTAP00000000728.2;ENSBTAP00000000738.5;ENSBTAP00000000824.3;ENSBTAP00000000859.6;ENSBTAP00000000860.5;ENSBTAP00000000872.4;ENSBTAP00000001000.5;ENSBTAP00000001081.5;ENSBTAP00000001144.2;…
molecular_function	translation regulator activity	27	ENSBTAP00000000210.5;ENSBTAP00000004477.5;ENSBTAP00000011469.3;ENSBTAP00000013177.6;ENSBTAP00000013178.6;ENSBTAP00000013179.5;ENSBTAP00000015586.4;ENSBTAP00000016665.6;ENSBTAP00000017770.3;ENSBTAP00000019083.5;ENSBTAP00000022732.5;ENSBTAP00000040759.3;ENSBTAP00000041157.3;ENSBTAP00000045661.3;ENSBTAP00000055964.1;ENSBTAP00000056644.1;ENSBTAP00000057116.1;ENSBTAP00000058467.1;ENSBTAP00000058546.1;…
molecular_function	transporter activity	1094	ENSBTAP00000000021.6;ENSBTAP00000000034.4;ENSBTAP00000000089.2;ENSBTAP00000000209.5;ENSBTAP00000000263.5;ENSBTAP00000000367.6;ENSBTAP00000000679.6;ENSBTAP00000000721.2;ENSBTAP00000000732.5;ENSBTAP00000000867.4;ENSBTAP00000000943.2;ENSBTAP00000000977.3;ENSBTAP00000000993.5;ENSBTAP00000001161.6;ENSBTAP00000001193.3;ENSBTAP00000001283.5;ENSBTAP00000001343.5;ENSBTAP00000001445.5;ENSBTAP00000001467.6;…

## Sheet: Minke_whale
Ontoloty	GO term	Number of Genes	Gene members
biological_process	behavior	82	XP_007164546.1;XP_007164547.1;XP_007164549.1;XP_007164656.1;XP_007164950.1;XP_007164951.1;XP_007164952.1;XP_007164953.1;XP_007164954.1;XP_007165291.1;XP_007165453.1;XP_007165454.1;XP_007165559.1;XP_007165847.1;XP_007166024.1;XP_007166532.1;XP_007168248.1;XP_007168354.1;XP_007168355.1;XP_007168564.1;XP_007169496.1;XP_007169701.1;XP_007170913.1;XP_007171473.1;XP_007171846.1;XP_007175635.1;XP_007176…
biological_process	biological adhesion	155	XP_007164162.1;XP_007165453.1;XP_007165454.1;XP_007165586.1;XP_007165587.1;XP_007165588.1;XP_007165718.1;XP_007165842.1;XP_007166551.1;XP_007166673.1;XP_007166687.1;XP_007167040.1;XP_007168429.1;XP_007169141.1;XP_007169242.1;XP_007169243.1;XP_007169274.1;XP_007169525.1;XP_007170192.1;XP_007170211.1;XP_007170334.1;XP_007171038.1;XP_007171188.1;XP_007171249.1;XP_007171880.1;XP_007172024.1;XP_007172…
biological_process	biological phase	3	XP_007173588.1;XP_007173589.1;XP_007190385.1
biological_process	biological regulation	1586	XP_007164049.2;XP_007164051.1;XP_007164093.1;XP_007164135.1;XP_007164150.1;XP_007164187.1;XP_007164201.1;XP_007164202.1;XP_007164203.1;XP_007164204.1;XP_007164205.1;XP_007164206.1;XP_007164259.1;XP_007164260.1;XP_007164279.1;XP_007164351.1;XP_007164432.1;XP_007164433.1;XP_007164434.1;XP_007164494.1;XP_007164527.1;XP_007164635.1;XP_007164723.1;XP_007164735.1;XP_007164886.1;XP_007164951.1;XP_007164…
biological_process	cell aggregation	7	XP_007184139.1;XP_007184140.1;XP_007193584.1;XP_007195020.1;XP_007195021.1;XP_007198029.1;XP_007198030.1
biological_process	cell killing	12	XP_007169141.1;XP_007170192.1;XP_007171188.1;XP_007173324.1;XP_007183875.1;XP_007183876.1;XP_007195541.1;XP_007196318.1;XP_007197434.1;XP_007198284.1;XP_028021136.1;XP_028021440.1
biological_process	cell proliferation	249	XP_007164279.1;XP_007165643.1;XP_007165644.1;XP_007165718.1;XP_007165842.1;XP_007165845.1;XP_007165974.1;XP_007166002.1;XP_007166003.1;XP_007166137.1;XP_007166404.1;XP_007166462.1;XP_007166529.1;XP_007166673.1;XP_007167319.1;XP_007167435.1;XP_007167572.1;XP_007167573.1;XP_007168112.1;XP_007168312.1;XP_007168564.1;XP_007168686.1;XP_007169220.1;XP_007169272.1;XP_007169373.1;XP_007169468.1;XP_007169…
biological_process	cellular component organization or biogenesis	912	XP_007164135.1;XP_007164162.1;XP_007164432.1;XP_007164433.1;XP_007164434.1;XP_007164546.1;XP_007164547.1;XP_007164549.1;XP_007164950.1;XP_007164951.1;XP_007164952.1;XP_007164953.1;XP_007164954.1;XP_007165243.1;XP_007165291.1;XP_007165340.1;XP_007165341.1;XP_007165342.1;XP_007165403.1;XP_007165453.1;XP_007165454.1;XP_007165508.1;XP_007165509.1;XP_007165514.1;XP_007165586.1;XP_007165587.1;XP_007165…
biological_process	cellular process	2207	NP_944647.1;NP_944648.1;NP_944649.1;NP_944655.1;NP_944656.1;NP_944658.1;XP_007164031.1;XP_007164032.1;XP_007164033.1;XP_007164034.1;XP_007164035.1;XP_007164036.1;XP_007164049.2;XP_007164051.1;XP_007164135.1;XP_007164150.1;XP_007164162.1;XP_007164187.1;XP_007164201.1;XP_007164202.1;XP_007164203.1;XP_007164204.1;XP_007164205.1;XP_007164206.1;XP_007164259.1;XP_007164260.1;XP_007164279.1;XP_007164350…
			XP_028024663.1;XP_028024694.1;XP_028024720.1;XP_028024721.1;XP_028024733.1;XP_028024820.1;XP_028024852.1;XP_028024864.1;XP_028024903.1;XP_028024925.1;XP_028024937.1;XP_028024943.1;XP_028024951.1;XP_028025014.1;XP_028025026.1;XP_028025041.1;XP_028025043.1;XP_028025049.1;XP_028025065.1;XP_028025067.1;XP_028025085.1;XP_028025127.1
biological_process	detoxification	2	XP_007173324.1;XP_007180922.1
biological_process	developmental process	830	XP_007164051.1;XP_007164135.1;XP_007164201.1;XP_007164202.1;XP_007164203.1;XP_007164204.1;XP_007164205.1;XP_007164206.1;XP_007164279.1;XP_007164432.1;XP_007164433.1;XP_007164434.1;XP_007164527.1;XP_007164546.1;XP_007164547.1;XP_007164549.1;XP_007164656.1;XP_007164723.1;XP_007164950.1;XP_007164951.1;XP_007164952.1;XP_007164953.1;XP_007164954.1;XP_007164961.1;XP_007164962.1;XP_007164963.1;XP_007164…
biological_process	growth	155	XP_007164279.1;XP_007165340.1;XP_007165341.1;XP_007165342.1;XP_007165453.1;XP_007165454.1;XP_007165586.1;XP_007165587.1;XP_007165588.1;XP_007165842.1;XP_007165956.1;XP_007165976.1;XP_007165977.1;XP_007166132.1;XP_007166133.1;XP_007166404.1;XP_007166462.1;XP_007166673.1;XP_007166871.1;XP_007167572.1;XP_007167573.1;XP_007167921.1;XP_007168277.1;XP_007168278.1;XP_007169560.1;XP_007169729.1;XP_007171…
biological_process	immune system process	262	XP_007164201.1;XP_007164202.1;XP_007164203.1;XP_007164204.1;XP_007164205.1;XP_007164206.1;XP_007164351.1;XP_007165586.1;XP_007165587.1;XP_007165718.1;XP_007165797.1;XP_007165842.1;XP_007166267.1;XP_007166551.1;XP_007167181.1;XP_007167182.1;XP_007167183.1;XP_007167184.1;XP_007167377.1;XP_007167434.1;XP_007167435.1;XP_007167444.1;XP_007168104.1;XP_007168112.1;XP_007168564.1;XP_007168797.1;XP_007168…
biological_process	localization	843	XP_007164051.1;XP_007164135.1;XP_007164279.1;XP_007164494.1;XP_007164880.1;XP_007165040.1;XP_007165243.1;XP_007165333.1;XP_007165344.1;XP_007165403.1;XP_007165453.1;XP_007165454.1;XP_007165559.1;XP_007165586.1;XP_007165587.1;XP_007165706.1;XP_007165718.1;XP_007165730.1;XP_007165778.1;XP_007165812.1;XP_007165813.1;XP_007165842.1;XP_007165845.1;XP_007165876.1;XP_007165877.1;XP_007165898.1;XP_007165…
biological_process	locomotion	218	XP_007164950.1;XP_007164951.1;XP_007164952.1;XP_007164953.1;XP_007164954.1;XP_007165453.1;XP_007165454.1;XP_007165706.1;XP_007165718.1;XP_007165842.1;XP_007166024.1;XP_007166404.1;XP_007166673.1;XP_007167634.1;XP_007167867.1;XP_007167921.1;XP_007168481.1;XP_007168482.1;XP_007168483.1;XP_007168484.1;XP_007168485.1;XP_007168797.1;XP_007168798.1;XP_007169141.1;XP_007169189.1;XP_007169242.1;XP_007169…
biological_process	metabolic process	1653	NP_944647.1;NP_944648.1;NP_944649.1;NP_944655.1;NP_944656.1;NP_944658.1;XP_007164031.1;XP_007164032.1;XP_007164033.1;XP_007164034.1;XP_007164035.1;XP_007164036.1;XP_007164049.2;XP_007164150.1;XP_007164201.1;XP_007164202.1;XP_007164203.1;XP_007164204.1;XP_007164205.1;XP_007164206.1;XP_007164259.1;XP_007164260.1;XP_007164279.1;XP_007164351.1;XP_007164387.1;XP_007164388.1;XP_007164432.1;XP_007164433…
biological_process	multi-organism process	276	XP_007164494.1;XP_007165291.1;XP_007165335.1;XP_007165797.1;XP_007165842.1;XP_007166267.1;XP_007166402.1;XP_007166457.1;XP_007166521.1;XP_007166532.1;XP_007167011.1;XP_007167017.1;XP_007167018.1;XP_007167078.1;XP_007167079.1;XP_007167319.1;XP_007167415.1;XP_007167435.1;XP_007168366.1;XP_007168633.1;XP_007168797.1;XP_007168798.1;XP_007168963.1;XP_007169063.1;XP_007169373.1;XP_007169849.1;XP_007170…
biological_process	multicellular organismal process	894	XP_007164051.1;XP_007164093.1;XP_007164135.1;XP_007164201.1;XP_007164202.1;XP_007164203.1;XP_007164204.1;XP_007164205.1;XP_007164206.1;XP_007164279.1;XP_007164432.1;XP_007164433.1;XP_007164434.1;XP_007164494.1;XP_007164546.1;XP_007164547.1;XP_007164549.1;XP_007164656.1;XP_007164950.1;XP_007164951.1;XP_007164952.1;XP_007164953.1;XP_007164954.1;XP_007165205.1;XP_007165206.1;XP_007165291.1;XP_007165…
biological_process	negative regulation of biological process	730	XP_007164049.2;XP_007164051.1;XP_007164150.1;XP_007164187.1;XP_007164201.1;XP_007164202.1;XP_007164203.1;XP_007164204.1;XP_007164205.1;XP_007164206.1;XP_007164279.1;XP_007164351.1;XP_007164432.1;XP_007164433.1;XP_007164434.1;XP_007164494.1;XP_007164527.1;XP_007165243.1;XP_007165291.1;XP_007165335.1;XP_007165340.1;XP_007165341.1;XP_007165342.1;XP_007165403.1;XP_007165453.1;XP_007165454.1;XP_007165…
biological_process	pigmentation	9	XP_007168191.1;XP_007173555.1;XP_007183649.1;XP_007183650.1;XP_007189095.1;XP_007193087.1;XP_007197434.1;XP_007198284.1;XP_028020110.1
biological_process	positive regulation of biological process	759	XP_007164093.1;XP_007164260.1;XP_007164279.1;XP_007164351.1;XP_007164635.1;XP_007164723.1;XP_007165243.1;XP_007165335.1;XP_007165340.1;XP_007165341.1;XP_007165342.1;XP_007165453.1;XP_007165454.1;XP_007165508.1;XP_007165509.1;XP_007165514.1;XP_007165586.1;XP_007165587.1;XP_007165588.1;XP_007165643.1;XP_007165644.1;XP_007165718.1;XP_007165778.1;XP_007165797.1;XP_007165842.1;XP_007165845.1;XP_007165…
biological_process	presynaptic process involved in chemical synaptic transmission	17	XP_007175717.1;XP_007179400.1;XP_007181052.1;XP_007182746.1;XP_007185035.1;XP_007187969.1;XP_007188709.1;XP_007188710.1;XP_007190258.1;XP_007190259.1;XP_007195013.1;XP_007195014.1;XP_007195015.1;XP_028019722.1;XP_028019723.1;XP_028021040.1;XP_028023478.1
biological_process	regulation of biological process	1512	XP_007164049.2;XP_007164051.1;XP_007164093.1;XP_007164135.1;XP_007164150.1;XP_007164187.1;XP_007164201.1;XP_007164202.1;XP_007164203.1;XP_007164204.1;XP_007164205.1;XP_007164206.1;XP_007164259.1;XP_007164260.1;XP_007164279.1;XP_007164351.1;XP_007164432.1;XP_007164433.1;XP_007164434.1;XP_007164494.1;XP_007164527.1;XP_007164635.1;XP_007164723.1;XP_007164735.1;XP_007164886.1;XP_007164951.1;XP_007164…
biological_process	reproduction	152	XP_007164279.1;XP_007164494.1;XP_007165291.1;XP_007165781.1;XP_007165842.1;XP_007166402.1;XP_007166521.1;XP_007167017.1;XP_007167018.1;XP_007167078.1;XP_007167079.1;XP_007167415.1;XP_007168248.1;XP_007168626.1;XP_007168695.1;XP_007168963.1;XP_007169468.1;XP_007170658.1;XP_007170716.1;XP_007170728.1;XP_007170895.1;XP_007171033.1;XP_007171585.1;XP_007171586.1;XP_007171587.1;XP_007172024.1;XP_007172…
biological_process	reproductive process	152	XP_007164279.1;XP_007164494.1;XP_007165291.1;XP_007165781.1;XP_007165842.1;XP_007166402.1;XP_007166521.1;XP_007167017.1;XP_007167018.1;XP_007167078.1;XP_007167079.1;XP_007167415.1;XP_007168248.1;XP_007168626.1;XP_007168695.1;XP_007168963.1;XP_007169468.1;XP_007170658.1;XP_007170716.1;XP_007170728.1;XP_007170895.1;XP_007171033.1;XP_007171585.1;XP_007171586.1;XP_007171587.1;XP_007172024.1;XP_007172…
biological_process	response to stimulus	1144	XP_007164093.1;XP_007164135.1;XP_007164201.1;XP_007164202.1;XP_007164203.1;XP_007164204.1;XP_007164205.1;XP_007164206.1;XP_007164279.1;XP_007164351.1;XP_007164432.1;XP_007164433.1;XP_007164434.1;XP_007164527.1;XP_007164635.1;XP_007164656.1;XP_007164950.1;XP_007164951.1;XP_007164952.1;XP_007164953.1;XP_007164954.1;XP_007164961.1;XP_007164962.1;XP_007164963.1;XP_007164964.1;XP_007165335.1;XP_007165…
biological_process	rhythmic process	57	XP_007164351.1;XP_007165291.1;XP_007169496.1;XP_007169902.1;XP_007170413.1;XP_007170674.1;XP_007170913.1;XP_007171422.1;XP_007171423.1;XP_007171425.1;XP_007171426.1;XP_007173301.1;XP_007173555.1;XP_007175643.1;XP_007177322.1;XP_007177354.1;XP_007177408.1;XP_007178646.1;XP_007178797.1;XP_007179179.1;XP_007183680.1;XP_007183681.1;XP_007183688.1;XP_007183828.1;XP_007183829.1;XP_007183830.1;XP_007184…
biological_process	signaling	836	XP_007164135.1;XP_007164279.1;XP_007164527.1;XP_007164635.1;XP_007164961.1;XP_007164962.1;XP_007164963.1;XP_007164964.1;XP_007165335.1;XP_007165453.1;XP_007165454.1;XP_007165559.1;XP_007165586.1;XP_007165587.1;XP_007165588.1;XP_007165643.1;XP_007165644.1;XP_007165706.1;XP_007165717.2;XP_007165718.1;XP_007165778.1;XP_007165842.1;XP_007165845.1;XP_007165847.1;XP_007165876.1;XP_007165877.1;XP_007165…
cellular_component	cell	2478	NP_944646.1;NP_944647.1;NP_944648.1;NP_944649.1;NP_944655.1;NP_944656.1;NP_944657.1;NP_944658.1;XP_007164031.1;XP_007164032.1;XP_007164033.1;XP_007164034.1;XP_007164035.1;XP_007164036.1;XP_007164047.1;XP_007164049.2;XP_007164051.1;XP_007164093.1;XP_007164135.1;XP_007164150.1;XP_007164162.1;XP_007164187.1;XP_007164201.1;XP_007164202.1;XP_007164203.1;XP_007164204.1;XP_007164205.1;XP_007164206.1;XP_…
			XP_02801896.1;XP_028019933.1;XP_028019934.1;XP_028019937.1;XP_028019939.1;XP_028019948.1;XP_028019949.1;XP_028019971.1;XP_028020014.1;XP_028020016.1;XP_028020019.1;XP_028020022.1;XP_028020070.1;XP_028020071.1;XP_028020085.1;XP_028020090.1;XP_028020110.1;XP_028020114.1;XP_028020117.1;XP_028020122.1;XP_028020123.1;XP_028020125.1;XP_028020168.1;XP_028020183.1;XP_028020235.1;XP_028020237.1;XP_0280202…
cellular_component	cell junction	185	XP_007164162.1;XP_007164350.1;XP_007165453.1;XP_007165454.1;XP_007165559.1;XP_007165586.1;XP_007165587.1;XP_007165706.1;XP_007165718.1;XP_007165898.1;XP_007166267.1;XP_007166532.1;XP_007167011.1;XP_007167435.1;XP_007167948.1;XP_007168366.1;XP_007168797.1;XP_007168798.1;XP_007169141.1;XP_007169373.1;XP_007169496.1;XP_007169629.1;XP_007169701.1;XP_007170192.1;XP_007170260.1;XP_007170540.1;XP_007170…
cellular_component	cell part	2478	NP_944646.1;NP_944647.1;NP_944648.1;NP_944649.1;NP_944655.1;NP_944656.1;NP_944657.1;NP_944658.1;XP_007164031.1;XP_007164032.1;XP_007164033.1;XP_007164034.1;XP_007164035.1;XP_007164036.1;XP_007164047.1;XP_007164049.2;XP_007164051.1;XP_007164093.1;XP_007164135.1;XP_007164150.1;XP_007164162.1;XP_007164187.1;XP_007164201.1;XP_007164202.1;XP_007164203.1;XP_007164204.1;XP_007164205.1;XP_007164206.1;XP_…
			XP_02801896.1;XP_028019933.1;XP_028019934.1;XP_028019937.1;XP_028019939.1;XP_028019948.1;XP_028019949.1;XP_028019971.1;XP_028020014.1;XP_028020016.1;XP_028020019.1;XP_028020022.1;XP_028020070.1;XP_028020071.1;XP_028020085.1;XP_028020090.1;XP_028020110.1;XP_028020114.1;XP_028020117.1;XP_028020122.1;XP_028020123.1;XP_028020125.1;XP_028020168.1;XP_028020183.1;XP_028020235.1;XP_028020237.1;XP_0280202…
cellular_component	extracellular region	506	XP_007164135.1;XP_007164238.1;XP_007164279.1;XP_007164387.1;XP_007164725.1;XP_007164726.1;XP_007165428.1;XP_007165508.1;XP_007165509.1;XP_007165514.1;XP_007165586.1;XP_007165587.1;XP_007165588.1;XP_007165716.1;XP_007165718.1;XP_007165778.1;XP_007165842.1;XP_007165843.1;XP_007165844.1;XP_007165845.1;XP_007165846.1;XP_007165876.1;XP_007165877.1;XP_007166150.1;XP_007166189.1;XP_007166235.1;XP_007166…
cellular_component	extracellular region part	459	XP_007164135.1;XP_007164238.1;XP_007164279.1;XP_007164387.1;XP_007165428.1;XP_007165508.1;XP_007165509.1;XP_007165514.1;XP_007165586.1;XP_007165587.1;XP_007165588.1;XP_007165716.1;XP_007165718.1;XP_007165778.1;XP_007165842.1;XP_007165843.1;XP_007165844.1;XP_007165845.1;XP_007165846.1;XP_007165876.1;XP_007165877.1;XP_007166189.1;XP_007166235.1;XP_007166267.1;XP_007166321.1;XP_007166465.1;XP_007166…
cellular_component	macromolecular complex	985	NP_944648.1;NP_944649.1;NP_944658.1;XP_007164049.2;XP_007164259.1;XP_007164260.1;XP_007164350.1;XP_007164494.1;XP_007164745.1;XP_007164746.1;XP_007164880.1;XP_007164997.1;XP_007165218.1;XP_007165291.1;XP_007165333.1;XP_007165335.1;XP_007165344.1;XP_007165403.1;XP_007165453.1;XP_007165454.1;XP_007165508.1;XP_007165509.1;XP_007165514.1;XP_007165559.1;XP_007165632.1;XP_007165643.1;XP_007165644.1;XP_…
cellular_component	membrane	1385	NP_944646.1;NP_944647.1;NP_944648.1;NP_944649.1;NP_944655.1;NP_944656.1;NP_944657.1;NP_944658.1;XP_007164029.1;XP_007164030.1;XP_007164043.1;XP_007164047.1;XP_007164051.1;XP_007164118.1;XP_007164135.1;XP_007164162.1;XP_007164238.1;XP_007164350.1;XP_007164432.1;XP_007164433.1;XP_007164434.1;XP_007164636.2;XP_007164656.1;XP_007164693.1;XP_007164798.1;XP_007164878.1;XP_007164880.1;XP_007164961.1;XP_…
cellular_component	membrane part	1018	NP_944646.1;NP_944647.1;NP_944648.1;NP_944649.1;NP_944655.1;NP_944656.1;NP_944657.1;NP_944658.1;XP_007164029.1;XP_007164030.1;XP_007164043.1;XP_007164047.1;XP_007164051.1;XP_007164118.1;XP_007164162.1;XP_007164350.1;XP_007164432.1;XP_007164433.1;XP_007164434.1;XP_007164636.2;XP_007164656.1;XP_007164693.1;XP_007164878.1;XP_007164880.1;XP_007165039.1;XP_007165040.1;XP_007165089.1;XP_007165243.1;XP_…
cellular_component	membrane-enclosed lumen	754	XP_007164150.1;XP_007164201.1;XP_007164202.1;XP_007164203.1;XP_007164204.1;XP_007164205.1;XP_007164206.1;XP_007164259.1;XP_007164260.1;XP_007164351.1;XP_007164387.1;XP_007164388.1;XP_007164494.1;XP_007164527.1;XP_007164623.1;XP_007164656.1;XP_007164798.1;XP_007164961.1;XP_007164962.1;XP_007164963.1;XP_007164964.1;XP_007164997.1;XP_007165291.1;XP_007165335.1;XP_007165403.1;XP_007165437.1;XP_007165…
cellular_component	nucleoid	2	XP_007166624.1;XP_007191336.1
cellular_component	organelle	1981	NP_944646.1;NP_944647.1;NP_944648.1;NP_944649.1;NP_944655.1;NP_944656.1;NP_944657.1;NP_944658.1;XP_007164031.1;XP_007164032.1;XP_007164033.1;XP_007164034.1;XP_007164035.1;XP_007164036.1;XP_007164049.2;XP_007164051.1;XP_007164093.1;XP_007164135.1;XP_007164150.1;XP_007164201.1;XP_007164202.1;XP_007164203.1;XP_007164204.1;XP_007164205.1;XP_007164206.1;XP_007164238.1;XP_007164259.1;XP_007164260.1;XP_…
cellular_component	organelle part	1329	NP_944646.1;NP_944647.1;NP_944648.1;NP_944649.1;NP_944656.1;NP_944657.1;NP_944658.1;XP_007164051.1;XP_007164150.1;XP_007164201.1;XP_007164202.1;XP_007164203.1;XP_007164204.1;XP_007164205.1;XP_007164206.1;XP_007164259.1;XP_007164260.1;XP_007164351.1;XP_007164387.1;XP_007164388.1;XP_007164432.1;XP_007164433.1;XP_007164434.1;XP_007164494.1;XP_007164527.1;XP_007164623.1;XP_007164656.1;XP_007164745.1;…
cellular_component	other organism	1	XP_007179063.1
cellular_component	other organism part	1	XP_007179063.1
cellular_component	supramolecular complex	110	XP_007165718.1;XP_007167255.1;XP_007167256.1;XP_007167867.1;XP_007167921.1;XP_007168264.1;XP_007168794.1;XP_007169043.1;XP_007170846.1;XP_007170895.1;XP_007171072.1;XP_007171138.1;XP_007171139.1;XP_007171545.1;XP_007172675.1;XP_007172896.1;XP_007172897.1;XP_007172898.1;XP_007173604.1;XP_007173605.1;XP_007173606.1;XP_007175922.1;XP_007177666.1;XP_007177672.1;XP_007177673.1;XP_007177680.1;XP_007177…
cellular_component	synapse	142	XP_007164162.1;XP_007165039.1;XP_007165453.1;XP_007165454.1;XP_007165559.1;XP_007165586.1;XP_007165587.1;XP_007165588.1;XP_007165898.1;XP_007166404.1;XP_007166532.1;XP_007166624.1;XP_007166687.1;XP_007167255.1;XP_007167256.1;XP_007167435.1;XP_007167948.1;XP_007168264.1;XP_007168354.1;XP_007168355.1;XP_007168797.1;XP_007168798.1;XP_007169496.1;XP_007169701.1;XP_007169808.1;XP_007170260.1;XP_007170…
cellular_component	synapse part	113	XP_007165039.1;XP_007165453.1;XP_007165454.1;XP_007165559.1;XP_007165898.1;XP_007166404.1;XP_007166532.1;XP_007166624.1;XP_007167435.1;XP_007167948.1;XP_007168264.1;XP_007168354.1;XP_007168355.1;XP_007168797.1;XP_007168798.1;XP_007169496.1;XP_007169701.1;XP_007170260.1;XP_007170261.1;XP_007170858.1;XP_007171406.1;XP_007171485.1;XP_007171846.1;XP_007175143.1;XP_007175635.1;XP_007175717.1;XP_007175…
cellular_component	virion	55	XP_007167864.1;XP_007168633.1;XP_007169093.1;XP_007169932.1;XP_007169933.1;XP_007170875.1;XP_007170876.1;XP_007170877.1;XP_007170878.1;XP_007170879.1;XP_007170880.1;XP_007171568.1;XP_007171569.1;XP_007171570.1;XP_007171571.1;XP_007171572.1;XP_007176995.1;XP_007176996.1;XP_007176997.1;XP_007176998.1;XP_007178046.1;XP_007180073.2;XP_007181459.1;XP_007181498.1;XP_007181499.1;XP_007195977.1;XP_007195…
cellular_component	virion part	55	XP_007167864.1;XP_007168633.1;XP_007169093.1;XP_007169932.1;XP_007169933.1;XP_007170875.1;XP_007170876.1;XP_007170877.1;XP_007170878.1;XP_007170879.1;XP_007170880.1;XP_007171568.1;XP_007171569.1;XP_007171570.1;XP_007171571.1;XP_007171572.1;XP_007176995.1;XP_007176996.1;XP_007176997.1;XP_007176998.1;XP_007178046.1;XP_007180073.2;XP_007181459.1;XP_007181498.1;XP_007181499.1;XP_007195977.1;XP_007195…
molecular_function	antioxidant activity	8	XP_007169781.1;XP_007173324.1;XP_007181115.1;XP_007184353.2;XP_007198497.2;XP_028018036.1;XP_028019200.1;XP_028021518.1
molecular_function	binding	1987	NP_944648.1;NP_944649.1;NP_944658.1;XP_007164049.2;XP_007164135.1;XP_007164150.1;XP_007164162.1;XP_007164201.1;XP_007164202.1;XP_007164203.1;XP_007164204.1;XP_007164205.1;XP_007164206.1;XP_007164259.1;XP_007164260.1;XP_007164279.1;XP_007164306.1;XP_007164351.1;XP_007164387.1;XP_007164388.1;XP_007164427.1;XP_007164432.1;XP_007164433.1;XP_007164434.1;XP_007164494.1;XP_007164546.1;XP_007164547.1;XP_…
molecular_function	catalytic activity	1071	NP_944646.1;NP_944647.1;NP_944648.1;NP_944649.1;NP_944655.1;NP_944656.1;NP_944657.1;NP_944658.1;XP_007164047.1;XP_007164259.1;XP_007164260.1;XP_007164279.1;XP_007164387.1;XP_007164388.1;XP_007164432.1;XP_007164433.1;XP_007164434.1;XP_007164527.1;XP_007164567.1;XP_007164568.1;XP_007164623.1;XP_007164635.1;XP_007164641.1;XP_007164642.1;XP_007164656.1;XP_007164918.1;XP_007164961.1;XP_007164962.1;XP_…
molecular_function	hijacked molecular function	1	XP_028023828.1
molecular_function	molecular carrier activity	7	XP_007172929.1;XP_007181936.1;XP_007189767.1;XP_007189768.1;XP_028019948.1;XP_028019949.1;XP_028024215.1
molecular_function	molecular function regulator	222	XP_007164051.1;XP_007164279.1;XP_007164725.1;XP_007164726.1;XP_007165453.1;XP_007165454.1;XP_007165706.1;XP_007165717.2;XP_007165718.1;XP_007165730.1;XP_007165778.1;XP_007165842.1;XP_007165843.1;XP_007165844.1;XP_007165845.1;XP_007165846.1;XP_007165847.1;XP_007165876.1;XP_007165877.1;XP_007165956.1;XP_007166321.1;XP_007167434.1;XP_007167435.1;XP_007167436.1;XP_007167437.1;XP_007167438.1;XP_007167…
molecular_function	molecular transducer activity	220	XP_007164047.1;XP_007164162.1;XP_007164259.1;XP_007164260.1;XP_007165453.1;XP_007165454.1;XP_007165559.1;XP_007167319.1;XP_007168112.1;XP_007168429.1;XP_007168481.1;XP_007168482.1;XP_007168483.1;XP_007168484.1;XP_007168485.1;XP_007168700.1;XP_007169701.1;XP_007170008.1;XP_007170192.1;XP_007170203.1;XP_007170211.1;XP_007170322.1;XP_007170858.1;XP_007170895.1;XP_007171180.1;XP_007171181.1;XP_007171…
molecular_function	protein tag	6	XP_007179641.1;XP_007179642.1;XP_007179643.1;XP_007179644.1;XP_007179645.1;XP_007179646.1
molecular_function	signal transducer activity	250	XP_007164047.1;XP_007165559.1;XP_007166996.1;XP_007167040.1;XP_007167319.1;XP_007167604.1;XP_007168112.1;XP_007168354.1;XP_007168355.1;XP_007168481.1;XP_007168482.1;XP_007168483.1;XP_007168484.1;XP_007168485.1;XP_007168695.1;XP_007168700.1;XP_007169217.1;XP_007169441.1;XP_007169442.1;XP_007169443.1;XP_007169701.1;XP_007169902.1;XP_007169903.1;XP_007170008.1;XP_007170192.1;XP_007170203.1;XP_007170…
molecular_function	structural molecule activity	103	XP_007165632.1;XP_007166267.1;XP_007167011.1;XP_007167634.1;XP_007168366.1;XP_007168662.1;XP_007168682.1;XP_007169373.1;XP_007171062.1;XP_007171825.1;XP_007171826.1;XP_007171939.1;XP_007172293.1;XP_007172294.1;XP_007172295.1;XP_007172735.1;XP_007172790.1;XP_007172965.1;XP_007174159.1;XP_007174929.1;XP_007174952.1;XP_007175008.1;XP_007175168.1;XP_007175169.1;XP_007176859.1;XP_007177585.1;XP_007177…
molecular_function	transcription regulator activity	290	XP_007164031.1;XP_007164032.1;XP_007164033.1;XP_007164034.1;XP_007164035.1;XP_007164036.1;XP_007164049.2;XP_007164150.1;XP_007164201.1;XP_007164202.1;XP_007164203.1;XP_007164204.1;XP_007164205.1;XP_007164206.1;XP_007164427.1;XP_007164723.1;XP_007164745.1;XP_007164746.1;XP_007164950.1;XP_007164951.1;XP_007164952.1;XP_007164953.1;XP_007164954.1;XP_007166024.1;XP_007166132.1;XP_007166133.1;XP_007166…
molecular_function	translation regulator activity	13	XP_007167078.1;XP_007167079.1;XP_007173469.1;XP_007173470.1;XP_007174212.1;XP_007174213.1;XP_007176464.1;XP_007179063.1;XP_007188701.1;XP_007188702.1;XP_007190382.1;XP_007193111.1;XP_028020090.1
molecular_function	transporter activity	252	NP_944648.1;NP_944649.1;XP_007164047.1;XP_007164051.1;XP_007164350.1;XP_007164878.1;XP_007165039.1;XP_007165040.1;XP_007165559.1;XP_007165812.1;XP_007165813.1;XP_007166566.1;XP_007166621.1;XP_007166622.1;XP_007166624.1;XP_007166816.1;XP_007167040.1;XP_007167168.1;XP_007168354.1;XP_007168355.1;XP_007168626.1;XP_007168628.1;XP_007169461.1;XP_007169462.1;XP_007169496.1;XP_007169497.1;XP_007169555.1;…
